# Supplementary material for: Transcriptional regulatory networks underlying the reprogramming of spermatogonial stem cells to multipotent stem cells
Source: Exp Mol Med. 2017 Apr 14;49(4):e315–. doi: 10.1038/emm.2017.2 (PMC5420799; doi:10.1038/emm.2017.2)
Supplement: Supplementary Table 1 [file emm20172x5.xls]

## Sheet: DEGs
Gene			log2-Fold-change (FC)			P-value (P)
EntrezID	Symbol	Group	iSSCs/SSCs	mSSCs/SSCs	mSSCs/iSSCs	iSSCs/SSCs	mSSCs/SSCs	mSSCs/iSSCs
12450	Ccng1	1	1.23665	1.87915	0.642495	3.36103e-05	7.91405e-06	0.00135326
17392	Mmp3	1	2.53472	4.78638	2.25167	7.70028e-07	3.38382e-08	5.74946e-06
17688	Msh6	1	0.661251	1.39428	0.733034	0.00201651	0.000104013	0.00151023
20972	Syngr1	1	0.772312	1.62682	0.854504	9.20368e-05	3.59569e-05	0.00159109
21432	Tcl1	1	1.14122	2.49086	1.34964	0.000101375	2.60207e-06	0.00011351
22271	Upp1	1	2.24942	5.6378	3.38838	6.41424e-07	4.93902e-09	1.43965e-06
23960	Oas1g	1	3.61534	4.49853	0.883197	8.62804e-09	1.13093e-08	0.000247633
27053	Asns	1	0.947248	2.88415	1.9369	5.02149e-05	9.02366e-07	2.58078e-05
29870	Gtse1	1	0.70143	1.91714	1.21571	9.50372e-05	8.72915e-07	2.77171e-05
56417	Adar	1	1.17623	2.01103	0.834796	0.000341171	5.56092e-05	0.00115731
56520	Nme4	1	0.85372	1.89458	1.04086	0.000402332	1.16749e-05	0.000364332
70024	Mcm10	1	0.700931	2.36588	1.66495	0.000465491	3.98519e-07	3.67332e-05
170770	Bbc3	1	0.591266	2.24952	1.65826	0.00124589	2.98231e-06	1.89802e-05
219132	D14Ertd668e	1	1.2264	2.70785	1.48145	3.78894e-05	8.13567e-07	1.06289e-05
231655	Oasl1	1	1.71775	2.37224	0.654492	2.74031e-06	1.20605e-06	0.00381323
11810	Apobec1	1	1.48352	2.14396	0.660435	1.31758e-05	7.24437e-06	0.00515564
11837	Rplp0	1	0.630163	1.61536	0.985201	0.00781885	6.18357e-05	0.00287996
12028	Bax	1	1.134	1.75061	0.616611	0.000207322	5.91881e-05	0.000955251
12122	Bid	1	0.788248	1.45554	0.667296	4.01096e-05	4.643e-05	0.00364689
12514	Cd68	1	1.03003	2.11964	1.08961	0.000757463	3.38717e-05	3.13928e-05
12903	Crabp1	1	1.20519	2.41935	1.21417	9.30245e-05	2.52533e-06	0.00069716
13136	Cd55	1	0.775452	1.60512	0.829672	0.000251163	3.30394e-05	0.000768614
13877	Erh	1	0.585228	1.39389	0.80866	0.00268803	0.000187333	0.00133516
14063	F2rl1	1	0.587221	2.92074	2.33352	0.00063212	9.0162e-07	8.23812e-06
14432	Gap43	1	1.77497	2.57993	0.804956	1.46371e-05	1.35483e-06	0.00339813
14620	Gjb3	1	1.05082	4.68271	3.63189	2.22656e-05	2.8389e-08	9.18655e-07
15361	Hmga1	1	1.30331	1.95891	0.655606	1.54534e-06	1.85095e-06	0.00146475
15526	Hspa9	1	0.63509	1.71141	1.07632	0.00268347	8.05377e-05	0.000518402
15528	Hspe1	1	0.731612	1.63237	0.900758	0.00287783	0.000155191	0.00307366
16372	Irx2	1	0.707525	1.88937	1.18185	0.000198583	9.03748e-06	0.000172425
16792	Laptm5	1	1.37938	4.63793	3.25855	2.13349e-05	1.07311e-08	1.6204e-07
17082	Il1rl1	1	3.17188	4.22994	1.05806	1.77566e-07	1.69283e-07	0.00052392
17089	Lyar	1	0.603279	1.90519	1.30191	0.00145064	1.08825e-05	0.000198916
17207	Mcf2l	1	0.67965	2.36324	1.6836	0.00113646	5.99728e-06	4.19603e-05
17216	Mcm2	1	0.708962	1.46393	0.754969	0.00138151	5.95497e-05	0.00328265
17231	Mcpt8	1	2.34111	3.07479	0.733685	1.24382e-06	1.06613e-06	0.00635644
17386	Mmp13	1	2.5445	5.18118	2.63668	3.33529e-07	5.89258e-09	1.30855e-06
17768	Mthfd2	1	0.6588	2.2895	1.6307	0.00263295	6.89238e-06	8.60687e-05
18045	Nfyb	1	0.629508	1.60598	0.976468	0.0015352	6.3506e-05	0.000980577
18104	Nqo1	1	0.829441	1.84021	1.01077	0.0011116	9.21323e-05	0.0035694
18400	Slc22a18	1	0.854369	1.9827	1.12833	3.41991e-05	6.17583e-06	0.000337113
18778	Pla2g1b	1	0.952147	3.71605	2.76391	0.000430517	6.18297e-07	3.17297e-06
18854	Pml	1	0.79183	2.26222	1.47039	0.000121374	9.70079e-07	3.40436e-06
19076	Prim2	1	0.583182	1.52612	0.942935	0.00243259	3.11808e-05	0.000753599
19139	Prps1	1	0.637213	2.13093	1.49372	0.00214523	7.1541e-06	8.45858e-05
19934	Rpl22	1	0.655331	2.06139	1.40606	0.000650344	3.49311e-06	1.64222e-05
20304	Ccl5	1	2.68791	3.4466	0.758683	1.69034e-07	5.19971e-08	0.000711652
20307	Ccl8	1	1.1932	3.51629	2.32309	2.47914e-05	6.09917e-08	1.33477e-06
23834	Cdc6	1	0.630667	1.50728	0.876612	0.0032575	0.000195857	0.003091
23969	Pacsin1	1	0.666334	1.73974	1.0734	0.000247147	2.96309e-06	0.000127294
24110	Usp18	1	1.9199	2.61593	0.69603	1.30923e-05	1.58036e-05	0.0215619
27214	Dbf4	1	0.582003	1.77954	1.19754	0.00134997	2.43591e-05	0.000183593
27260	Plek2	1	0.903783	2.60183	1.69805	1.38708e-05	3.05854e-07	1.22474e-05
29859	Sult4a1	1	0.928402	2.02887	1.10046	0.00166458	0.000131385	0.000702021
52670	Cpsf4l	1	0.59656	1.4059	0.80934	0.000401959	2.51882e-05	0.000660182
56380	Arid3b	1	0.649507	1.56098	0.911476	0.000756318	3.3368e-05	0.000255953
56742	Psrc1	1	0.66099	1.86052	1.19953	0.000560194	1.78838e-05	0.000242008
59015	Nup160	1	0.717674	2.18563	1.46795	0.00148291	2.96179e-05	0.000485804
59027	Nampt	1	0.762084	1.88859	1.1265	0.00334972	0.00012448	0.000327108
60599	Trp53inp1	1	0.892746	1.63035	0.737605	0.00156311	6.42857e-05	0.00845959
63872	Zfp296	1	0.70161	2.3058	1.60419	0.000307092	4.484e-06	6.15766e-05
66131	Tipin	1	0.682992	1.4669	0.783908	0.00194348	0.000266681	0.00978705
66143	Eef1e1	1	0.796442	1.54643	0.749991	0.000227429	2.25879e-05	0.0007554
66229	Rpl7l1	1	0.612788	1.75196	1.13917	0.000293559	4.35068e-06	0.000172165
66270	Fam134b	1	0.584816	1.83663	1.25182	0.00124473	2.60507e-05	0.00027485
68949	1500012F01Rik	1	0.693071	2.27486	1.58179	0.000223629	2.67767e-06	6.81381e-05
69065	Chac1	1	1.29564	4.10928	2.81365	0.000101094	1.01085e-07	2.08199e-06
71801	Plekhf2	1	0.802343	2.20121	1.39886	0.000452125	5.93438e-06	3.42638e-05
74186	Ccdc3	1	1.03523	1.90574	0.87051	2.80927e-05	8.50525e-06	0.000815757
74488	Lrrc15	1	0.835346	2.34535	1.51	0.000107454	6.52488e-08	3.70955e-05
75146	Tmem180	1	0.799096	2.01381	1.21472	0.000324306	8.51533e-06	0.000243506
98365	Slamf9	1	0.974022	2.1156	1.14158	3.22831e-05	1.89694e-05	0.000981219
101602	AI467606	1	0.62502	2.6061	1.98108	0.000890331	1.59871e-07	1.40693e-05
104662	Tsr1	1	0.76173	1.40943	0.647704	0.000714199	0.000210585	0.00673549
140486	Igf2bp1	1	0.74656	2.04282	1.29626	0.000648744	1.33878e-05	7.6365e-05
170734	Zscan5b	1	0.664664	1.84736	1.1827	0.000311754	1.50976e-05	0.000447971
170756	Slc24a6	1	0.939895	1.94395	1.00406	0.00180064	0.000133936	0.000652902
209737	Kif15	1	0.729221	1.94172	1.2125	0.000272709	5.58294e-05	0.00125891
211651	Fancd2	1	0.790262	1.37203	0.581768	0.000224757	5.83776e-05	0.0018235
216049	Zfp365	1	0.876925	1.99082	1.11389	0.000390819	3.31543e-05	0.00138454
216739	Acsl6	1	0.610575	2.89195	2.28138	0.000381624	9.30435e-07	9.70241e-06
218973	Wdhd1	1	0.658208	1.29196	0.633749	0.00361823	0.000561372	0.00527654
224691	Zfp472	1	0.608513	1.47519	0.866677	0.000594087	7.21739e-05	0.0011719
228421	Kif18a	1	0.662617	1.27424	0.611621	0.00428116	0.000592301	0.00616236
230073	Ddx58	1	1.21775	2.22966	1.01191	0.000359106	1.73194e-05	0.00115835
241627	Wdr76	1	0.636124	1.64904	1.01292	0.000476564	3.66286e-05	0.000682696
246293	Klhl8	1	0.735335	1.5985	0.863161	0.00136306	8.9596e-05	0.000293521
246728	Oas2	1	1.55391	4.14864	2.59473	5.75869e-06	1.85473e-08	2.33216e-06
252973	Grhl2	1	0.757368	2.7443	1.98694	0.000158907	9.23147e-08	9.98227e-06
267019	Rps15a	1	0.604904	2.1561	1.55119	0.0016727	2.5101e-05	0.000212023
319317	Snhg11	1	0.584597	1.37992	0.795324	0.00137343	0.000288444	0.00429554
329727	Dennd2c	1	0.731069	1.86878	1.13771	0.00105686	2.39749e-05	0.000156459
333182	Cox6b2	1	0.849341	1.857	1.00766	0.00434233	0.000378978	0.00231869
381269	Mreg	1	0.854121	3.46554	2.61142	0.000626025	1.52564e-07	1.10886e-05
407812	BC066028	1	0.650753	1.37659	0.725833	0.000855837	5.90244e-05	0.00408199
433801	Gm13212	1	0.627821	1.77676	1.14893	0.0124495	0.000205522	0.00105953
434423	Dppa5a	1	0.683127	5.09731	4.41419	0.000996669	1.45128e-08	7.5414e-08
654812	Angptl7	1	0.835893	2.83117	1.99528	0.000193263	7.94472e-07	2.60286e-05
100042777	Gm10131	1	0.618117	1.29361	0.675491	0.00225724	0.000253635	0.00140453
100044702	LOC100044702	1	3.15733	4.12063	0.963302	1.14589e-07	1.05624e-07	0.00124648
100047583	LOC100047583	1	0.607802	2.7001	2.09229	0.000364977	4.41352e-06	4.79065e-05
11876	Artn	1	0.324725	0.881171	0.556447	0.00310703	0.00189376	0.0156887
12821	Col17a1	1	0.394304	0.846205	0.451901	0.00721066	0.0045862	0.0525265
13139	Dgka	1	0.462981	0.774978	0.311997	0.00987755	0.00422266	0.0280674
13835	Epha1	1	0.312911	0.84569	0.532779	0.0105635	0.000480255	0.00197964
18762	Prkcz	1	0.495249	1.02551	0.530265	0.000621568	7.58684e-05	0.00242513
21379	Tbrg4	1	0.278412	0.733221	0.454809	0.0266339	0.00165403	0.0306736
22032	Traf4	1	0.400991	0.948012	0.547022	0.0189502	0.00081164	0.0140577
23873	Faim	1	0.125197	0.622913	0.497716	0.490507	0.00306552	0.026868
26919	Zfp346	1	0.478644	0.723569	0.244925	0.0115201	0.00422427	0.0463888
30046	Zfp292	1	0.103379	0.675374	0.571995	0.714194	0.0123545	0.0090395
30947	Adat1	1	0.441735	0.990382	0.548647	0.00711116	0.00171081	0.0138204
52064	Coq5	1	0.378227	0.728649	0.350421	0.00761552	0.00215802	0.0126589
53893	Nudt5	1	0.484669	0.592088	0.107419	0.000254709	0.000310792	0.0899743
56716	Mlst8	1	0.308672	0.670062	0.361391	0.000433343	0.000625297	0.0119481
57434	Xrcc2	1	0.261372	0.740764	0.479392	0.0362988	0.00175018	0.00343595
57782	Rbak	1	0.332419	0.65944	0.327021	0.00939846	0.00313317	0.0368608
59028	Rcl1	1	0.508699	0.818846	0.310148	0.000768384	0.000340039	0.00700001
66939	Aagab	1	0.553505	0.710568	0.157063	0.00153832	0.00175809	0.098105
67072	Cdc37l1	1	0.279225	0.659271	0.380046	0.00806534	0.00128203	0.00866753
68606	Ppm1f	1	0.181314	0.624384	0.44307	0.109456	0.00235561	0.016609
68730	Dus1l	1	0.506972	0.84527	0.338299	0.000216455	5.48275e-05	0.000458383
70454	Cenpl	1	0.352468	0.710301	0.357833	0.0128588	0.000395705	0.0353008
70650	Zcchc8	1	0.194476	0.601187	0.406712	0.0591649	0.00384417	0.0175791
71648	Optn	1	0.528845	0.912525	0.38368	0.00221168	0.000160463	0.0267242
71702	Cdc5l	1	0.50021	0.946427	0.446218	0.00573471	0.000519654	0.0112774
71963	Cdca4	1	0.513055	0.650212	0.137157	0.000540891	0.000886394	0.12264
72287	Plekhf1	1	0.559598	0.59293	0.0333318	0.0028791	0.00665899	0.924375
74355	Smchd1	1	0.28755	0.612768	0.325217	0.117709	0.0185383	0.0550195
75901	Dcp1a	1	0.344704	0.602645	0.257942	0.00460814	0.00165452	0.0431908
98766	Ubac1	1	0.355944	0.683857	0.327913	0.0403561	0.0118438	0.0715244
103135	Pan2	1	0.363775	0.754467	0.390692	0.0166032	0.00225363	0.00339497
106205	Zc3h7a	1	0.179394	0.589238	0.409844	0.0594824	0.00316062	0.0127108
110109	Nop2	1	0.500037	0.588873	0.0888359	0.000738587	0.0013132	0.220304
117109	Pop5	1	0.493422	0.721499	0.228077	0.00478756	0.00347261	0.073885
229589	Prune	1	0.360042	0.64372	0.283678	0.0121121	0.0088917	0.213354
230075	Ndufb6	1	0.215287	0.619278	0.403991	0.0462533	0.00347953	0.00252424
231430	Cox18	1	0.57259	1.07464	0.502053	0.00305925	0.000562611	0.00250651
242864	Napepld	1	0.33403	0.720807	0.386777	0.00395288	0.00463924	0.0530186
243983	Zdhhc13	1	0.408503	0.600007	0.191504	0.00628419	0.00689529	0.116529
269623	C030048B08Rik	1	0.577483	0.905808	0.328325	0.00668204	0.00378693	0.0256289
11435	Chrna1	1	0.568956	0.630611	0.0616555	0.000796504	0.00781138	0.719919
11481	Acvr2b	1	0.419738	0.67957	0.259833	0.0019027	0.00337505	0.0653626
11792	Apex1	1	0.239505	0.722496	0.482991	0.183227	0.0152818	0.0169391
11797	Birc2	1	0.333457	0.601244	0.267788	0.00576916	0.0017614	0.0132358
11838	Arc	1	0.510175	0.582443	0.0722677	0.00630078	0.00938501	0.557435
11875	Art5	1	0.0929569	0.658445	0.565488	0.178385	0.00131861	0.00325417
11964	Atp6v1a	1	0.314301	0.861665	0.547363	0.0179654	0.00112301	0.00266004
12234	Btrc	1	0.209108	0.650058	0.44095	0.0219482	0.000856501	0.0142558
12237	Bub3	1	0.185536	0.683858	0.498322	0.0774968	0.0030432	0.0178711
12449	Ccnf	1	0.466797	0.774243	0.307446	0.00108177	0.00027743	0.0147547
12461	Cct2	1	0.228001	0.710964	0.482963	0.0374661	0.0008239	0.00385197
12468	Cct7	1	0.393305	0.915805	0.5225	0.019133	0.000925615	0.0247517
12469	Cct8	1	0.546563	0.788197	0.241634	0.00411939	0.0028488	0.0311845
12856	Cox17	1	0.232026	0.763371	0.531345	0.0442162	0.00164651	0.0135599
13107	Cyp2f2	1	0.30981	0.609082	0.299271	0.00231873	0.000337744	0.00953298
13599	Ecel1	1	0.106105	0.624174	0.518069	0.224187	0.000907409	0.00139925
13663	Ei24	1	0.157049	0.586276	0.429227	0.0791567	0.00231672	0.00245971
13855	Epn2	1	0.294787	0.842043	0.547257	0.179332	0.00876387	0.00617349
14191	Fgr	1	0.12041	0.643874	0.523464	0.187643	0.00703344	0.0251503
14208	Ppm1g	1	0.228788	0.696374	0.467585	0.226918	0.0175778	0.0191291
14228	Fkbp4	1	0.112964	0.648534	0.53557	0.312017	0.00215301	0.00963031
14272	Fnta	1	0.155161	0.65046	0.4953	0.146686	0.00976511	0.0287699
14313	Fst	1	0.480129	0.669953	0.189824	0.0031408	0.00346165	0.11275
14339	Aktip	1	0.259214	0.717666	0.458452	0.129407	0.0083047	0.0067525
14567	Gdi1	1	0.363989	0.637357	0.273368	0.0950648	0.0386831	0.23497
14676	Gna15	1	0.229537	0.598035	0.368498	0.0511782	0.00730403	0.0434142
14768	Lancl1	1	0.230019	0.758649	0.52863	0.0979059	0.00177292	0.0110253
14791	Emg1	1	0.517158	0.828578	0.31142	0.00183186	0.000100377	0.0402484
14836	Gsc	1	0.258105	0.694235	0.43613	0.0066812	0.000295912	0.00100146
14871	Gstt1	1	0.149019	0.649804	0.500784	0.0949357	0.00524742	0.0155395
14884	Gtf2h1	1	0.360539	0.619378	0.258839	0.000515837	0.00129704	0.0411356
14923	Guk1	1	0.249621	0.667425	0.417804	0.024984	0.00185326	0.00301991
15182	Hdac2	1	0.337057	0.646178	0.309121	0.00546535	0.00106529	0.0276253
15422	Hoxc13	1	0.532394	0.713358	0.180965	0.00013819	0.000923215	0.127919
15493	Hsd3b2	1	0.43069	0.674892	0.244202	0.0062027	0.00230294	0.0457277
15525	Hspa4	1	0.453589	0.741218	0.287629	0.00107307	0.00637157	0.109635
16319	Incenp	1	0.425198	0.687156	0.261957	0.00137842	0.00131185	0.045714
16373	Irx3	1	0.422093	0.91573	0.493638	0.00753196	0.00139607	0.0192018
16532	Kcnu1	1	0.0887795	0.667064	0.578284	0.162734	0.0101227	0.0240046
17218	Mcm5	1	0.478105	1.02106	0.542956	0.000106977	3.64725e-05	0.00180728
17314	Mgmt	1	0.388164	0.8596	0.471436	0.00324177	0.000366657	0.00174874
17329	Cxcl9	1	0.46635	0.668427	0.202077	0.00367513	0.00378828	0.132902
17449	Mdh1	1	0.114838	0.633121	0.518283	0.535339	0.0190308	0.0265217
17524	Mpp1	1	0.464821	0.935416	0.470595	0.0197095	0.00227063	0.0042066
17714	Grpel2	1	0.41122	0.670834	0.259614	0.00626804	0.00494366	0.084238
17993	Ndufs4	1	0.169279	0.71882	0.549541	0.325283	0.0134001	0.0514717
18574	Pde1b	1	0.186338	0.640278	0.453941	0.0395398	0.00232886	0.0156684
18973	Pole	1	0.537402	0.897565	0.360162	0.0056316	0.00314461	0.0637853
18986	Pou2f1	1	0.340739	0.721881	0.381142	0.00342329	0.00153565	0.0206164
19025	Ctsa	1	0.296145	0.585585	0.28944	0.0541395	0.0312323	0.159665
19175	Psmb6	1	0.0753121	0.595654	0.520342	0.424941	0.00234292	0.00740409
19184	Psmc5	1	0.153818	0.724724	0.570905	0.439252	0.00810102	0.00352433
19205	Ptbp1	1	0.157215	0.641127	0.483911	0.0534294	0.000974972	0.00411976
19253	Ptpn18	1	0.0285643	0.593373	0.564808	0.933332	0.000584641	0.00891988
19364	Rad51l3	1	0.123304	0.629194	0.50589	0.196755	0.0018368	0.00502548
19366	Rad54l	1	0.544331	0.850892	0.30656	0.000855399	0.000267263	0.00774869
19385	Ranbp1	1	0.521476	0.965471	0.443995	0.00147856	0.000318984	0.00350649
19707	Reps1	1	0.037203	0.608747	0.571544	0.979804	0.0126393	0.00425352
19899	Rpl18	1	0.0836572	0.63052	0.546863	0.432361	0.00460216	0.00517982
19921	Rpl19	1	0.167527	0.654121	0.486594	0.10008	0.00323072	0.00156996
19946	Rpl30	1	0.0752012	0.611955	0.536753	0.356906	0.00408346	0.00938471
20005	Rpl9	1	0.250969	0.614991	0.364022	0.000286122	6.7588e-05	0.00157155
20018	Polr1d	1	0.125926	0.683786	0.55786	0.258239	0.00343996	0.00241785
20055	Rps16	1	0.159083	0.718958	0.559875	0.357284	0.00886086	0.010833
20103	Rps5	1	0.335366	0.877866	0.5425	0.00228122	0.000824301	0.00768878
20115	Rps7	1	0.19994	0.684874	0.484935	0.224127	0.0123669	0.0143343
20336	Exoc4	1	0.365989	0.581758	0.215769	0.057257	0.0217208	0.217053
20425	Shmt1	1	0.44415	0.67977	0.23562	0.0291937	0.0207097	0.221725
20624	Eftud2	1	0.362521	0.626162	0.263641	0.0296189	0.00115952	0.11814
20656	Sod2	1	0.447384	0.728694	0.28131	0.00253029	0.000339984	0.0549682
20689	Sall3	1	0.326447	0.712308	0.385861	0.0234911	0.0022555	0.05021
20826	Nhp2l1	1	0.160061	0.62053	0.46047	0.118255	0.00677607	0.0307089
20935	Surf6	1	0.3977	0.757689	0.35999	0.00150589	0.00313285	0.0525125
20983	Syt4	1	0.139565	0.673703	0.534137	0.105722	0.00177997	0.0090112
21350	Tal2	1	0.124341	0.678099	0.553758	0.117672	0.00118259	0.00530511
21689	Tekt1	1	0.0654884	0.583405	0.517917	0.546303	0.00305884	0.00531797
21781	Tfdp1	1	0.550098	0.781871	0.231773	0.00665112	0.00303129	0.233457
21822	Tgtp1	1	0.421031	0.795072	0.374041	0.00247724	0.000432731	0.0197063
21976	Top3b	1	0.156151	0.621532	0.465381	0.145652	0.00245721	0.00215685
22070	Tpt1	1	0.0995119	0.630601	0.531089	0.38123	0.00438786	0.0140496
22185	U2af2	1	0.177841	0.717554	0.539713	0.0651839	0.0114268	0.0432625
22194	Ube2e1	1	0.241699	0.817205	0.575506	0.0988554	0.00904617	0.03712
22269	Upk2	1	0.16053	0.720403	0.559874	0.03484	0.00120292	0.00542068
22631	Ywhaz	1	0.0650459	0.594165	0.529119	0.540749	0.0264673	0.0465204
22643	Zfp101	1	0.151799	0.681699	0.5299	0.06433	0.000707576	0.00449212
22666	Zfp161	1	0.149254	0.593542	0.444288	0.235249	0.0132989	0.0270407
22687	Zfp259	1	0.548782	0.794106	0.245324	0.000682003	0.000570461	0.0356883
22758	Zscan12	1	0.393488	0.840552	0.447064	0.0052858	0.00101419	0.00710762
23801	Aloxe3	1	0.223582	0.648475	0.424893	0.0765948	0.0028828	0.00290692
23872	Ets2	1	0.210135	0.691807	0.481672	0.0465937	0.0009598	0.00436418
23894	Gtf2h2	1	0.432313	0.652709	0.220396	0.0108967	0.00652088	0.071786
26395	Map2k1	1	0.41021	0.765893	0.355682	0.100596	0.0152427	0.238191
26428	Orc4l	1	0.217403	0.730999	0.513596	0.0764453	0.00304861	0.00793534
26754	Cops5	1	0.198945	0.593429	0.394484	0.186019	0.0145611	0.0334092
27015	Polk	1	0.269374	0.732851	0.463477	0.0223956	0.00543632	0.0291838
27221	Chaf1a	1	0.455292	1.03202	0.576729	0.00250948	0.000109242	0.00202734
27267	Cars	1	0.0926714	0.599898	0.507226	0.376521	0.0150766	0.0351715
27355	X99384	1	0.520695	0.914493	0.393798	0.00394586	0.0012908	0.0162711
27366	Txnl4a	1	0.395504	0.917738	0.522234	0.0843959	0.0126799	0.0371954
27373	Csnk1e	1	0.306945	0.580121	0.273175	0.0268225	0.00671335	0.0143172
27393	Mrpl39	1	0.221246	0.738115	0.516869	0.0676207	0.00173066	0.0191116
27398	Mrpl2	1	0.219981	0.677782	0.457802	0.00186189	0.00175494	0.0130729
30059	Timm10	1	0.173345	0.58222	0.408875	0.0539079	0.00534789	0.0208102
30841	Kdm2b	1	0.287287	0.677532	0.390246	0.00626099	0.000638446	0.0160536
50915	Grb14	1	0.371819	0.595475	0.223656	0.0139526	0.00391857	0.103218
51786	Cpsf2	1	0.0994596	0.672184	0.572724	0.357127	0.00233469	0.00578052
51792	Ppp2r1a	1	0.0259394	0.600021	0.574082	0.934819	0.0396935	0.0217769
51797	Ctps	1	0.471755	0.753253	0.281498	0.0643352	0.0339349	0.268856
52686	Mettl2	1	0.442291	0.982223	0.539932	0.00633277	0.000347229	0.00289894
52713	Ccdc59	1	0.160582	0.675993	0.51541	0.246552	0.00320606	0.0121742
52850	Sgsm1	1	0.342395	0.707849	0.365455	0.0012072	0.00110224	0.0171792
52874	D19Bwg1357e	1	0.430528	0.813396	0.382868	0.000601166	0.00066782	0.0184236
53375	Mtx2	1	0.222093	0.740182	0.518088	0.089187	0.000489979	0.0192957
53603	Tslp	1	0.241259	0.633129	0.39187	0.0998197	0.00774045	0.0907782
53609	Sfrs16	1	0.163657	0.653619	0.489962	0.0945316	0.00276141	0.00695935
54194	Akap8l	1	0.108435	0.630712	0.522277	0.230469	0.00157793	0.00429193
54352	Irx5	1	0.552107	0.774848	0.222741	0.00133512	0.000841806	0.122641
54364	Rpp30	1	0.179508	0.600573	0.421066	0.0381636	0.00179601	0.00544393
54394	Crlf3	1	0.531908	0.864909	0.333001	0.00923608	0.00251408	0.0229637
54709	Eif3i	1	0.308235	0.744523	0.436289	0.072664	0.0101012	0.0191506
54721	Tyk2	1	0.4121	0.856529	0.444429	0.14726	0.0395952	0.0851883
55935	Fnbp4	1	0.0601887	0.613373	0.553184	0.433753	0.000300032	0.00265851
56018	Stard10	1	0.204808	0.765565	0.560758	0.0479262	7.07305e-05	0.00407455
56043	Akr1e1	1	0.273578	0.740963	0.467385	0.076234	0.00185337	0.0272724
56044	Rala	1	0.119097	0.650674	0.531578	0.746129	0.0103004	0.000936706
56046	Uqcc	1	0.123795	0.607061	0.483266	0.332218	0.00148429	0.0101606
56095	Ftsj3	1	0.402135	0.717843	0.315708	0.00327646	0.00265402	0.0455688
56194	Prpf40a	1	0.385767	0.623866	0.2381	0.0214279	0.0033283	0.106285
56280	Mrpl37	1	0.0469103	0.587384	0.540474	0.892401	0.0200288	0.00376409
56318	Acpp	1	0.53996	0.756879	0.216919	0.00135217	0.00160071	0.0727059
56321	Aatf	1	0.217361	0.754733	0.537373	0.403489	0.0198189	0.0291191
56360	Acot9	1	0.392083	0.711601	0.319518	0.0318613	0.00965964	0.0755059
56361	Pus1	1	0.15115	0.680963	0.529813	0.138302	0.00149079	0.00138474
56370	Tagln3	1	0.380328	0.651737	0.271409	0.0114195	0.00270916	0.105772
56488	Nxt1	1	0.112152	0.685431	0.573279	0.531713	0.00420921	0.00551867
56791	Ube2l6	1	0.53667	0.934744	0.398073	0.00166925	0.00392579	0.0893175
57258	Xpo4	1	0.245717	0.643309	0.397592	0.0123609	0.00285755	0.0243436
57296	Psmd8	1	0.330092	0.599495	0.269403	0.0448203	0.0141424	0.182396
57438	40244	1	0.388331	0.690215	0.301884	0.00589396	0.00167391	0.0126539
57441	Gmnn	1	0.221647	0.633185	0.411538	0.110839	0.00528074	0.0286725
57837	Eral1	1	0.258329	0.819256	0.560927	0.0181658	2.72366e-05	0.00358454
58799	Crbn	1	0.113727	0.613925	0.500197	0.347485	0.00357881	0.0170082
58801	Pmaip1	1	0.410565	0.920291	0.509726	0.000805685	0.00222428	0.0287578
59025	Usp14	1	0.281894	0.766862	0.484968	0.0436317	0.00477044	0.0583153
59083	Fetub	1	0.46913	0.910021	0.44089	0.0016698	0.000254289	0.00328224
59093	Pcbp3	1	0.1749	0.698287	0.523387	0.137141	0.00387238	0.0101953
60364	Donson	1	0.182279	0.614253	0.431974	0.0820422	0.0117611	0.0468273
64424	Polr1e	1	0.233945	0.769756	0.535812	0.0476442	0.00115075	0.00388257
64453	Zfp280b	1	0.449983	0.961725	0.511741	0.00116507	3.00232e-05	0.00444494
64833	Acot10	1	0.323845	0.849583	0.525738	0.00397896	0.000332341	0.00541841
65098	Zfand6	1	0.541903	0.848446	0.306543	0.0211731	0.0169139	0.177393
66118	Sarnp	1	0.363029	0.921058	0.558028	0.0348104	0.0117241	0.078132
66169	Tomm7	1	0.245215	0.586367	0.341152	0.0428217	0.0198583	0.106771
66260	Tmem54	1	0.0578795	0.607366	0.549487	0.677946	0.00634791	0.0144543
66335	Atp6v1c1	1	0.212864	0.724009	0.511145	0.023872	0.000326301	0.00235106
66350	Pla2g12a	1	0.157369	0.656761	0.499392	0.107085	0.00138983	0.00235825
66369	Dus2l	1	0.411444	0.885984	0.47454	0.00435059	0.000655518	0.00526389
66384	Srp19	1	0.283062	0.823771	0.540709	0.0181111	0.000879313	0.00187626
66413	Psmd6	1	0.100355	0.643803	0.543448	0.453634	0.00487428	0.013708
66432	Slc7a6os	1	0.0577196	0.583517	0.525797	0.598729	0.00283276	0.00859978
66441	Magohb	1	0.2172	0.727582	0.510382	0.166894	0.00201361	0.0458811
66511	2500003M10Rik	1	0.154041	0.641163	0.487122	0.112408	0.00552409	0.0256163
66540	Fam107b	1	0.297215	0.831101	0.533886	0.00106404	0.000543115	0.0054467
66618	Snrnp27	1	0.196508	0.768923	0.572415	0.0868064	0.00321862	0.00731238
66628	Thg1l	1	0.349017	0.625749	0.276731	0.0431755	0.0237177	0.156119
66642	Ctnnbl1	1	0.477263	1.05524	0.57798	0.00555462	0.000502851	0.00147698
66656	Eef1d	1	0.23344	0.703848	0.470408	0.083023	0.0100281	0.0206986
66660	Sltm	1	0.20194	0.606024	0.404084	0.0412333	0.00292105	0.00985332
66661	Srp72	1	0.108144	0.594036	0.485891	0.443717	0.00066786	0.0306254
66664	Tmem41a	1	0.178817	0.749815	0.570997	0.17122	0.000281279	0.0163193
66687	Tbc1d15	1	0.539298	0.667259	0.127961	0.00493686	0.00280656	0.2828
66827	Ttc1	1	0.524439	0.828476	0.304038	0.0012303	0.000417491	0.00743217
66959	Dusp26	1	0.345623	0.681661	0.336038	0.0100474	0.00147501	0.0100445
67118	Bfar	1	0.513896	0.92911	0.415213	0.00204099	0.00145482	0.0327514
67145	Tomm34	1	0.573712	0.805691	0.23198	0.0272427	0.00765449	0.280646
67149	Nkain1	1	0.275248	0.824702	0.549454	0.0434357	0.00370232	0.0162261
67196	Ube2t	1	0.541287	0.903061	0.361774	0.00772948	0.000505579	0.0783392
67264	Ndufb8	1	0.129432	0.649408	0.519976	0.108601	0.000939264	0.00428291
67302	Zc3h13	1	0.537209	0.823676	0.286467	0.00417975	0.00286549	0.197522
67367	Gcfc1	1	0.174561	0.674855	0.500295	0.516597	0.0210737	0.00559838
67451	Pkp2	1	0.252008	0.638616	0.386607	0.0407891	0.00255661	0.00530074
67526	Atg12	1	0.56083	0.996618	0.435788	0.000231473	3.61844e-05	0.00233308
67657	Rabl3	1	0.448887	0.655373	0.206486	0.00571721	0.0032982	0.0688482
67678	Lsm3	1	0.425294	0.757439	0.332144	0.00264018	0.000592497	0.0301155
67707	Mrpl24	1	0.222762	0.802545	0.579783	0.0230952	0.000869287	0.0030807
67712	Slc25a37	1	0.551774	0.598714	0.0469398	0.00474582	0.012536	0.769013
67738	Ppid	1	0.409163	0.772016	0.362853	0.0127655	0.00371029	0.0236215
67781	Ilf2	1	0.276791	0.633985	0.357194	0.0170446	0.00242446	0.0213381
67869	Paip2	1	0.307703	0.695324	0.387621	0.022898	0.0101479	0.0788341
67895	Ppa1	1	0.352724	0.691898	0.339174	0.00221127	0.00434786	0.056624
67920	Mak16	1	0.578078	1.15309	0.575013	0.0196256	0.00277347	0.0625991
67941	Rps27l	1	0.336543	0.683908	0.347365	0.00086166	0.0186458	0.168078
68045	2700060E02Rik	1	0.338663	0.811528	0.472865	0.00441912	0.00026048	0.00695842
68058	Chd1l	1	0.210061	0.657515	0.447454	0.0134329	0.00395134	0.0240295
68135	Eif3h	1	0.39545	0.826904	0.431454	0.0194614	0.00100795	0.0271265
68145	Etaa1	1	0.480397	0.654613	0.174216	0.00351365	0.00256816	0.292499
68147	Gar1	1	0.425864	0.693975	0.268112	0.0136807	0.00773924	0.037488
68183	Bcas2	1	0.500651	0.962756	0.462106	0.0115932	0.00122427	0.0323945
68219	Nudt21	1	0.440042	0.699806	0.259764	0.0270173	0.0156176	0.0777964
68240	Rpa3	1	0.222381	0.74297	0.520588	0.0385534	0.00120443	0.000638885
68272	Rbm28	1	0.470292	0.632014	0.161721	0.00138565	0.00109309	0.0883069
68332	Sdhaf1	1	0.215045	0.768043	0.552998	0.0843936	0.00673994	0.0238603
68533	Mphosph6	1	0.505614	0.70968	0.204065	0.000166753	0.000101441	0.00616631
68550	1110002N22Rik	1	0.437727	0.615814	0.178087	0.00152394	0.00121975	0.033702
68611	Mrpl28	1	0.422343	0.886634	0.464291	0.0074894	0.000952656	0.00565203
68705	Gtf2f2	1	0.0759905	0.630019	0.554029	0.264863	0.00198574	0.00424866
69499	Tsr2	1	0.111496	0.610226	0.49873	0.382658	0.0223818	0.0542101
69527	Mrps9	1	0.182697	0.594974	0.412277	0.0609962	0.0024193	0.0100302
69736	Nup37	1	0.224947	0.644715	0.419768	0.177181	0.0145318	0.0472491
69754	Fbxo7	1	0.357095	0.88285	0.525756	0.00564776	0.00120636	0.0104052
69786	Tprkb	1	0.301311	0.612906	0.311595	0.00976371	0.00192459	0.0102758
69821	Mterfd2	1	0.363593	0.695856	0.332263	0.0592727	0.0276631	0.138546
69833	Polr2f	1	0.551069	0.828897	0.277828	0.00354645	0.00251587	0.0410596
69860	Eif1ad	1	0.495282	0.818285	0.323004	0.00279007	0.0013929	0.072668
70025	Acot7	1	0.25718	0.826255	0.569075	0.255564	0.0368182	0.0639465
70083	Metrn	1	0.296267	0.866184	0.569917	0.010676	0.000600787	0.0032062
70160	Vps36	1	0.42917	0.627875	0.198704	0.0113261	0.011654	0.176114
70178	Fam108c	1	0.456429	0.88945	0.433021	0.00279246	0.000520406	0.00430499
70333	Cd3eap	1	0.430564	0.676732	0.246168	0.00648374	0.00614813	0.122602
70385	Ccdc99	1	0.39627	0.647916	0.251646	0.00720127	0.00427089	0.0497444
70584	Pak4	1	0.330919	0.908582	0.577662	0.0274639	0.00135671	0.000475944
70681	Fam175a	1	0.477358	0.749202	0.271844	0.00235121	0.00117854	0.0122798
70767	Prpf3	1	0.435754	0.815662	0.379908	0.0957173	0.0448601	0.145245
71151	Eri2	1	0.370037	0.771543	0.401507	0.0346804	0.00566043	0.0181195
71715	Dhx35	1	0.50988	0.952686	0.442805	0.00366575	0.000736738	0.00865895
71834	Zbtb43	1	0.492367	0.826706	0.334338	0.0105005	0.000396773	0.0844423
71919	Rpap3	1	0.30892	0.663295	0.354374	0.0386571	0.00531185	0.00582731
71934	Car13	1	0.170148	0.653707	0.483559	0.0607793	0.00242187	0.0117758
71982	Snx10	1	0.334334	0.686825	0.352491	0.0291019	0.0029527	0.0394136
72139	2610044O15Rik	1	0.103742	0.650298	0.546556	0.315448	0.00275824	0.00998546
72141	Adpgk	1	0.182202	0.627443	0.445241	0.0507545	0.00668845	0.0259469
72198	Skiv2l2	1	0.491046	1.00674	0.51569	0.00185976	0.00044968	0.0107662
72354	Ttc4	1	0.197379	0.749578	0.552199	0.0587254	0.00117036	0.00820421
72542	Pgam5	1	0.336614	0.726358	0.389744	0.00788276	0.00248452	0.0300077
72611	Zfp655	1	0.478659	0.886972	0.408313	0.0022215	0.00124457	0.0347851
72749	Nfkbil2	1	0.430904	0.790689	0.359785	0.00279601	0.00327004	0.0728844
72787	Tmem48	1	0.45062	0.635578	0.184958	0.00277191	0.000357861	0.110797
72891	Xlr4c	1	0.106095	0.674044	0.567949	0.288354	0.00170812	0.00312533
73067	Tmem192	1	0.450614	0.717573	0.266959	0.00136095	0.0020533	0.0811298
73078	Pmpcb	1	0.319876	0.846118	0.526242	0.0428313	0.00029744	0.0325268
73666	Thoc3	1	0.510586	0.841156	0.33057	0.000461387	0.00132964	0.0535728
73674	Wdr75	1	0.489429	0.676622	0.187194	0.0049554	0.00392877	0.043305
73804	Kif2c	1	0.561133	0.884002	0.322869	0.00220961	0.000686592	0.034795
73828	Dcaf4	1	0.434643	0.694625	0.259982	0.00423102	0.00180986	0.00442336
73834	Atp6v1d	1	0.540234	0.78565	0.245417	0.00136907	0.00159079	0.134852
74157	Ftsjd2	1	0.55396	0.783879	0.229919	0.000205289	0.00107467	0.100215
74204	Xpo6	1	0.187741	0.644483	0.456742	0.029287	0.00326045	0.0143698
74237	Tubgcp2	1	0.0441026	0.616196	0.572094	0.615387	0.00147029	0.0051694
74238	Mterfd3	1	0.201288	0.66899	0.467702	0.00833629	0.00205474	0.0138691
74268	Aven	1	0.189662	0.632702	0.44304	0.0361544	0.00114791	0.00267468
74718	Snx16	1	0.450358	0.657878	0.20752	0.000743649	0.00302991	0.103911
74769	Pik3cb	1	0.536605	0.593523	0.0569179	0.00480111	0.015683	0.731203
74781	Wipi2	1	0.149645	0.707243	0.557597	0.425134	0.00825659	0.00802391
75284	Bcdin3d	1	0.214688	0.676193	0.461505	0.0317031	0.00494757	0.0252832
75416	Nop14	1	0.423065	0.976057	0.552991	0.0216679	0.00233511	0.0509249
75420	Secisbp2	1	0.14296	0.604211	0.461251	0.180299	0.00972372	0.0225618
75512	Gpx6	1	0.182467	0.675984	0.493517	0.136025	0.00771564	0.0216803
75753	Klf17	1	0.437749	0.683759	0.246011	0.00122606	0.000488123	0.022929
75964	D030074E01Rik	1	0.213418	0.755791	0.542373	0.0265952	8.95278e-05	0.0043995
76265	Tsen54	1	0.487537	0.869581	0.382044	0.000454105	0.000291447	0.0142499
76884	Cyfip2	1	0.318981	0.68563	0.36665	0.00380763	0.00295737	0.0388588
77065	Ints7	1	0.436459	0.714854	0.278394	0.00274513	0.00111099	0.0475567
77593	Usp45	1	0.255154	0.651831	0.396677	0.0108269	0.00207003	0.0170812
77721	Mrps5	1	0.252182	0.711811	0.459629	0.0362347	0.00829984	0.0369014
78394	Ddx52	1	0.390703	0.953145	0.562442	0.0220536	0.00387261	0.0322453
78798	Eml4	1	0.237128	0.638522	0.401395	0.00896848	0.00221751	0.015656
78893	Cnot10	1	0.495683	0.845909	0.350226	0.00346952	0.0018715	0.0591199
79456	Recql4	1	0.371269	0.748564	0.377295	0.0119802	0.00191194	0.0280511
80886	Senp3	1	0.467256	0.613883	0.146626	0.00324324	0.00280697	0.039166
83703	Dbr1	1	0.436393	0.946301	0.509908	0.00225358	7.03726e-05	0.00643781
93734	Mpv17l	1	0.517435	0.779045	0.261609	0.0115409	0.0115706	0.141086
93739	Gabarapl2	1	0.130282	0.63203	0.501747	0.270932	0.00988851	0.0233368
93759	Sirt1	1	0.470331	0.657354	0.187023	0.00198044	0.00358937	0.109661
93842	Igsf9	1	0.307586	0.765153	0.457566	0.00700203	0.00063202	0.00585095
94067	Mrpl43	1	0.443579	0.644761	0.201182	0.00696288	0.00462266	0.135916
96935	Susd4	1	0.470457	0.906988	0.436532	0.0017561	6.08576e-06	0.0096974
97112	Nmd3	1	0.310114	0.868529	0.558416	0.0510799	0.00332159	0.0356551
97541	Qars	1	0.278786	0.748604	0.469817	0.022804	0.00128345	0.00228427
97908	Hist1h3g	1	0.0740003	0.58177	0.50777	0.688901	0.00286348	0.00688621
98386	Lbr	1	0.458818	0.828542	0.369723	0.000570555	0.00122678	0.030084
98985	Clp1	1	0.46902	1.03858	0.569559	6.73619e-05	0.000570907	0.0129567
99045	Mrps26	1	0.24811	0.641848	0.393738	0.0373314	0.00325895	0.0119842
100182	Akna	1	0.175489	0.661693	0.486204	0.0710596	0.00135704	0.00302366
100647	Upk3b	1	0.188823	0.623222	0.434398	0.0659018	0.00338448	0.00896862
101592	Eftud1	1	0.156112	0.707283	0.551172	0.107659	0.000334166	0.00579485
102162	Taf5l	1	0.344228	0.729411	0.385183	0.000548716	0.00134708	0.0259641
103284	Zc3h10	1	0.286227	0.79123	0.505003	0.00420328	0.000198332	0.00504891
104479	Ccdc117	1	0.573425	1.08801	0.514589	0.00235276	0.000347199	0.00674881
104732	4930427A07Rik	1	0.195359	0.674204	0.478845	0.0775116	0.00195038	0.00267168
105372	Utp15	1	0.196861	0.676274	0.479413	0.0914673	0.00168456	0.0246295
105988	Espl1	1	0.434381	0.804309	0.369929	0.00193219	0.000206443	0.00950315
107071	Wdr74	1	0.247027	0.697901	0.450874	0.0273238	0.00115173	0.00391081
107094	Rrp12	1	0.553497	0.675968	0.122472	0.000969917	0.00212112	0.218954
107371	Exoc6	1	0.290774	0.669844	0.37907	0.0235039	0.00350574	0.0157078
107829	Thoc5	1	0.285699	0.73001	0.444311	0.0224802	0.00104213	0.00610071
107971	Frs3	1	0.185703	0.661307	0.475605	0.020215	0.000602454	0.00568224
108013	Celf4	1	0.372894	0.912696	0.539802	0.0204982	0.00113852	0.00739242
108086	Rnf216	1	0.154347	0.673254	0.518907	0.285038	0.0049457	0.0173288
108682	Gpt2	1	0.313349	0.713915	0.400566	0.00222706	0.00163041	0.0203136
108737	Oxsr1	1	0.248013	0.701607	0.453594	0.037772	0.00135835	0.0223075
109161	Ube2q2	1	0.0846668	0.662314	0.577647	0.677855	0.00484248	0.00364669
109652	Acy1	1	0.135473	0.607549	0.472077	0.176158	0.00513764	0.0026902
109791	Clps	1	0.0395756	0.612531	0.572956	0.840643	0.0102013	0.00524275
110157	Raf1	1	0.191176	0.765641	0.574465	0.174551	0.00251133	0.00288976
110310	Krt7	1	0.0861752	0.629169	0.542994	0.479295	0.00083946	0.00597195
110326	Tas1r1	1	0.189885	0.661171	0.471286	0.215073	0.0102083	0.0230524
110391	Qdpr	1	0.41781	0.970279	0.552468	0.000391446	6.24727e-05	0.00109037
110611	Hdlbp	1	0.253407	0.664416	0.411009	0.236149	0.0257981	0.0437681
110750	Cse1l	1	0.433275	0.970276	0.537001	0.0106731	0.00210723	0.0158423
110809	Sfrs1	1	0.326585	0.732245	0.40566	0.0464737	0.00404965	0.00992044
110816	Pwp2	1	0.46848	0.867695	0.399215	0.00107954	0.00161216	0.0425808
110957	D1Pas1	1	0.389322	0.862374	0.473052	0.00104173	0.000291283	0.00465194
112418	1700102P08Rik	1	0.106058	0.653028	0.54697	0.280323	0.00506243	0.00498725
114565	Zfp295	1	0.118603	0.634765	0.516163	0.152113	0.00408734	0.00939672
116848	Baz2a	1	0.454624	0.71299	0.258366	0.00359526	0.000684449	0.0714082
116914	Slc19a2	1	0.290454	0.653625	0.363172	0.00436401	0.00109056	0.0126616
140629	Ubox5	1	0.331471	0.684531	0.353061	0.0121724	0.00230393	0.0106299
170625	Snx18	1	0.275041	0.832476	0.557435	0.00966886	0.000122513	0.00251941
191578	Helq	1	0.295651	0.639606	0.343955	0.0793884	0.0096629	0.0100742
192196	Luc7l2	1	0.157141	0.672787	0.515647	0.231509	0.0109467	0.0238008
192678	Rassf3	1	0.42452	0.748282	0.323762	0.0472851	0.0147765	0.0780312
195359	Trim40	1	0.0557086	0.634086	0.578378	0.734963	0.00253188	0.00916685
207839	Galnt6	1	0.367337	0.839747	0.47241	0.00581172	0.000641447	0.00822299
208967	Thnsl1	1	0.115042	0.686145	0.571104	0.212081	0.00316309	0.00468036
210529	Mettl14	1	0.372961	0.871829	0.498869	0.00327467	0.000736287	0.00749508
210719	Mkx	1	0.312728	0.741372	0.428644	0.00966298	0.000619795	0.00412093
211652	Wwc1	1	0.523812	1.03684	0.513032	0.0011842	0.000332178	0.00534231
212483	Fam193b	1	0.202764	0.640674	0.43791	0.0139405	0.00044382	0.0012598
212647	Aldh4a1	1	0.412134	0.951162	0.539028	0.000813279	0.000125477	0.00166979
212679	Mars2	1	0.278576	0.714931	0.436355	0.0438941	0.00291625	0.00269836
213541	Ythdf2	1	0.444983	0.77346	0.328477	0.0642679	0.0173495	0.245948
213895	Bms1	1	0.539661	0.749395	0.209734	0.00401844	0.00337268	0.245272
214459	Fnbp1l	1	0.138208	0.580884	0.442677	0.0421817	0.000343901	0.00313704
215193	AA408296	1	0.394075	0.727417	0.333342	0.0229491	0.00441738	0.0315384
216350	Tspan8	1	0.22358	0.797307	0.573728	0.0309411	0.000853476	0.00221319
216767	Mrpl22	1	0.491349	0.917638	0.42629	0.00123548	0.000265434	0.0160744
216976	BC030499	1	0.481391	1.11275	0.631355	0.0136568	0.0165728	0.160136
217138	Prr15l	1	0.125379	0.626173	0.500794	0.247459	0.00500039	0.0231285
217431	Nol10	1	0.433025	0.94721	0.514184	0.00205059	0.00015999	0.00180303
217578	Baz1a	1	0.0632827	0.613062	0.549779	0.874283	0.0200155	0.0240803
217737	Ahsa1	1	0.317175	0.729707	0.412532	0.0366436	0.00345463	0.00348832
218629	Dhx29	1	0.122045	0.653463	0.531418	0.40487	0.00317936	0.00586309
218630	Ccno	1	0.399636	0.60909	0.209454	0.0015108	0.00411484	0.174345
219024	Tmem55b	1	0.206882	0.698113	0.491231	0.192106	0.0107561	0.0174306
219144	Arl11	1	0.298045	0.616026	0.317981	0.0434363	0.00794361	0.024352
223870	Senp1	1	0.175434	0.698269	0.522836	0.149889	0.010995	0.0309498
224008	2310008H04Rik	1	0.335039	0.795578	0.460539	0.00694095	0.00654482	0.0567067
224823	BC011248	1	0.451262	0.687048	0.235786	0.00653802	0.00331476	0.0315276
225160	Thoc1	1	0.154798	0.584858	0.43006	0.212028	0.0105638	0.0169626
226123	Morn4	1	0.145644	0.660898	0.515254	0.270531	0.0013242	0.0103882
226971	Plekhb2	1	0.357143	0.653948	0.296805	0.0283307	0.00661064	0.0170281
227094	Tmem194b	1	0.399154	0.949351	0.550197	0.000620501	9.07672e-06	0.00112196
227644	Snapc4	1	0.446199	0.632052	0.185853	0.00176468	0.00177506	0.172796
228361	Ambra1	1	0.156548	0.635786	0.479238	0.094168	0.00131215	0.00550188
228889	Ddx27	1	0.284024	0.594347	0.310323	0.00849489	0.00254902	0.043747
229504	Isg20l2	1	0.454782	0.690496	0.235714	0.00269747	0.00214205	0.0540689
229595	Adamtsl4	1	0.393096	0.874913	0.481818	0.0135613	0.00077189	0.00515376
230082	Nol6	1	0.463685	0.752208	0.288523	0.00153451	0.000523141	0.00335979
230376	Haus6	1	0.433205	0.847327	0.414122	0.00473973	0.000583591	0.00374993
230596	Prpf38a	1	0.38677	0.749872	0.363102	0.0159997	0.0157627	0.128113
230734	Yrdc	1	0.191916	0.738325	0.546409	0.226724	0.00780805	0.0179523
230903	Fbxo44	1	0.079678	0.638891	0.559213	0.536758	0.00858136	0.0124371
230917	Tmem201	1	0.573536	0.952046	0.37851	0.000481312	0.000268163	0.010457
231327	Ppat	1	0.546488	0.93086	0.384372	0.00242438	0.000476642	0.00521696
232536	Mrps35	1	0.370748	0.950178	0.579429	0.012053	0.000641709	0.000866206
232933	Ccdc61	1	0.255861	0.690468	0.434606	0.030631	0.00427286	0.0190732
233875	Ino80e	1	0.1586	0.68883	0.530229	0.150889	0.00956008	0.0163029
233908	Fus	1	0.503331	1.05034	0.547004	0.0127092	0.0011452	0.00557344
234069	Pcid2	1	0.205341	0.688485	0.483145	0.0424394	0.00635842	0.0312607
234072	Adprhl1	1	0.191556	0.769791	0.578235	0.110942	0.00234194	0.00260827
234358	D10627	1	0.41746	0.910063	0.492603	0.000864407	0.000135969	0.00195002
234779	Plcg2	1	0.35374	0.907269	0.55353	0.00718567	0.000416639	0.00135241
235661	Dync1li1	1	0.318405	0.830445	0.51204	0.0290086	0.00114172	0.00920825
236604	Pisd-ps1	1	0.486174	1.00778	0.521605	0.0058529	0.000503599	0.00412594
238693	Zfp58	1	0.420597	0.613492	0.192895	0.000326532	0.00174892	0.0851847
239217	Kctd12	1	0.456477	0.820989	0.364512	0.00184016	0.0021422	0.0680136
239554	Foxred2	1	0.255441	0.715134	0.459693	0.060003	0.00322541	0.0198893
240334	Pcyox1l	1	0.422273	0.59222	0.169947	0.00245117	0.00778632	0.272417
240756	Klhl12	1	0.409895	0.698201	0.288306	0.0259437	0.00809308	0.0242022
242736	Pramef8	1	0.25927	0.73028	0.47101	0.00802139	0.000407658	0.00227444
243219	2900026A02Rik	1	0.202237	0.601087	0.398849	0.025789	0.00161111	0.00658096
243574	Kbtbd8	1	0.187563	0.587462	0.399899	0.0394727	0.00856352	0.0426006
245841	Polr2h	1	0.427487	0.96264	0.535153	0.00272916	0.000389527	0.00361292
252903	Ap1s3	1	0.170622	0.693115	0.522493	0.103014	0.000717766	0.002137
259277	Klk8	1	0.355983	0.666516	0.310533	0.011848	0.00301527	0.0261769
269261	Rpl12	1	0.142836	0.669021	0.526185	0.0613157	0.000695767	0.00162836
269470	Wdr3	1	0.347653	0.623493	0.27584	0.0190772	0.00969399	0.0676713
269639	Zfp512	1	0.330325	0.875212	0.544887	0.000915869	0.000379462	0.00470536
270802	BC048403	1	0.118797	0.614793	0.495996	0.270027	0.00219764	0.00346447
277414	Trp53i11	1	0.38119	0.890241	0.509051	0.0105608	0.00252301	0.0170512
319149	Hist1h3d	1	0.356236	0.899199	0.542963	0.0254098	0.00240088	0.00547316
319151	Hist1h3e	1	0.446771	0.96305	0.516279	0.0117048	0.00108899	0.00309269
319157	Hist1h4f	1	0.377933	0.725399	0.347466	0.0124085	0.00613952	0.0556743
320394	Cenpt	1	0.556176	0.657883	0.101707	0.000471027	0.000602031	0.265876
320415	Gchfr	1	0.307939	0.611199	0.30326	0.0265533	0.0104746	0.0737982
320632	Snrnp200	1	0.303247	0.844021	0.540774	0.0118836	0.000236871	0.0022228
320709	Tmem117	1	0.276831	0.662838	0.386007	0.00396606	0.00234907	0.023874
327799	Usp44	1	0.205025	0.651376	0.446351	0.0386354	0.000440987	0.0121525
330959	Snapc5	1	0.290078	0.710263	0.420185	0.0527615	0.0059173	0.0196857
353170	4932441K18Rik	1	0.191178	0.766161	0.574982	0.0381613	0.00116477	0.00457549
380773	1810035L17Rik	1	0.317002	0.638413	0.321411	0.122278	0.0468191	0.163652
381314	Iars2	1	0.233824	0.588194	0.354371	0.195869	0.0155071	0.0662419
381337	Fam178b	1	0.318811	0.766888	0.448077	0.00474652	0.000344139	0.00336724
381379	Med19	1	0.431421	0.850627	0.419206	0.00109659	0.000146424	0.00593643
382038	Urb2	1	0.418778	0.820117	0.401339	0.000749425	2.38629e-05	0.00295739
431706	Zfp457	1	0.24186	0.620677	0.378817	0.20954	0.0278445	0.0359606
434794	Xlr4a	1	0.334635	0.842977	0.508342	0.00353348	0.000707527	0.00946275
546024	Crxos1	1	0.272608	0.776641	0.504032	0.05799	0.00392138	0.00575989
639396	Gm7265	1	0.542143	0.655827	0.113684	0.00327588	0.00449505	0.173649
677205	Gm16433	1	0.511665	0.938197	0.426532	0.00251828	0.000320737	0.0100458
100042179	Gm9803	1	0.378678	0.950186	0.571508	0.0119339	0.00126863	0.00623935
100044103	LOC100044103	1	0.492541	0.878661	0.386119	0.00026457	0.000100187	0.00425206
100044829	LOC100044829	1	0.466885	0.873769	0.406884	0.00378429	0.000492989	0.00723857
100046264	LOC100046264	1	0.346673	0.846462	0.499789	0.00536164	0.000154207	0.00330617
100046796	LOC100046796	1	0.50385	0.692115	0.188265	0.00627914	0.00616674	0.110911
100047261	LOC100047261	1	0.307708	0.79469	0.486982	0.000951286	0.000174799	0.00259148
100047579	LOC100047579	1	0.566466	0.994289	0.427823	0.000191883	0.000177218	0.00946851
100048301	LOC100048301	1	0.0565042	0.585278	0.528774	0.610057	0.0228546	0.0012601
100048645	LOC100048645	1	0.11616	0.643607	0.527447	0.233453	0.000871454	0.007222
11565	Adssl1	2	1.12856	1.28702	0.158465	0.000269771	0.000263401	0.234626
12822	Col18a1	2	1.17399	0.917606	-0.256385	2.15311e-05	0.000222173	0.0832562
13198	Ddit3	2	1.03992	0.951267	-0.0886543	0.000152472	0.000338361	0.423395
14165	Fgf10	2	1.39438	1.34569	-0.0486926	1.09751e-06	1.17233e-05	0.614729
16391	Irf9	2	1.21743	1.08589	-0.131542	1.57722e-06	2.20094e-05	0.0866507
19288	Ptx3	2	1.92936	1.58548	-0.34388	1.68696e-06	1.33646e-05	0.00974063
20846	Stat1	2	1.09496	0.659626	-0.43533	3.04221e-06	0.000163196	0.00284049
22042	Tfrc	2	0.835053	1.11729	0.28224	0.000163556	0.000211537	0.0473858
23961	Oas1b	2	0.759941	0.845662	0.0857208	0.000578181	0.00388025	0.827267
50927	Nasp	2	0.916936	0.940897	0.023961	0.000262556	0.0028421	0.922147
52668	Ifi27l1	2	0.953732	0.944415	-0.00931716	0.000165389	0.000519528	0.858672
56190	Rbm38	2	0.686387	0.621302	-0.065085	6.34212e-06	0.000777615	0.410188
104458	Rars	2	0.68401	1.13219	0.448182	0.00996742	0.00305641	0.009829
110175	Ggct	2	0.606605	0.854836	0.24823	0.000344693	0.00188429	0.164675
242705	E2f2	2	0.897736	1.25857	0.360832	0.000188377	0.000197306	0.0271518
100047963	LOC100047963	2	1.52492	1.09103	-0.433888	3.45243e-05	0.000414904	0.0328173
11603	Agrn	2	1.11179	1.56026	0.448465	5.27281e-06	1.20139e-06	0.000531094
11677	Akr1b3	2	0.869655	0.967963	0.0983077	0.00099839	0.00021082	0.591058
11752	Anxa8	2	1.38052	1.10032	-0.280201	1.14673e-06	7.52652e-05	0.0235124
11857	Arhgdib	2	0.763344	1.08155	0.318206	0.000129207	0.000115522	0.0114589
12163	Bmp8a	2	1.17878	1.13462	-0.0441623	2.00864e-05	8.72871e-05	0.778036
12359	Cat	2	0.699771	0.798553	0.0987829	0.000603949	0.00114306	0.203314
12457	Ccrn4l	2	0.653236	1.19731	0.544072	0.00202653	0.000288135	0.00251396
12545	Cdc7	2	0.785873	0.862077	0.0762031	0.000235665	0.00181478	0.544795
12554	Cdh13	2	0.871285	0.585939	-0.285346	7.74447e-05	0.00778617	0.0627885
12660	Chka	2	0.605624	0.976214	0.370591	0.0167493	0.0320392	0.430288
12675	Chuk	2	0.624888	0.583719	-0.0411687	0.00366578	0.0191437	0.690765
13345	Twist2	2	1.21203	1.34113	0.129103	9.18382e-06	0.00012255	0.338676
13386	Dlk1	2	0.811037	1.27386	0.46282	7.35218e-05	2.66999e-05	0.00272571
13681	Eif4a1	2	0.621215	0.791982	0.170768	0.00317871	0.00278274	0.0716617
13885	Esd	2	1.21441	0.82079	-0.393623	0.000164229	0.00293209	0.0140876
14000	Rnasen	2	0.648244	0.695416	0.0471719	0.00196944	0.00594416	0.617453
14178	Fgf7	2	1.72966	1.76737	0.0377029	3.66594e-06	5.17887e-06	0.812395
14594	Ggta1	2	0.651575	0.927847	0.276272	0.000673627	0.000412049	0.0689209
14786	Grb7	2	0.651052	0.74466	0.0936085	0.000578825	0.000885815	0.279779
14860	Gsta4	2	1.5139	1.91591	0.402011	0.000111684	9.33787e-05	0.0156525
14942	Gzme	2	0.652665	1.07708	0.424418	0.000327447	4.85095e-05	0.00368362
14962	Cfb	2	0.954984	0.809751	-0.145233	0.000800387	0.0166581	0.42899
14990	H2-M2	2	1.43726	1.08203	-0.355229	2.0629e-05	0.000114561	0.020556
15024	H2-T10	2	2.58213	2.24588	-0.336247	7.22759e-07	4.73084e-06	0.0369341
15114	Hap1	2	0.905883	1.08032	0.174439	0.000277083	0.000440091	0.132559
15368	Hmox1	2	1.35598	0.802091	-0.553889	7.4867e-05	0.0113493	0.0152734
15930	Ido1	2	0.58683	1.16483	0.578004	0.000341807	6.48746e-05	0.00180484
15944	Irgm1	2	1.34628	1.56966	0.223379	8.82385e-06	6.715e-05	0.145841
16002	Igf2	2	1.54705	1.24073	-0.306321	3.52684e-06	4.99129e-05	0.013606
16196	Il7	2	0.976465	0.856938	-0.119527	0.000347888	0.00162731	0.199333
16854	Lgals3	2	1.49586	1.61459	0.118732	1.61134e-05	1.32306e-05	0.303613
16912	Psmb9	2	1.36003	1.05884	-0.301191	8.59632e-05	0.000955289	0.0406396
17069	Ly6e	2	0.702678	1.27654	0.57386	0.000867103	0.000116115	0.00173359
17193	Mbd4	2	0.678325	0.781292	0.102967	0.00107827	0.00145122	0.326527
17220	Mcm7	2	0.764481	0.848272	0.0837908	0.00420125	0.0257256	0.883835
17381	Mmp12	2	0.664194	1.18411	0.519915	0.00231345	0.00104182	0.0387759
18140	Uhrf1	2	0.674997	1.11049	0.43549	0.000283064	9.2973e-05	0.00447801
18173	Slc11a1	2	0.843695	0.980303	0.136608	0.009265	0.0293501	0.900103
18477	Prdx1	2	0.904512	0.916731	0.0122189	0.000151689	0.0033246	0.95224
18637	Pfdn2	2	0.635965	0.814092	0.178128	0.00280657	0.00281215	0.0905982
18646	Prf1	2	0.582665	1.53363	0.950962	0.0259201	0.0108398	0.0850324
19106	Eif2ak2	2	1.01496	0.63985	-0.37511	0.000415903	0.0102638	0.00895941
19224	Ptgs1	2	0.809499	0.663962	-0.145537	0.000186321	0.0199773	0.406226
19245	Ptp4a3	2	0.644561	0.698001	0.0534399	0.00116141	0.00164149	0.594113
20016	Polr1c	2	0.788098	0.825215	0.0371168	0.00153184	0.00357632	0.971478
20054	Rps15	2	0.623754	0.878881	0.255127	0.000101485	0.000270312	0.0309076
20091	Rps3a	2	0.618674	0.992776	0.374102	0.00134011	0.000442762	0.00422928
20568	Slpi	2	2.37076	2.03539	-0.335364	1.79619e-06	1.39791e-05	0.0176037
20618	Sncg	2	1.11318	1.53599	0.422812	8.40973e-06	5.4196e-05	0.0253974
20680	Sox7	2	1.02161	1.10706	0.085448	3.48655e-05	0.000288814	0.663919
20847	Stat2	2	1.40191	1.82966	0.427741	4.33435e-05	2.68862e-05	0.00598336
21354	Tap1	2	1.04608	0.865371	-0.180705	5.48591e-05	0.000202313	0.159924
21418	Tcfap2a	2	0.651903	0.886614	0.234711	0.000650591	0.0010451	0.069389
21939	Cd40	2	0.714677	1.13519	0.420516	0.000507569	0.000184053	0.00400024
21943	Tnfsf11	2	1.15997	1.28715	0.127182	4.71739e-05	8.57331e-05	0.132705
23892	Grem1	2	2.66166	2.63182	-0.0298375	1.02574e-06	5.89698e-06	0.99242
23924	Katna1	2	0.665675	0.752704	0.0870293	0.000207543	0.000302551	0.0742857
24088	Tlr2	2	1.36893	1.48599	0.117061	4.26027e-05	3.01003e-05	0.496491
26908	Eif2s3y	2	1.12308	0.847473	-0.27561	0.000131253	0.00240215	0.0755407
26941	Slc9a3r1	2	1.05796	1.41863	0.360666	0.000127407	7.21324e-05	0.0158049
27027	Tspan32	2	0.698772	1.25536	0.556587	0.000415	6.50748e-05	0.000800065
27273	Pdk4	2	0.745591	0.750807	0.00521652	4.9912e-05	0.00813764	0.999429
50493	Txnrd1	2	0.660519	0.978146	0.317627	0.00149406	0.00222748	0.147573
52575	Rg9mtd1	2	0.651301	0.926461	0.27516	7.56625e-05	0.000361402	0.0561392
54338	Slc23a2	2	1.04427	0.835958	-0.208307	0.000146614	0.00115539	0.0659631
56045	Samhd1	2	0.778827	0.687902	-0.090925	0.000926048	0.00607995	0.484412
57321	Terf2ip	2	0.675186	0.710692	0.0355068	0.0109826	0.0262301	0.839085
57913	Lrdd	2	0.729146	0.919394	0.190248	0.000136834	2.89808e-05	0.0758782
60510	Syt9	2	0.93602	1.0111	0.0750771	0.000283738	0.00177283	0.958136
64933	Ap3m2	2	0.691465	0.954146	0.262682	0.00030482	0.00021853	0.0108566
66164	Nip7	2	0.731574	0.930626	0.199052	0.00192769	0.00351491	0.238187
66667	Hspbap1	2	0.641058	0.739859	0.0988012	4.49917e-05	0.000102696	0.0877034
66926	Trmt6	2	0.703284	0.852138	0.148854	0.00680805	0.017316	0.518249
67374	Jam2	2	1.13915	1.04363	-0.0955258	0.000263247	0.000809089	0.768226
67473	Slc47a1	2	0.705489	0.838445	0.132957	0.000253837	0.000633128	0.183225
67554	Slc25a30	2	0.936697	0.815058	-0.121639	0.00365831	0.0153037	0.47737
67775	Rtp4	2	1.04987	0.913042	-0.136826	6.9506e-05	0.00107612	0.292982
68153	Gtf2e2	2	0.594139	0.724144	0.130004	0.010674	0.00654444	0.49427
68559	Pdrg1	2	0.70993	0.779269	0.0693388	0.00062366	0.00112974	0.642712
68591	Mocos	2	1.10631	0.99498	-0.111334	0.00010571	0.000855152	0.231246
69237	Gtpbp4	2	0.658413	0.660691	0.00227807	0.000969578	0.00227644	0.977306
69259	Kctd5	2	0.629107	0.647576	0.0184694	0.00142887	0.00385554	0.915404
69550	Bst2	2	1.34572	1.53757	0.191849	0.000274902	0.000445032	0.453573
71924	Tube1	2	0.64184	1.0931	0.451264	0.00021234	4.86939e-05	0.00248866
71989	Rpusd4	2	0.813448	1.28309	0.469638	0.000228856	0.000172363	0.0254242
72662	Dis3	2	0.81868	1.31154	0.492865	0.000991752	0.000215059	0.0456225
73284	Ddit4l	2	1.12788	0.629873	-0.498009	4.46931e-05	0.000672373	0.00684495
74120	Zfp263	2	1.15318	1.11341	-0.0397721	0.000231137	0.000187166	0.95501
74405	Efhc2	2	0.669054	0.888633	0.219579	0.000398067	0.000604819	0.0898695
74434	Sohlh2	2	0.736463	0.637759	-0.098704	0.000370456	0.00289521	0.572267
74596	Cds1	2	0.626373	0.75508	0.128707	0.000622244	0.00198427	0.297287
76044	Ncapg2	2	0.65451	0.668298	0.0137872	0.00170303	0.0200749	0.934965
76858	Nlrp14	2	0.879824	1.15128	0.271459	6.12596e-05	7.81823e-05	0.0236473
80285	Parp9	2	0.64716	0.921599	0.274439	0.00133448	0.000866829	0.114708
98403	Zfp451	2	0.649325	0.652712	0.00338679	7.80292e-05	0.00370767	0.955523
98496	Pid1	2	0.928336	0.846189	-0.082147	8.31501e-07	9.93384e-05	0.327886
100535	Oas1d	2	0.847518	1.30394	0.45642	7.05671e-05	6.40628e-05	0.0114383
102774	Bbs4	2	0.936126	0.591037	-0.345089	5.09771e-05	0.00220811	0.0158986
105675	Ppif	2	0.585722	0.962381	0.376659	0.00062775	0.00108759	0.048935
108176	Npm3-ps1	2	0.918822	0.949269	0.030447	0.00321265	0.0225843	0.836153
108670	Epsti1	2	1.03585	0.670925	-0.364923	5.00897e-05	0.0013065	0.0390854
114564	Csprs	2	0.584103	1.01142	0.427317	0.000330351	0.000416025	0.0184027
114641	Rpl31	2	0.664377	1.17268	0.5083	0.000437299	0.00031203	0.0129356
117198	Ivns1abp	2	0.685956	0.602961	-0.0829946	0.0100476	0.0286434	0.875635
140580	Elmo1	2	0.950788	1.23051	0.279722	3.5121e-05	2.78678e-05	0.0128203
213948	Atg9b	2	0.789373	0.62463	-0.164742	0.000144988	0.00273773	0.116956
214572	Prmt7	2	0.648105	1.07001	0.421907	0.000362359	0.00020863	0.0087088
216445	Arhgap9	2	0.598012	1.09816	0.500146	0.0006905	0.000120219	0.00553635
223262	Timm8a2	2	0.738567	1.11822	0.379651	0.00142483	0.000717258	0.0122595
224109	Lrrc33	2	0.687234	0.760081	0.0728467	0.00146279	0.00630087	0.549102
226517	Smg7	2	0.753032	1.21267	0.459634	0.000293717	0.000345209	0.0205469
227960	Gca	2	0.584055	0.828121	0.244066	0.000971953	0.000784156	0.0883735
229599	Gm129	2	0.941407	0.690096	-0.251311	0.000786681	0.00795293	0.0612063
230726	Rhbdl2	2	0.67955	0.932898	0.253348	0.0060807	0.0427414	0.794516
230737	Gnl2	2	0.651328	0.598572	-0.0527561	0.000626538	0.00280096	0.640109
230738	Zc3h12a	2	0.89559	0.628757	-0.266833	0.000573576	0.00515323	0.0352413
234086	Erich1	2	0.664443	0.921743	0.2573	0.000945687	0.000755469	0.0314812
235134	Nfrkb	2	0.636009	0.8697	0.233691	0.000207376	0.000625779	0.0699245
239368	BC030476	2	0.908448	1.62148	0.71303	0.00716275	0.00885187	0.20167
241303	Fam78a	2	0.640824	1.04401	0.403186	0.000588504	0.000217381	0.00398472
243771	Parp12	2	0.755688	0.701274	-0.0544141	0.000745452	0.00392604	0.888059
245038	Dclk3	2	0.768329	0.719549	-0.0487803	0.000430531	0.00271758	0.659137
246730	Oas1a	2	1.16545	0.719972	-0.445474	5.36775e-05	0.00448514	0.0143649
277353	Tcfl5	2	0.879814	0.642129	-0.237685	9.96155e-05	0.00113304	0.00863767
320405	Cadps2	2	0.690536	0.635367	-0.0551695	0.000295544	0.00092414	0.272229
326622	Upf2	2	0.729168	0.99398	0.264812	0.0011405	0.00106139	0.0432627
338467	Morc3	2	0.611621	1.07003	0.458412	0.00379514	0.000924101	0.00563673
381605	Tbc1d2	2	0.86335	1.23378	0.370426	0.000224398	0.000114698	0.0088543
574438	Xlr5a	2	0.725122	0.65667	-0.0684522	5.17326e-05	0.00128435	0.87427
630499	Gm7035	2	0.700277	0.647732	-0.0525453	0.000387128	0.00368837	0.822663
667977	Gm8909	2	1.18499	1.24185	0.0568595	0.000493086	0.00154715	0.956189
668171	Zxda	2	0.598749	1.33242	0.733671	0.0167201	0.00802158	0.0757084
100044177	LOC100044177	2	0.683211	1.09324	0.410033	0.000345447	0.000294312	0.0211036
100048346	LOC100048346	2	4.06474	3.85652	-0.20822	1.12377e-08	2.5842e-07	0.332964
11409	Acads	3	0.0176893	1.57255	1.55486	0.973127	0.000185034	0.00011254
11545	Parp1	3	0.286682	1.16795	0.881267	0.00652777	0.000190915	0.00145402
11546	Parp2	3	0.219843	1.24517	1.02533	0.0178821	0.000188282	0.000802892
11634	Aire	3	-0.537159	3.01451	3.55166	0.000909895	1.11817e-07	4.36949e-07
11637	Ak2	3	-0.144169	1.56606	1.71023	0.215616	0.000854547	0.000215497
11640	Akap1	3	0.275944	0.92682	0.650877	0.00737502	8.65075e-05	0.00144012
11768	Ap1m2	3	0.0854287	1.95841	1.87298	0.102102	1.01381e-06	4.72905e-06
11774	Ap3b1	3	0.0702815	0.717843	0.647562	0.592933	0.00187788	0.00335978
11799	Birc5	3	-0.106069	1.62927	1.73534	0.577752	1.34067e-05	0.00012701
11911	Atf4	3	0.272772	0.948966	0.676194	0.0331329	0.000427328	0.000430467
12144	Blm	3	0.357225	1.18027	0.823045	0.00815082	0.000150784	0.000437777
12190	Brca2	3	0.300404	1.09406	0.793654	0.0192696	0.000551493	0.00188414
12310	Calca	3	-0.0567949	3.75139	3.80819	0.458825	1.56182e-07	4.24043e-07
12396	Cbfa2t2	3	-0.138126	1.72718	1.8653	0.125755	1.34569e-05	3.61495e-05
12411	Cbs	3	-0.123465	2.22733	2.3508	0.280903	2.51497e-06	4.05209e-07
12445	Ccnd3	3	-0.301852	0.69171	0.993562	0.011448	0.000363398	0.000187315
12462	Cct3	3	0.198053	1.03347	0.83542	0.0482697	0.000153411	0.000464839
12532	Cdc25c	3	0.10599	0.708963	0.602972	0.212942	0.000750023	0.00132167
12566	Cdk2	3	0.293609	0.960714	0.667104	0.00900544	0.000177695	0.00214737
12590	Cdx1	3	0.131909	0.994437	0.862528	0.496995	0.00152369	0.00313779
12648	Chd1	3	0.154147	0.896534	0.742387	0.745164	0.0104168	0.00959906
12649	Chek1	3	0.127118	2.68694	2.55982	0.0865409	4.40874e-07	1.34524e-06
12725	Clcn3	3	0.421713	1.03649	0.614773	0.0018389	0.000752715	0.00952583
12729	Clns1a	3	0.339459	1.27861	0.939154	0.0120987	2.27623e-05	0.00101791
12812	Coil	3	0.184412	1.74077	1.55636	0.0683324	2.56469e-05	5.18293e-05
12824	Col2a1	3	0.0425542	1.28731	1.24475	0.875281	0.000178868	0.000118553
12854	Cort	3	0.0187232	1.76796	1.74924	0.958846	6.95059e-06	3.1363e-05
12972	Cryz	3	-0.123521	1.22748	1.351	0.181533	0.000120485	0.000104853
13131	Dab1	3	0.105331	1.6532	1.54787	0.184737	7.83304e-05	0.000215628
13436	Dnmt3b	3	0.414424	2.14557	1.73115	0.00696735	4.77502e-06	2.89849e-05
13511	Dsg2	3	-0.15863	0.771449	0.930079	0.162682	0.00202373	0.00166733
13619	Phc1	3	0.242947	2.13851	1.89556	0.00895554	4.69648e-07	4.85072e-06
13629	Eef2	3	0.239015	1.36871	1.1297	0.6089	0.00464045	0.00358672
13669	Eif3a	3	-0.0532116	0.879078	0.932289	0.6403	0.000201172	0.000394432
13710	Elf3	3	0.02156	3.59591	3.57435	0.803894	2.2021e-07	5.97435e-08
13829	Epb4.9	3	-0.158333	3.01383	3.17217	0.0239116	3.09328e-08	8.48799e-08
14056	Ezh2	3	-0.159715	1.85278	2.01249	0.0413602	4.64868e-06	1.02413e-05
14057	Sfxn1	3	-0.308362	0.925039	1.2334	0.00646663	0.000296272	5.14229e-05
14084	Faf1	3	0.272507	0.962142	0.689635	0.00501914	7.25378e-05	0.000627214
14105	Sfrs13a	3	0.165551	0.820195	0.654643	0.573341	0.00845702	0.0042509
14106	Foxh1	3	0.104056	2.44351	2.33945	0.204542	6.13402e-07	1.52106e-06
14235	Foxm1	3	-0.313719	1.03766	1.35138	0.0324924	0.000496019	0.000101702
14269	Fnbp1	3	0.211647	1.87097	1.65932	0.0297061	7.06582e-06	9.9492e-06
14287	Fpgs	3	0.246791	1.05297	0.806184	0.0684788	0.000435144	0.000608905
14375	Xrcc6	3	0.158503	1.06875	0.910249	0.101988	0.000257374	9.70326e-05
14391	Gabpb1	3	0.382575	1.17932	0.796743	0.0120525	0.000299109	0.000542754
14415	Gad1	3	0.307167	2.70876	2.4016	0.024053	2.43007e-06	2.42003e-05
14450	Gart	3	0.0788012	1.66244	1.58364	0.654504	3.30154e-05	0.000245966
14571	Gpd2	3	0.181749	2.3167	2.13495	0.0508265	8.77873e-07	6.55217e-07
14702	Gng2	3	-0.214814	0.977598	1.19241	0.304674	0.00538638	0.00303365
14711	Gnmt	3	0.2467	1.6795	1.4328	0.0302557	3.09132e-05	8.3722e-05
14793	Cdca3	3	0.201653	0.949181	0.747528	0.0498409	0.00089901	0.00172926
15170	Ptpn6	3	0.337949	2.28323	1.94528	0.00907951	2.98974e-06	1.96869e-05
15191	Hdgf	3	-0.0447904	0.928022	0.972813	0.785614	0.000463034	0.00054308
15212	Hexb	3	-0.216722	1.31167	1.5284	0.0627195	0.000316144	0.000117573
15356	Hmgcl	3	0.149394	0.896496	0.747102	0.0549703	0.000509395	0.0028141
15382	Hnrnpa1	3	0.291987	1.93089	1.6389	0.269244	0.000424094	0.000570087
15452	Hprt	3	0.299158	0.931744	0.632586	0.0060374	2.61115e-05	0.00130102
15463	Agfg1	3	-0.252733	0.920909	1.17364	0.0434015	0.00117252	0.000304622
15510	Hspd1	3	0.32004	1.02192	0.701881	0.0936128	0.00105216	0.00756773
15516	Hsp90ab1	3	0.361015	1.91127	1.55025	0.189222	0.000615317	0.0013843
15574	Hus1	3	0.2862	1.83733	1.55113	0.015439	1.0539e-05	3.1512e-05
15929	Idh3g	3	0.0618157	0.870834	0.809018	0.425968	0.000630381	0.000710875
15985	Cd79b	3	-0.0326159	1.61137	1.64399	0.717196	3.93499e-05	0.000104195
16008	Igfbp2	3	0.545797	2.76635	2.22055	0.00205914	3.07568e-06	2.13958e-05
16149	Cd74	3	-0.30777	1.48946	1.79723	0.0367728	0.000116445	3.05125e-05
16201	Ilf3	3	0.293068	1.07758	0.78451	0.0194891	0.000237739	0.000842694
16407	Itgae	3	0.22702	2.21387	1.98685	0.0554483	4.64813e-06	2.37317e-05
16529	Kcnk5	3	0.204005	2.19158	1.98758	0.0699989	1.208e-05	8.27012e-06
16571	Kif4	3	0.0449062	0.924428	0.879522	0.767872	0.000333535	0.000190955
16579	Kifap3	3	-0.199194	0.779965	0.979158	0.0291279	0.00267838	0.0019204
16833	Ldhc	3	0.277253	1.48742	1.21017	0.020569	0.000115736	0.000694265
16855	Lgals4	3	-0.312068	0.702274	1.01434	0.0352256	0.00365875	0.000224497
16859	Lgals9	3	-0.295837	0.581328	0.877165	0.00210318	0.00172719	0.000627587
16865	Lgtn	3	0.367786	1.56639	1.1986	0.00727302	3.05321e-05	0.000544546
16880	Lifr	3	-0.255322	1.19601	1.45134	0.0142881	2.00359e-05	4.54978e-05
16881	Lig1	3	0.25557	1.24081	0.985237	0.00997123	0.000126886	0.000586687
16906	Lmnb1	3	0.0321203	2.20307	2.17095	0.618275	2.68615e-06	8.3664e-06
17175	Masp2	3	-0.075372	1.2498	1.32517	0.591352	4.44343e-05	2.54552e-05
17219	Mcm6	3	0.262139	1.52003	1.2579	0.0550138	0.000125435	0.000149481
17279	Melk	3	0.127637	1.06222	0.934581	0.0901458	0.00018683	0.000652972
17294	Mest	3	-0.467955	2.6516	3.11956	0.00181408	6.87732e-07	3.43147e-07
17299	Mettl1	3	0.054733	1.03168	0.97695	0.81788	0.000345786	0.000273913
17341	Bhlha15	3	0.212981	1.16475	0.951768	0.0224487	0.000213535	0.000996643
17420	Mnat1	3	0.117366	1.66456	1.5472	0.574524	5.62281e-05	5.34611e-06
17535	Mre11a	3	0.0997809	1.20697	1.10719	0.323547	0.000273646	0.000552425
17865	Mybl2	3	0.338783	4.38929	4.05051	0.0174905	1.07773e-07	1.14538e-07
17909	Myo10	3	-0.404328	0.999957	1.40428	0.0361828	0.00287748	0.000318241
17938	Naca	3	-0.0256551	1.68808	1.71373	0.791173	0.000219836	0.000116162
17975	Ncl	3	0.0425963	1.72759	1.68499	0.67274	3.56665e-05	4.10304e-05
18120	Mrpl49	3	0.300491	1.36049	1.06	0.0352143	0.000131673	7.98972e-05
18127	Nos3	3	0.0553959	1.2467	1.19131	0.604494	0.000423712	0.000214093
18286	Odf2	3	0.327318	1.6988	1.37148	0.00951959	1.12786e-05	4.31257e-05
18458	Pabpc1	3	0.046148	0.856031	0.809883	0.812868	0.00238847	0.00134638
18515	Pbx2	3	-0.0198742	0.795593	0.815468	0.693143	0.000254333	0.000273476
18519	Kat2b	3	0.0190069	0.650652	0.631645	0.980554	0.0122578	0.0106565
18613	Pecam1	3	-0.0983757	2.41131	2.50968	0.212867	1.82261e-07	1.86693e-06
18642	Pfkm	3	0.0236254	1.24456	1.22094	0.842703	0.000259181	4.49837e-05
18693	Pick1	3	0.0146524	0.886558	0.871906	0.925745	0.00048755	0.00108338
18741	Pitx2	3	0.355125	4.46443	4.1093	0.00713206	1.42169e-07	9.19868e-07
18777	Lypla1	3	0.0272821	1.3438	1.31651	0.746354	0.000936964	0.000827363
18999	Pou5f1	3	0.409575	5.3239	4.91433	0.00804597	1.25718e-08	2.62704e-08
19043	Ppm1b	3	-0.330822	0.915995	1.24682	0.0459272	0.00215239	0.000203453
19046	Ppp1cb	3	0.157009	0.889071	0.732062	0.408242	0.00646765	0.00719833
19060	Ppp5c	3	0.0987887	1.23526	1.13648	0.491027	0.000266074	0.000327134
19143	St14	3	0.470964	2.16827	1.69731	0.0133976	1.96181e-05	0.000175955
19153	Prx	3	-0.122607	0.811894	0.934502	0.232928	0.000778545	0.000567768
19177	Psmb7	3	0.239467	0.913058	0.67359	0.439968	0.018812	0.00512846
19193	Pipox	3	-0.0320603	2.22279	2.25485	0.714871	3.44885e-06	3.84179e-06
19300	Abcd4	3	-0.0734113	1.30047	1.37388	0.870023	0.000623359	0.000147169
19361	Rad51	3	0.463648	1.81614	1.35249	0.00206	1.68984e-05	0.00019541
19383	Raly	3	0.377249	1.01596	0.63871	0.0151221	0.000738441	0.000636053
19411	Rarg	3	0.217725	0.906281	0.688555	0.130758	0.00223142	0.00423254
19716	Bex1	3	0.205306	1.56536	1.36006	0.00750415	4.0834e-05	0.000201759
19819	Rnaseh1	3	0.0683469	1.13143	1.06308	0.46176	0.000111795	0.000717171
19822	Rnf4	3	0.368514	1.12325	0.754738	0.0922969	0.00592383	0.0103347
19891	Rpa2	3	0.521121	1.1223	0.601179	0.0193158	0.00163229	0.00818043
19933	Rpl21	3	-0.0715258	1.50856	1.58009	0.356101	1.56471e-05	1.11484e-06
20019	Polr1a	3	-0.305434	0.865829	1.17126	0.00153144	0.000536181	0.000283043
20135	Rrm2	3	0.168722	2.53579	2.36707	0.169024	5.72929e-06	1.51337e-05
20190	Ryr1	3	0.0536923	1.388	1.33431	0.905105	5.67952e-05	0.000171721
20383	Sfrs3	3	-0.484943	0.984297	1.46924	0.00169459	0.000210669	4.95046e-05
20402	Zfp106	3	0.300558	1.58312	1.28257	0.0426912	4.17766e-05	0.000302804
20419	Shcbp1	3	-0.128207	1.3474	1.4756	0.330529	0.000783945	0.000502468
20431	Si	3	-0.0490147	1.75338	1.80239	0.884934	2.83804e-05	2.99835e-05
20510	Slc1a1	3	0.101064	2.49355	2.39248	0.188426	8.31101e-07	8.39488e-07
20514	Slc1a5	3	-0.0473995	0.843029	0.890429	0.766386	0.00431669	0.00498869
20540	Slc7a7	3	-0.272248	2.47219	2.74443	0.0295929	1.70507e-06	3.84535e-06
20610	Sumo3	3	0.326416	1.22499	0.898574	0.255552	0.00483282	0.00961641
20674	Sox2	3	0.101283	3.65246	3.55117	0.192305	5.59727e-08	6.0758e-08
20810	Srm	3	-0.259885	1.49104	1.75093	0.0145161	2.72636e-05	1.59593e-05
20849	Stat4	3	-0.0964585	2.6731	2.76956	0.345431	4.79102e-07	2.22225e-07
20908	Stx3	3	0.0895194	1.75109	1.66157	0.165854	4.43464e-06	1.30603e-05
20917	Suclg2	3	0.143244	1.7915	1.64826	0.176693	2.51497e-05	5.15546e-05
20930	Surf1	3	-0.121851	0.606853	0.728705	0.346323	0.00403563	0.00116039
20947	Swap70	3	0.0828729	1.03557	0.952692	0.412642	0.000161885	0.000456119
20964	Syn1	3	-0.112095	0.610252	0.722347	0.687505	0.0117223	0.00691205
21357	Tarbp2	3	0.127154	1.05372	0.92657	0.083896	9.53628e-05	0.000378062
21376	Tbrg1	3	-0.00992576	1.28069	1.29062	0.967343	0.00109709	0.00154355
21411	Tcf20	3	0.283906	1.02166	0.737756	0.0664725	0.0022264	0.00451119
21420	Tcfap2c	3	0.0490422	4.45436	4.40532	0.643139	1.7883e-08	6.32997e-08
21679	Tead4	3	-0.0549695	1.33643	1.3914	0.578147	6.09618e-05	9.40031e-05
21780	Tfam	3	0.387327	1.42421	1.03688	0.000573492	1.10003e-05	0.000139599
21815	Tgif1	3	0.0984514	2.21537	2.11692	0.233798	5.00051e-06	1.71207e-05
21856	Timm44	3	-0.0881463	0.613443	0.701589	0.364826	0.0017448	0.00265758
21877	Tk1	3	0.0677259	1.1777	1.10997	0.382919	0.000135768	0.000324376
21888	Tle4	3	0.509043	1.18618	0.677139	0.000667108	3.22955e-05	0.00027606
21917	Tmpo	3	0.00786036	0.719342	0.711482	0.955734	0.00863724	0.00255287
21933	Tnfrsf10b	3	0.431905	1.4267	0.994794	0.000143549	1.68101e-06	2.25548e-05
21985	Tpd52	3	0.445812	1.49557	1.04975	0.00418881	5.6378e-05	0.000163437
21987	Tpd52l1	3	0.445695	2.36965	1.92396	0.000685303	5.85287e-07	4.26527e-06
22171	Tyms	3	-0.0203367	1.15614	1.17648	0.847344	0.000196477	0.000177134
22218	Sumo1	3	0.126495	1.20675	1.08025	0.890024	0.00588506	0.00466629
22224	Usp10	3	-0.196076	1.81939	2.01546	0.0364905	0.000104155	0.00011691
22241	Ulk1	3	-0.229867	1.20488	1.43475	0.0214678	0.00014534	0.00011473
22247	Umps	3	0.281634	1.97243	1.6908	0.517497	0.00174097	0.00209642
22256	Ung	3	0.369789	1.15259	0.782796	0.0255803	0.0010689	0.0012061
22289	Kdm6a	3	-0.0800051	0.808748	0.888753	0.398825	0.000792206	0.00059741
22321	Vars	3	-0.0581661	0.649033	0.707199	0.962967	0.00285938	0.00298331
22367	Vrk1	3	-0.340786	1.40102	1.74181	0.00857246	4.32007e-05	7.82028e-06
22375	Wars	3	-0.0381163	1.2206	1.25871	0.585284	4.49883e-05	9.40414e-05
22637	Zap70	3	0.229954	2.04266	1.81271	0.090304	1.09948e-05	7.62906e-05
22678	Zfp2	3	-0.090712	0.596498	0.68721	0.663693	0.00327538	0.00138127
22722	Zfp64	3	0.37295	1.14964	0.776692	0.0088763	0.000161924	0.000598813
22791	Dnajc2	3	0.157455	0.845696	0.68824	0.0772293	0.000610817	0.00164079
23808	Ash2l	3	0.559675	2.23625	1.67658	0.000380825	5.72885e-07	2.07323e-06
23825	Banf1	3	0.184738	0.880335	0.695597	0.144774	0.00222173	0.000828093
23874	Farsb	3	0.450842	1.14529	0.694447	0.0031632	9.16787e-05	0.000784498
23885	Gmcl1	3	0.16029	0.805913	0.645623	0.135212	0.00124355	0.00391595
24061	Smc1a	3	-0.127124	0.65449	0.781614	0.276088	0.00334177	0.00445561
26384	Gnpda1	3	0.0327379	0.951041	0.918303	0.674952	0.000173918	0.000519542
26385	Grk6	3	-0.257603	0.680515	0.938118	0.0170658	0.0203157	0.00751179
26399	Map2k6	3	0.0987597	1.57823	1.47947	0.101234	1.70099e-05	5.39072e-05
26413	Mapk1	3	0.26979	1.2835	1.01371	0.0532778	0.000193629	0.000193155
26424	Nr5a2	3	0.265381	2.67036	2.40498	0.0122818	1.61701e-06	1.14847e-05
26429	Orc5l	3	0.336365	2.12553	1.78916	0.0060905	4.96618e-06	2.86592e-05
26894	Cops7a	3	0.0739066	1.1365	1.06259	0.809584	0.00164565	0.00181036
26931	Ppp2r5c	3	-0.158291	1.47551	1.6338	0.0812765	6.11544e-05	4.69296e-05
26987	Eif4e2	3	0.0510589	0.753793	0.702734	0.682765	0.00095878	0.00175305
27041	G3bp1	3	0.0673424	1.418	1.35066	0.469802	1.31239e-05	9.38708e-05
27050	Rps3	3	0.253858	0.895141	0.641283	0.0230232	0.000513953	0.00155948
27374	Prmt5	3	0.317426	1.64976	1.33233	0.00460308	1.01045e-05	2.85449e-05
27375	Tjp3	3	-0.0462608	1.2353	1.28156	0.492393	1.56802e-05	1.56063e-05
27401	Skp2	3	0.427702	1.13824	0.710537	0.00703371	0.000326714	0.0015929
27407	Abcf2	3	0.335364	1.28412	0.948751	0.23743	0.00618822	0.0100009
27993	Imp4	3	0.243925	1.04429	0.800369	0.0471322	0.000609	0.000755042
27999	Fam3c	3	-0.227408	1.04765	1.27506	0.0956669	0.000947743	0.000395509
28035	Usp39	3	0.246245	0.963418	0.717173	0.0749695	0.00091229	0.000495031
28040	D6Wsu163e	3	0.17016	1.03017	0.860008	0.0986669	0.000188495	0.000278891
29858	Pmm1	3	-0.157225	1.58829	1.74551	0.215267	2.01535e-05	3.44736e-05
30056	Timm9	3	0.0186685	0.741291	0.722623	0.803828	0.00174433	0.00333976
50780	Rgs3	3	0.0437966	1.01601	0.97221	0.406688	0.000132031	0.000427901
50799	Slc25a13	3	0.211717	1.76142	1.54971	0.0274019	1.72966e-05	6.28322e-05
50883	Chek2	3	0.0981875	1.87272	1.77453	0.314743	1.55654e-05	2.70007e-05
52036	Saps3	3	0.108407	0.803568	0.695162	0.453446	0.000457017	0.00606734
52633	Nit2	3	0.100473	1.54408	1.44361	0.0554932	6.51441e-06	2.50464e-05
52846	D1Bwg0212e	3	0.196006	0.876289	0.680283	0.0818802	0.000812106	0.00385882
53313	Atp2a3	3	-0.0872775	2.57335	2.66063	0.652341	3.67959e-06	2.80892e-06
53379	Hnrnpa2b1	3	-0.233987	0.99405	1.22804	0.122253	0.0149655	0.00156934
53605	Nap1l1	3	0.109894	1.27736	1.16747	0.552591	0.000613095	5.54722e-05
53607	Snrpa	3	0.0834755	0.967871	0.884395	0.508464	0.000347715	0.000512356
54169	Myst4	3	-0.390747	1.39671	1.78746	0.0037951	3.84783e-05	1.11002e-05
54200	Sult2b1	3	0.0119519	1.26922	1.25727	0.917844	0.000339337	4.53858e-05
54418	Fmn2	3	-0.10436	1.01281	1.11717	0.690006	0.00130436	0.000480952
55949	Eef1b2	3	0.111743	0.945853	0.834109	0.0304377	7.28215e-05	0.000320797
56031	Ppie	3	0.281272	1.21721	0.935941	0.0254494	0.000124896	6.30421e-05
56089	Ramp3	3	0.153696	1.83282	1.67912	0.0382378	0.00012476	0.000396673
56207	Uchl5	3	0.0852605	1.55165	1.46639	0.342443	7.04192e-05	4.00923e-05
56292	Naa10	3	-0.236716	1.12394	1.36066	0.030199	0.000491866	0.000226301
56421	Pfkp	3	-0.218811	1.67157	1.89038	0.127796	0.000296305	0.000172402
56422	Hbs1l	3	0.253274	1.00011	0.746835	0.0191089	0.00022237	0.000472593
56445	Dnaja2	3	0.0963949	1.05764	0.961248	0.53528	0.000474935	0.00235188
56449	Csda	3	-0.435394	1.83054	2.26594	0.00643735	4.5512e-05	1.69254e-05
56459	Sae1	3	0.362137	1.53442	1.17228	0.0270811	0.000147093	0.000178084
56505	Ruvbl1	3	0.396413	1.21353	0.817115	0.00496647	0.000171852	0.000738562
56538	Klk11	3	0.0997884	1.14558	1.04579	0.172462	5.97648e-05	0.000317652
57170	Dolpp1	3	-0.0382715	0.93207	0.970341	0.954942	0.000457837	0.000441723
57276	Vsig2	3	0.0448506	2.87342	2.82857	0.81554	9.55543e-07	9.73191e-07
57312	Mrps31	3	0.363987	1.73297	1.36899	0.0286706	5.49634e-05	5.11909e-05
57344	As3mt	3	-0.337719	1.00976	1.34748	0.0231157	0.00318312	0.000344803
57349	Ppbp	3	0.0579912	0.999662	0.941671	0.550062	0.000707702	0.000707028
57439	Tmem183a	3	0.119625	0.75907	0.639445	0.273795	0.00370161	0.010037
57743	Sec61a2	3	0.317123	1.15817	0.841043	0.00748058	2.63928e-05	0.000469877
58198	Sall1	3	0.20412	1.91721	1.71309	0.00185297	2.46712e-07	2.1397e-06
59013	Hnrnph1	3	0.0657279	0.780203	0.714476	0.853609	0.0141332	0.00275236
59033	Slc4a8	3	0.0458241	1.502	1.45617	0.845353	0.00011568	0.000240632
60315	Myg1	3	-0.307052	1.24003	1.54708	0.0272474	0.000317775	0.000124304
60455	Tmem8	3	0.380907	1.24105	0.860145	0.0055304	0.000218493	0.00118599
63986	Gmfg	3	0.179375	2.83855	2.65917	0.0642394	1.17532e-06	2.99536e-06
64051	Sv2a	3	-0.0590327	0.689485	0.748518	0.526332	0.000495088	0.00153911
64658	Mrps25	3	-0.038661	0.877546	0.916207	0.490168	0.000421726	0.000824877
65111	Dap3	3	0.0153828	0.797891	0.782509	0.973384	0.00110009	0.00272716
66083	Setd6	3	0.528756	1.66741	1.13866	0.00141916	7.67755e-06	0.000450969
66136	Znrd1	3	0.133022	0.737304	0.604282	0.263556	0.00522056	0.00144829
66193	1110049F12Rik	3	0.459398	1.46932	1.00992	0.000789861	3.65072e-05	0.000386757
66225	Llph	3	0.198946	1.49134	1.2924	0.0380842	7.75377e-05	0.000384795
66244	Sdccag1	3	0.146058	1.08026	0.934207	0.262926	0.000524279	0.00053705
66276	1810009A15Rik	3	0.0690847	0.773745	0.704661	0.426517	0.000879741	0.00111864
66315	Senp7	3	-0.0742946	0.962729	1.03702	0.572671	8.55814e-05	0.000833732
66346	1700029P11Rik	3	-0.166459	0.662281	0.82874	0.321717	0.00318425	0.00149085
66409	Rsl1d1	3	0.359808	0.969583	0.609775	0.0337825	0.000390471	0.00965988
66420	Polr2e	3	0.0514748	1.50201	1.45054	0.545901	0.000104052	0.00014357
66442	Spc25	3	0.275236	1.3243	1.04906	0.0222042	9.03776e-05	0.000395096
66447	Mgst3	3	-0.0886482	0.965477	1.05413	0.634294	0.00146632	0.000181122
66586	Crls1	3	0.185791	0.803832	0.618041	0.134332	0.000983052	0.00135343
66596	Gtf3a	3	-0.136123	0.852677	0.9888	0.1788	0.000955912	0.00105443
66609	Cryzl1	3	0.0322719	1.19232	1.16005	0.865686	0.000109235	0.000438717
66622	Ubr7	3	0.403083	1.29046	0.887376	0.017005	0.00038075	0.000901882
66637	Tsen15	3	-0.0781071	0.85473	0.932837	0.59249	0.000395196	0.000381031
66691	Gapvd1	3	0.123413	0.849475	0.726062	0.606131	0.00437539	0.00204298
66701	Spryd4	3	0.0887633	1.27038	1.18161	0.561716	6.05705e-05	0.000153384
66801	Prkrip1	3	0.361541	1.01394	0.652401	0.0150787	0.000686216	0.000268496
66870	Serbp1	3	0.308547	1.47825	1.1697	0.0040859	1.74377e-05	0.00015434
66897	Naa16	3	-0.178178	1.98515	2.16333	0.0856765	1.51516e-05	1.15681e-05
66902	Mtap	3	0.269116	1.10114	0.832024	0.0555885	0.000153781	0.00241458
66904	Pccb	3	-0.14464	1.30046	1.44509	0.223012	0.000183409	9.65454e-05
66912	Bzw2	3	-0.561173	2.13679	2.69797	0.000917214	6.99681e-06	2.42582e-06
66960	Fam188a	3	0.0182658	0.60716	0.588894	0.858206	0.00145825	0.000844529
66971	Cdk5rap1	3	0.204387	0.816558	0.61217	0.0141248	0.000508569	0.00230885
66985	Rassf7	3	0.349836	1.21086	0.861019	0.0168914	0.000269781	0.000279411
67030	Fancl	3	0.00756261	1.99971	1.99214	0.955252	7.52364e-06	9.91961e-07
67073	Pi4k2b	3	-0.247548	0.686578	0.934126	0.0164491	0.000420061	0.000473199
67204	Eif2s2	3	-0.0309367	3.54754	3.57848	0.736578	3.64324e-08	1.53734e-08
67239	Rpf2	3	0.463124	1.05252	0.589401	0.0131818	0.000108211	0.0150146
67242	Gemin6	3	-0.185663	1.73121	1.91687	0.229432	0.000372069	0.000293022
67254	2900011O08Rik	3	-0.241235	2.52989	2.77112	0.0193082	7.29906e-07	8.52775e-07
67345	Herc4	3	-0.0296776	0.95635	0.986028	0.896367	0.000971906	0.00102992
67383	2410127L17Rik	3	-0.171929	1.68242	1.85435	0.213282	3.31527e-05	1.53139e-06
67440	Mtpap	3	-0.108283	1.08565	1.19393	0.363754	0.000152039	0.000141342
67602	Necap1	3	0.29843	0.889038	0.590608	0.0142007	0.000573561	0.00119894
67619	Nob1	3	0.236256	1.49367	1.25741	0.0213072	3.38575e-05	4.24303e-05
67629	Spc24	3	0.167578	0.839744	0.672166	0.195813	0.00565425	0.0150609
67681	Mrpl18	3	0.00536897	0.938482	0.933113	0.985887	0.00256487	0.00337035
67804	Snx2	3	0.0851947	0.770577	0.685382	0.267551	0.00204886	0.00392762
67832	Brix1	3	0.369175	0.950901	0.581725	0.0343011	0.00138224	0.0065446
67877	Naa20	3	0.0472354	1.01094	0.9637	0.95525	0.00141048	0.00221237
67891	Rpl4	3	0.310973	2.27494	1.96396	0.0072936	2.73848e-06	8.79113e-06
68014	Zwilch	3	0.139693	1.68195	1.54226	0.227371	3.28713e-05	8.97249e-05
68046	2700062C07Rik	3	-0.0192713	0.951944	0.971215	0.824843	0.00103873	0.00153663
68149	Otub2	3	0.266302	1.72389	1.45759	0.0263077	7.50335e-06	0.00011059
68184	Denr	3	0.168182	1.11546	0.94728	0.123486	0.000522095	0.000524121
68236	Gtsf1l	3	-0.0523575	5.78937	5.84173	0.435366	1.24715e-10	1.60994e-09
68263	Pdhb	3	0.197256	1.89182	1.69456	0.325159	0.000125107	0.000137762
68294	Mfsd10	3	-0.185658	0.796298	0.981956	0.0826786	0.0016584	0.000488344
68298	Ncapd2	3	0.219218	1.14341	0.924188	0.0441386	0.000227142	0.000542965
68346	Sirt5	3	0.0499562	0.954428	0.904472	0.756308	9.27891e-05	0.00109553
68458	Ppp1r14a	3	0.505993	1.44325	0.937253	0.00169506	0.000151981	0.00185359
68832	1110057K04Rik	3	-0.214427	0.649835	0.864261	0.0974553	0.00362106	0.00173603
68922	Dnaic1	3	-0.164799	1.93075	2.09555	0.0848549	3.37705e-06	4.97162e-06
68953	Chmp2a	3	0.020719	1.29963	1.27891	0.977085	0.00123182	0.00151932
68964	1500010J02Rik	3	0.0298255	1.43956	1.40974	0.885622	1.7522e-05	5.29198e-05
69077	Psmd11	3	0.322472	0.94552	0.623048	0.0103936	0.00080017	0.00421761
69090	Ascc1	3	0.0152868	0.767548	0.752261	0.898421	0.00777012	0.00630678
69106	Stoml1	3	-0.0483621	0.957763	1.00613	0.467614	0.00207248	0.00210288
69178	Snx5	3	-0.378457	1.2501	1.62856	0.048007	0.000554582	0.000510721
69487	2310003L22Rik	3	0.0889317	1.30796	1.21903	0.425121	4.3707e-05	2.7927e-05
69534	Avpi1	3	-0.253702	0.637505	0.891207	0.0598935	0.00710804	0.00149583
69546	Mapk1ip1	3	-0.00557897	0.694723	0.700302	0.911584	0.000960851	0.00140107
69692	Hddc2	3	0.0139016	1.3605	1.3466	0.913197	3.58169e-05	5.2261e-05
69718	Ipmk	3	0.231626	1.66605	1.43442	0.00688458	7.68792e-06	4.36391e-05
70209	Tmem143	3	-0.239198	0.822557	1.06176	0.0993244	0.00224486	0.000585021
70218	Kif18b	3	0.465626	1.05305	0.58742	0.0015839	0.000335279	0.00418721
70231	Gorasp2	3	-0.51184	0.791794	1.30363	0.00309144	0.00113091	6.25455e-05
70266	Ccbl1	3	0.0403484	0.865326	0.824978	0.372394	0.000127509	0.000329333
70285	Rpf1	3	0.155622	0.785953	0.630331	0.089342	0.000940035	0.00613715
70396	Asnsd1	3	0.363691	1.25033	0.886642	0.0471273	0.000633982	0.000278881
70823	Hmgxb4	3	0.00860012	1.12514	1.11654	0.891913	0.000326214	0.000116207
71177	4933424B01Rik	3	0.266206	0.991595	0.725389	0.0174862	0.000593491	0.00295548
71354	Wdr31	3	0.135731	1.58211	1.44638	0.265912	2.9165e-05	3.07603e-05
71393	Kctd6	3	0.0674838	1.17874	1.11126	0.554552	0.000432108	0.000205949
71458	Bcor	3	-0.454884	1.11239	1.56728	0.00291658	0.000145329	2.87135e-05
71755	Dhdh	3	-0.429946	1.36329	1.79323	0.0079901	0.000182843	4.63167e-05
71777	Ing3	3	-0.0848846	1.04963	1.13452	0.436908	0.00577847	0.00394132
71827	Lrrc34	3	-0.118411	4.85141	4.96982	0.202325	5.40244e-09	1.61477e-08
71887	Ppm1j	3	-0.0876505	1.09951	1.18716	0.396051	0.00103686	0.0015719
71991	Ercc8	3	0.535328	1.45946	0.924135	0.00489943	7.74123e-05	0.00055795
72020	Zfp654	3	-0.178653	0.687595	0.866248	0.0684405	0.00312667	0.00111951
72124	Seh1l	3	0.169744	1.1082	0.938452	0.0853533	0.000586472	0.00153459
72133	Trub1	3	-0.134625	1.79836	1.93298	0.181417	5.17726e-06	2.90448e-06
72155	Cenpn	3	-0.180142	1.42977	1.60991	0.00419491	5.37489e-05	6.88654e-05
72416	Lrpprc	3	0.481494	1.16668	0.685184	0.00588425	0.000499823	0.0023414
72433	Rab38	3	0.235825	2.36304	2.12722	0.121766	7.35585e-06	1.82956e-05
72462	Rrp1b	3	0.476827	1.20076	0.723934	0.00218835	0.000193454	0.00150117
72649	Tmem209	3	-0.165635	2.33049	2.49612	0.0932342	1.7306e-06	5.14764e-06
72685	Dnajc6	3	-0.567853	1.99881	2.56667	0.000886789	1.96023e-06	3.89683e-06
73167	Arhgap8	3	-0.191862	2.40801	2.59988	0.222161	3.50049e-06	2.06264e-06
73301	Ttc29	3	0.341325	1.64445	1.30313	0.0221266	6.1889e-05	0.000143788
73398	Nipsnap3a	3	-0.0847584	0.721164	0.805922	0.459479	0.00409694	0.00217767
73419	1700052N19Rik	3	0.103193	1.24021	1.13702	0.119316	0.000260334	0.00080881
73680	Zbtb8a	3	0.187104	1.79538	1.60827	0.0290296	6.04321e-05	0.000218758
73693	Dppa4	3	0.349523	2.73005	2.38053	0.00518524	9.03188e-07	6.81469e-06
73710	Tubb2b	3	0.34249	2.10199	1.7595	0.0515928	8.80985e-05	9.01174e-05
74006	Dnm1l	3	0.108096	1.0792	0.971104	0.100358	0.00147234	0.00392404
74195	Elp3	3	0.116991	1.01525	0.898256	0.182079	5.4038e-05	0.000217948
74201	Cep97	3	-0.117016	1.21517	1.33218	0.166308	6.12607e-05	5.42276e-05
74254	Gpn1	3	0.518326	1.18827	0.669942	0.00148318	2.1044e-05	0.00318777
74255	Smu1	3	0.326619	1.64769	1.32107	0.271958	0.00135356	0.00121179
74360	Cep57	3	0.0931514	0.855231	0.76208	0.243955	0.000194473	0.000897624
74776	Ppa2	3	-0.311338	1.30831	1.61965	0.000452768	1.34368e-05	1.39901e-05
75423	Arl5a	3	-0.169138	0.707111	0.876248	0.131949	0.0100201	0.00305352
76477	Pcolce2	3	0.15145	2.82684	2.67539	0.0773497	1.87644e-06	7.35958e-06
76560	Prss8	3	-0.000973293	0.842494	0.843468	0.987532	0.000131201	0.000128749
76775	Slc10a7	3	0.0482176	1.22366	1.17544	0.605478	5.40816e-05	0.000196154
77053	Sun1	3	0.489445	1.12012	0.630679	0.00655426	0.000338051	0.0007354
78651	Lsm6	3	0.194148	0.824684	0.630536	0.07124	0.00104994	0.00257234
79464	Lias	3	0.228717	1.12993	0.901217	0.00242359	7.07259e-05	0.000556047
80292	Zxdc	3	0.116895	0.720639	0.603745	0.351298	0.00156508	0.00125804
80914	Uck2	3	0.360444	1.62561	1.26517	0.0228644	0.000118064	0.000442527
81018	Rnf114	3	0.189104	1.03817	0.849067	0.261544	0.00632259	0.0129644
83557	Lin28a	3	0.413152	2.2875	1.87435	0.0397221	0.000164493	0.000607082
83672	Sytl3	3	-0.123591	1.27517	1.39876	0.314692	0.000192572	6.30892e-05
83921	Tmem2	3	0.107194	1.14981	1.04262	0.320785	0.000483473	0.000178852
84704	Snurf	3	0.335734	3.36409	3.02836	0.0134995	2.55829e-07	4.64934e-06
94061	Mrpl1	3	0.348973	1.02562	0.676644	0.00128614	3.38743e-05	0.00060607
94230	Cpsf1	3	0.172825	0.930519	0.757694	0.0504977	0.000521346	0.00160661
97159	A430005L14Rik	3	0.00122712	1.18428	1.18305	0.999583	0.000917867	0.00189354
97287	Mtmr14	3	-0.013258	0.594023	0.607281	0.816859	0.0197597	0.00645344
99011	Pomt1	3	0.0374351	1.5098	1.47236	0.771732	2.71704e-05	0.000211107
99377	Sall4	3	0.384591	1.92779	1.5432	0.00605455	1.73385e-05	0.000176524
100929	Tyw1	3	-0.0107586	0.694271	0.70503	0.921131	7.36232e-05	0.000972379
102580	Alg9	3	-0.0580445	0.961209	1.01925	0.520447	1.88299e-05	0.000190539
103836	Zfp692	3	0.116118	1.10713	0.991012	0.209941	0.000242647	0.00123505
104174	Gldc	3	0.244417	3.74443	3.50001	0.0506003	9.7327e-08	2.8576e-07
104681	Slc16a6	3	0.401515	1.82676	1.42524	0.00784897	5.326e-06	0.000115353
104871	Spata7	3	0.140685	1.13351	0.992824	0.274935	0.000315401	8.11767e-05
105148	Iars	3	0.306471	1.06713	0.760658	0.00122923	0.00037443	0.00294324
105837	Mtbp	3	0.312515	1.24529	0.932776	0.0212479	0.000218302	0.000490799
106344	Rfc4	3	0.351796	1.03249	0.680699	0.0332561	0.000104166	0.0108452
106347	Ildr1	3	-0.0594598	3.17355	3.23301	0.513573	1.64502e-07	7.27542e-07
107586	Ovol2	3	0.152338	0.73535	0.583012	0.164556	0.000751643	0.00373509
107995	Cdc20	3	0.321137	0.996321	0.675184	0.00273251	0.000212503	0.00178149
108037	Shmt2	3	0.318693	1.43725	1.11856	0.0158246	7.86416e-05	0.000167031
108147	Atic	3	0.448617	1.05792	0.6093	0.00646211	0.000966569	0.00867018
108907	Nusap1	3	0.0782888	1.95838	1.88009	0.116437	1.38325e-06	5.01673e-06
110052	Dek	3	-0.319612	1.3564	1.67601	0.032507	3.84025e-05	0.000175964
110616	Atxn3	3	0.347238	1.4716	1.12436	0.0243108	5.5061e-05	0.000253786
114664	Hsd17b11	3	-0.022976	0.845938	0.868914	0.74295	0.00331526	0.000652361
114896	Afg3l1	3	-0.0490349	1.24996	1.29899	0.522819	5.60242e-05	5.90566e-05
117599	Helb	3	0.170473	1.46874	1.29827	0.151017	0.000514927	0.000859032
140488	Igf2bp3	3	0.191219	1.69192	1.5007	0.0325854	1.77988e-05	9.32803e-05
140723	Cacng5	3	0.173271	0.967534	0.794264	0.12388	0.0018491	0.00413853
170789	Acot8	3	0.101672	1.43129	1.32962	0.181924	5.74357e-05	0.000136583
170829	Tram2	3	0.00437815	0.929925	0.925546	0.994867	0.000620443	0.00121507
171567	Nme7	3	0.0496618	1.96885	1.91919	0.61087	4.34485e-06	3.214e-05
192157	Socs7	3	-0.00111775	1.1811	1.18222	0.962379	0.000252703	0.000161283
192192	Shkbp1	3	-0.539653	1.2504	1.79006	0.00358098	0.000421579	3.79313e-05
192897	Itgb4	3	0.262392	1.72512	1.46272	0.0101437	3.24892e-05	0.000138987
208638	Slc25a38	3	-0.21636	1.25319	1.46955	0.0287289	0.000144238	0.000160298
209354	Eif2b1	3	0.113067	0.99689	0.883823	0.374731	0.000556906	0.00205957
210009	Mtrr	3	-0.136374	0.661745	0.798119	0.0404648	0.000270904	2.56737e-05
211253	Mtrf1	3	-0.0100999	1.7274	1.7375	0.992546	8.12052e-05	0.000107781
212377	F730047E07Rik	3	0.387865	1.98953	1.60166	0.00900675	2.83828e-05	0.000152911
212547	BC027231	3	0.28621	0.955091	0.668882	0.0239632	0.000265849	0.00325264
212862	Chpt1	3	0.0988226	0.859567	0.760745	0.766291	0.00147438	0.00233725
214987	Chtf8	3	-0.0678504	0.813023	0.880873	0.535661	9.77685e-05	0.00115148
216456	Gls2	3	-0.12611	2.98658	3.11269	0.0196606	2.15317e-07	6.75503e-07
217031	Tada2a	3	0.395471	1.58275	1.18728	0.00710898	8.30621e-05	0.00114303
217066	Gm15698	3	-0.128094	0.916075	1.04417	0.266824	0.00238352	0.000924371
217071	Gm525	3	-0.00199267	2.96506	2.96706	0.997834	6.44047e-07	1.83414e-06
217473	Ankmy2	3	-0.328593	0.998223	1.32682	0.00633321	0.000376369	0.000168392
217653	C79407	3	0.34238	1.02217	0.679787	0.014212	0.000630549	0.00227026
217707	Coq6	3	-0.0628243	0.590488	0.653312	0.665639	0.00140205	0.00221347
223691	Eif3l	3	0.184073	0.815813	0.63174	0.105473	0.00167429	0.00437896
224045	Eif2b5	3	0.422087	1.77076	1.34867	0.00373473	1.05778e-05	8.49722e-05
224742	Abcf1	3	0.175711	1.22175	1.04604	0.559824	0.00624912	0.0091606
225280	Ino80c	3	-0.0100083	1.53292	1.54293	0.928594	0.00010559	3.99198e-05
226414	Dars	3	0.31077	1.04028	0.72951	0.032646	0.000161905	0.00553201
226646	Ndufs2	3	-0.0392256	1.2958	1.33503	0.694752	0.005423	0.00119663
227715	Exosc2	3	0.250334	1.26968	1.01934	0.118769	0.00119578	8.20417e-05
228061	Agps	3	0.0775013	0.842161	0.764659	0.265962	0.000357528	0.000655677
228765	Sdcbp2	3	0.0732148	1.6407	1.56749	0.643019	2.61844e-05	4.02207e-05
228775	Trib3	3	0.13924	2.98158	2.84234	0.15085	3.05083e-07	1.19538e-06
229487	Pet112l	3	-0.0831981	0.799103	0.882301	0.21937	0.00186614	0.0020934
229512	Smg5	3	0.222586	0.960515	0.737929	0.0154258	0.000222373	0.000699296
229665	Ampd1	3	0.111531	1.42477	1.31324	0.0326605	1.32657e-05	6.44843e-05
230027	Coq3	3	-0.0241675	0.670445	0.694612	0.903561	0.0450179	0.0462351
230484	Usp1	3	0.417951	1.14114	0.72319	0.00415215	8.41943e-05	0.00259194
230784	Sesn2	3	-0.163825	1.70254	1.86636	0.177721	5.6601e-05	4.98354e-05
230908	Tardbp	3	0.00302805	1.51276	1.50973	0.967512	7.29588e-06	2.28949e-05
232164	Paip2b	3	0.0698443	0.718216	0.648372	0.43229	0.00065293	0.00454253
232679	Zc3hc1	3	0.237727	0.964976	0.727249	0.0774973	0.00108269	0.000314276
233887	Zfp553	3	-0.0656544	0.586114	0.651769	0.573302	0.00268733	0.0018459
234730	Fuk	3	-0.048747	1.05426	1.10301	0.701567	0.000511373	0.000422317
234776	Atmin	3	0.246494	1.41906	1.17257	0.00319608	1.4512e-05	9.72721e-05
234825	Klhdc4	3	0.370548	1.5488	1.17826	0.00636623	2.69485e-05	2.30684e-05
235169	Foxred1	3	-0.144618	0.734571	0.879189	0.106401	0.000955785	0.00110199
236899	Pcyt1b	3	0.0331164	0.824362	0.791246	0.887519	0.000279808	0.00170205
239647	Fam113b	3	0.0591581	0.908853	0.849695	0.648621	0.00357489	0.00424668
239759	Liph	3	0.113067	4.36865	4.25558	0.228532	1.1243e-08	6.06355e-08
242700	Il28ra	3	0.276143	1.26299	0.986843	0.0196032	0.000158638	0.000320213
243963	Zfp473	3	0.340575	1.65235	1.31178	0.00858997	6.53056e-05	0.000547722
244329	Mcph1	3	0.0709665	2.03284	1.96187	0.647967	2.18276e-06	8.94361e-06
245847	Amdhd2	3	-0.115023	0.636984	0.752007	0.117783	0.000449394	0.000550176
266744	Lgsn	3	0.000246657	2.37333	2.37308	0.992608	0.000116553	3.41344e-05
268697	Ccnb1	3	0.323769	1.97554	1.65177	0.0333252	3.63318e-05	2.66135e-05
268996	Ss18	3	-0.0944226	0.875273	0.969696	0.536559	0.0007821	5.91429e-05
269016	Sh3rf2	3	0.0460973	1.41125	1.36515	0.885167	0.000258036	3.15424e-05
269252	Gtf3c4	3	0.181224	1.14333	0.962105	0.0909317	0.000371697	0.000615582
269400	Rtel1	3	0.16291	0.945563	0.782653	0.0213826	0.00026051	0.00104919
269424	Phf17	3	0.0666796	0.951589	0.88491	0.248672	0.000426416	0.00114315
276770	Eif5a	3	0.206706	1.02602	0.819315	0.070936	0.000235494	8.22404e-05
329152	Hecw2	3	0.061298	1.12789	1.06659	0.569787	0.000127939	0.000437562
330502	Zfp82	3	0.267612	1.19839	0.930777	0.0312204	0.000307752	0.00124764
353156	Egfl7	3	0.415233	1.57909	1.16385	0.00123838	1.07517e-05	0.000144696
380752	Tssc1	3	0.00522704	1.28138	1.27615	0.949516	0.0113002	0.00461023
381411	Accsl	3	0.120177	2.07034	1.95016	0.299388	8.0612e-06	2.12407e-05
381667	Gm1679	3	0.0522064	0.932037	0.87983	0.743131	0.000291873	0.000625226
382252	A830080D01Rik	3	0.351668	1.93531	1.58365	0.0195838	3.03755e-05	9.72156e-05
384009	Glipr2	3	-0.29552	0.696911	0.992431	0.0263261	0.00248656	0.000761085
406217	Bex4	3	0.156527	1.48358	1.32705	0.0960322	1.73464e-05	6.17824e-05
545725	Mterf	3	0.390843	1.48995	1.09911	0.0296988	0.00035126	9.34247e-05
626834	Klk13	3	0.168832	1.18639	1.01756	0.0446521	0.000320373	0.00109123
675567	LOC675567	3	0.134318	0.958151	0.823833	0.043626	0.000206873	0.000652355
100041574	9030025P20Rik	3	-0.0153784	1.20163	1.217	0.805816	7.94983e-05	0.000152286
100046163	LOC100046163	3	0.0538453	1.08221	1.02836	0.530498	0.00175514	0.00361649
100047009	LOC100047009	3	0.10571	1.3045	1.19879	0.2886	7.31707e-05	0.000234654
100048832	LOC100048832	3	-0.17717	2.03864	2.21581	0.197984	6.26792e-05	7.5254e-05
11364	Acadm	3	0.0898966	0.850469	0.760572	0.560637	0.00178447	0.00134034
11419	Accn2	3	0.340386	2.5342	2.19381	0.027791	7.13069e-06	2.19236e-05
11425	Apoc4	3	-0.0686849	1.87098	1.93966	0.491805	6.22397e-05	8.89314e-05
11428	Aco1	3	-0.0330663	0.846967	0.880033	0.684495	0.00164366	0.00102229
11472	Actn2	3	-0.471266	1.21283	1.6841	0.00242239	0.000145726	3.53657e-05
11474	Actn3	3	-0.062323	0.822885	0.885208	0.462485	0.00017731	0.000299158
11486	Ada	3	0.305491	0.891739	0.586248	0.0391211	0.00104564	0.0125131
11532	Adh5	3	0.262853	2.18629	1.92344	0.323656	0.00025199	0.000253738
11544	Adprh	3	-0.0793702	0.798175	0.877545	0.538517	0.00227802	0.00185681
11555	Adrb2	3	0.491036	1.40246	0.911423	0.00173124	8.94186e-05	0.000767679
11556	Adrb3	3	-0.0430691	1.03938	1.08245	0.436863	5.43543e-06	1.33889e-06
11564	Adsl	3	0.420379	1.56646	1.14608	0.00197194	3.96267e-05	0.000520394
11566	Adss	3	0.251965	1.80594	1.55397	0.281811	0.000633639	0.00126126
11571	Crisp1	3	0.0709365	1.21188	1.14094	0.500506	0.00037546	0.000682351
11647	Alpl	3	-0.500116	2.3804	2.88052	0.00261207	4.27254e-06	3.39465e-07
11670	Aldh3a1	3	0.147563	0.994916	0.847353	0.123067	0.000659696	0.00145139
11674	Aldoa	3	-0.0146653	0.590931	0.605596	0.844125	0.00161127	0.0028808
11684	Alox12	3	0.269455	1.47934	1.20988	0.0236508	3.12876e-05	1.5044e-05
11692	Gfer	3	0.561908	1.1522	0.590295	0.00279959	0.000246793	0.00039156
11735	Ank3	3	0.349574	1.08597	0.736393	0.00172039	0.000135444	0.00158265
11740	Slc25a5	3	-0.178918	0.663862	0.842779	0.0380661	0.0032193	0.00161286
11772	Ap2a2	3	-0.0441503	0.940467	0.984617	0.636149	0.000127412	0.000185045
11775	Ap3b2	3	0.074714	1.81418	1.73946	0.251834	3.88829e-06	1.77374e-05
11778	Ap3s2	3	0.0317832	0.669781	0.637998	0.892794	0.00537214	0.00328445
11783	Apaf1	3	0.0704322	0.970338	0.899906	0.910113	0.00265557	0.00217972
11793	Atg5	3	0.253576	1.01494	0.761359	0.0125674	0.000195146	0.00153365
11803	Aplp1	3	0.428106	1.24884	0.820731	0.0198416	0.000450818	0.00218002
11826	Aqp1	3	-0.448506	0.618549	1.06705	0.0137249	0.0207666	0.0027814
11828	Aqp3	3	-0.00170942	4.7947	4.79641	0.968103	2.41271e-08	1.04458e-07
11834	Aqr	3	0.495201	1.31638	0.821183	0.00694965	0.000348262	0.0034287
11859	Phox2a	3	0.357917	0.999529	0.641612	0.00896045	0.000752067	0.00707564
11861	Arl4a	3	0.0600352	0.702067	0.642032	0.48523	0.00211247	0.00392264
11886	Asah1	3	-0.145911	0.930091	1.076	0.307579	0.0215714	0.00483024
11898	Ass1	3	0.271638	1.67634	1.4047	0.0578838	0.000135137	0.000128503
11946	Atp5a1	3	0.551034	1.58239	1.03136	0.028641	0.000189894	0.00453085
11949	Atp5c1	3	-0.00649439	0.690871	0.697366	0.994121	0.000456458	0.000592193
11989	Slc7a3	3	0.280613	4.92018	4.63956	0.00188248	1.26382e-10	6.42452e-09
12034	Phb2	3	0.195081	1.27571	1.08062	0.0589036	3.89041e-05	4.38944e-05
12036	Bcat2	3	-0.16596	1.39202	1.55798	0.183742	0.000214688	0.000240423
12040	Bckdhb	3	-0.148306	1.54357	1.69188	0.26365	7.74344e-05	5.23204e-05
12091	Glb1	3	0.069283	0.845919	0.776636	0.374131	0.000135516	0.000180333
12095	Bglap-rs1	3	0.0893442	1.09839	1.00905	0.161399	0.000191414	0.000639372
12159	Bmp4	3	-0.2385	3.22742	3.46592	0.110729	4.65443e-06	1.02843e-06
12189	Brca1	3	0.451841	1.15538	0.703541	0.00718873	0.000135102	0.00872368
12224	Klf5	3	0.518039	5.95953	5.44149	0.00604588	5.11156e-09	2.36969e-08
12236	Bub1b	3	0.234198	1.63052	1.39632	0.0088999	6.13247e-06	2.10451e-05
12261	C1qbp	3	0.249605	1.61895	1.36934	0.145834	0.000275557	0.000231672
12301	Cacybp	3	0.370999	1.40791	1.03691	0.00184683	0.000123817	0.000986755
12316	Aspm	3	-0.105905	0.828655	0.93456	0.49925	0.00272552	0.00181995
12323	Camk2b	3	0.0871508	3.32346	3.23631	0.112331	8.04441e-07	3.22603e-06
12337	Capn5	3	-0.294097	0.998587	1.29268	0.0442621	0.000577852	2.83759e-05
12349	Car2	3	-0.0861338	1.47532	1.56146	0.34337	0.000137074	0.000237747
12351	Car4	3	0.0820298	0.988954	0.906924	0.0696097	0.000836378	0.00222956
12365	Casp14	3	0.132432	1.18678	1.05435	0.153373	8.17942e-05	0.000133734
12395	Runx1t1	3	-0.0601763	0.859942	0.920119	0.686197	0.00035911	0.000288838
12419	Cbx5	3	-0.0694239	0.872025	0.941449	0.405944	0.00288943	0.00221142
12428	Ccna2	3	-0.00271839	0.904664	0.907382	0.971785	0.00224495	0.00297517
12447	Ccne1	3	-0.113774	2.64982	2.76359	0.235133	4.92153e-07	8.63854e-07
12460	Ccs	3	0.0377654	0.736891	0.699125	0.701396	0.0032256	0.0019906
12464	Cct4	3	0.277606	1.06158	0.783979	0.0129324	0.000127134	0.00106652
12465	Cct5	3	0.431098	1.42305	0.991957	0.0167549	0.000270951	0.00298761
12466	Cct6a	3	0.461138	1.07745	0.616309	0.0063736	0.000447425	0.00209698
12467	Cct6b	3	0.0846137	0.921884	0.83727	0.471686	0.000853398	0.00133162
12493	Cd37	3	0.0161183	0.790155	0.774037	0.985062	0.000398683	0.000691506
12500	Cd3d	3	-0.133661	0.612581	0.746242	0.215904	0.00104589	0.003219
12501	Cd3e	3	0.0277838	0.700047	0.672264	0.990335	0.000725824	0.00122245
12511	Cd6	3	0.0312044	0.757817	0.726613	0.802856	0.000228818	0.00194317
12527	Cd9	3	0.0960464	1.80661	1.71057	0.523437	0.000111815	3.05792e-05
12530	Cdc25a	3	0.310252	1.20847	0.898222	0.00668628	5.33558e-05	9.66332e-05
12534	Cdk1	3	-0.337542	1.38265	1.72019	0.0351683	0.000310516	9.75608e-05
12550	Cdh1	3	0.2485	3.90172	3.65322	0.000353899	3.36003e-08	2.67345e-07
12583	Cdo1	3	0.383813	1.96677	1.58296	0.0080305	1.88849e-05	8.07559e-05
12587	Mia1	3	0.00839912	2.50858	2.50019	0.934143	5.68589e-06	1.59661e-05
12615	Cenpa	3	-0.0253407	0.852056	0.877397	0.877955	0.000108671	0.000320307
12631	Cfl1	3	0.00849308	0.909005	0.900512	0.984494	0.000254815	0.000222314
12716	Ckmt1	3	0.279039	3.86777	3.58873	0.0101144	2.28118e-08	2.11426e-07
12733	Clcnka	3	0.137578	1.3573	1.21972	0.119138	8.4006e-05	0.000439955
12741	Cldn5	3	0.0575541	1.21688	1.15933	0.657993	2.27893e-05	0.000859725
12747	Clk1	3	0.0201545	0.987574	0.96742	0.863648	0.000579497	0.000415957
12750	Clk4	3	0.248985	1.19403	0.945042	0.25372	0.00315787	0.00540986
12757	Clta	3	0.0165756	0.702889	0.686313	0.89652	0.0180075	0.0327581
12808	Cobl	3	0.163929	2.88333	2.7194	0.0534928	3.57564e-07	4.52339e-07
12840	Col9a2	3	-0.367234	0.888293	1.25553	0.0414863	0.00128775	0.000894657
12865	Cox7a1	3	-0.342103	1.1162	1.4583	0.143015	0.00470879	0.000421555
12866	Cox7a2	3	-0.239311	0.825367	1.06468	0.400631	0.00668906	0.00319856
12889	Cplx1	3	-0.0789066	1.57121	1.65011	0.416516	7.10529e-05	2.5248e-05
12895	Cpt1b	3	0.0148314	1.12019	1.10536	0.844746	0.000109235	0.000114741
12909	Crcp	3	0.113066	0.82934	0.716274	0.116967	0.000212544	0.000984136
12919	Crhbp	3	0.100623	1.23893	1.13831	0.269662	6.38129e-05	0.000414135
12962	Crybb3	3	-0.0361753	2.03979	2.07596	0.728997	5.21261e-06	4.21752e-06
12967	Crygd	3	0.204214	1.12239	0.918172	0.0580044	0.000202348	0.000402028
12971	Crym	3	-0.219441	1.07378	1.29322	0.0806946	0.000297021	5.14903e-05
12995	Csnk2a1	3	0.0299639	1.12054	1.09058	0.990625	0.000300966	0.000358786
13006	Smc3	3	0.215389	1.06982	0.854433	0.129062	0.00174431	0.00387632
13018	Ctcf	3	-0.21149	0.871037	1.08253	0.0949168	0.00036403	0.000296456
13041	Ctsw	3	-0.112151	1.12931	1.24146	0.248863	0.000102377	0.000264944
13171	Dbt	3	0.186778	1.69805	1.51127	0.0602048	1.88965e-05	8.09885e-05
13179	Dcn	3	-0.0217177	0.612784	0.634501	0.806864	0.0241825	0.0111888
13195	Ddc	3	-0.119809	3.115	3.23481	0.33969	1.4311e-06	1.89813e-06
13202	Ddt	3	0.303197	1.07273	0.769534	0.0794762	0.000926345	0.00213182
13204	Dhx15	3	0.316992	1.26861	0.951618	0.2104	0.00280702	0.00245808
13205	Ddx3x	3	0.02393	0.936453	0.912523	0.832095	0.00295631	7.47615e-05
13216	Defa1	3	0.0370609	1.20318	1.16612	0.974678	9.82369e-05	0.000421344
13367	Diap1	3	-0.103539	1.13866	1.2422	0.278078	0.000835227	0.000646804
13388	Dll1	3	0.264348	1.11276	0.848413	0.0155011	0.000309194	0.00222572
13434	Trdmt1	3	0.284948	0.912556	0.627609	0.0286213	0.000791627	0.0019851
13482	Dpp4	3	0.00851553	4.39952	4.391	0.993893	1.15205e-08	4.93286e-08
13494	Drg1	3	0.0728902	1.14642	1.07353	0.722845	0.0062673	0.00211509
13590	Lefty1	3	0.360212	3.95168	3.59147	0.00810655	8.30393e-08	9.76443e-08
13591	Ebf1	3	-0.300652	0.777807	1.07846	0.0167941	0.00314409	0.000602417
13618	Ednrb	3	0.090068	0.78868	0.698612	0.605709	0.000725348	0.00221125
13626	Eed	3	0.47224	2.04446	1.57222	0.0173088	2.12366e-05	0.000174817
13664	Eif1a	3	-0.188785	0.907925	1.09671	0.0728795	0.000124817	0.000502168
13682	Eif4a2	3	0.406679	1.10328	0.696602	0.00489764	0.000401651	0.00479896
13684	Eif4e	3	-0.0383234	1.27827	1.31659	0.76526	6.35267e-05	0.000208802
13685	Eif4ebp1	3	0.0431448	1.20087	1.15773	0.861089	9.68769e-05	0.000140871
13688	Eif4ebp2	3	0.0322409	0.809042	0.776801	0.779954	0.000368551	0.00184739
13690	Eif4g2	3	-0.0678977	0.771446	0.839344	0.576291	0.0402577	0.0128891
13722	Aimp1	3	0.311476	1.44968	1.1382	0.0652657	0.000436707	0.00106328
13799	En2	3	-0.0840665	2.15986	2.24393	0.120484	1.68464e-06	5.9326e-06
13806	Eno1	3	-0.326028	0.626061	0.952089	0.0672113	0.0180711	0.00353458
13808	Eno3	3	0.0186193	1.38992	1.3713	0.885363	7.40223e-06	1.55147e-05
13824	Epb4.1l4a	3	-0.379289	0.662018	1.04131	0.0164437	0.00356342	0.000421078
13836	Epha2	3	0.443356	1.10902	0.665664	0.00413185	0.000359459	0.00206554
13841	Epha7	3	-0.13489	0.646246	0.781136	0.153163	0.000907432	0.000504764
13850	Ephx2	3	0.0354244	1.72266	1.68724	0.738166	1.457e-06	4.96649e-05
13875	Erf	3	-0.0314439	0.58446	0.615904	0.902013	0.00964321	0.0140024
13990	Smarcad1	3	-0.0669282	2.65982	2.72675	0.200916	1.23246e-06	3.84352e-06
14008	Etv2	3	-0.000468116	1.67873	1.6792	0.995111	1.90634e-06	8.90957e-06
14086	Fscn1	3	0.0767843	0.842493	0.765708	0.505868	0.00116862	0.00176649
14120	Fbp2	3	0.0731109	1.67952	1.60641	0.128126	1.17905e-05	3.92378e-05
14155	Fem1b	3	-0.504644	1.65054	2.15518	0.00190185	1.04657e-05	6.6879e-06
14170	Fgf15	3	0.124848	0.722872	0.598024	0.39771	0.00868601	0.00306967
14171	Fgf17	3	0.00963178	2.39387	2.38424	0.917999	1.15834e-06	2.54647e-06
14175	Fgf4	3	0.0573513	1.53135	1.474	0.401626	4.74094e-05	0.0001446
14181	Fgfbp1	3	-0.147908	1.23004	1.37794	0.287871	6.72373e-05	0.000323241
14194	Fh1	3	0.119452	0.749769	0.630317	0.0103304	0.000316945	0.00142487
14236	Foxn2	3	0.20613	0.793571	0.58744	0.052354	0.000348035	0.00256361
14367	Fzd5	3	-0.191935	1.69254	1.88447	0.0761514	1.04855e-05	2.04419e-05
14369	Fzd7	3	0.0206127	1.47022	1.44961	0.93803	2.53895e-05	9.16435e-05
14376	Ganab	3	-0.0550737	0.749373	0.804447	0.680417	0.0422213	0.0119153
14388	Gab1	3	-0.410215	1.98657	2.39678	0.00377709	6.29046e-06	1.41022e-06
14390	Gabpa	3	0.0898721	1.27999	1.19012	0.0421635	2.32838e-05	9.09891e-05
14412	Slc6a13	3	0.0498012	0.971334	0.921533	0.696771	0.000464545	0.00020173
14422	B4galnt2	3	-0.0833802	0.671757	0.755137	0.389707	0.00205486	0.00135835
14430	Galt	3	-0.132922	0.825723	0.958645	0.121671	0.000943378	0.00092709
14461	Gata2	3	-0.0508804	0.591327	0.642207	0.908119	0.00434882	0.00112338
14472	Gbx2	3	-0.291519	3.56625	3.85777	0.00517613	1.89121e-08	9.30203e-09
14534	Kat2a	3	0.272244	1.0793	0.807055	0.195998	0.00180725	0.00518662
14536	Nr6a1	3	0.321648	1.66295	1.3413	0.0173408	3.06848e-05	0.000428282
14538	Gcnt2	3	0.347735	2.45525	2.10752	0.0205972	1.04247e-05	1.6199e-05
14562	Gdf3	3	0.133421	4.11679	3.98337	0.109113	1.5667e-08	2.09975e-08
14566	Gdf9	3	-0.0167204	1.04712	1.06384	0.871617	0.000257706	0.000481435
14569	Gdi2	3	-0.124611	1.03775	1.16236	0.406349	0.00369387	0.00100935
14584	Gfpt2	3	-0.356631	0.734366	1.091	0.00460584	0.000493765	0.000133771
14621	Gjb4	3	-0.00546032	1.00731	1.01277	0.966673	0.000223024	0.00098695
14694	Gnb2l1	3	0.105757	1.65789	1.55213	0.319668	0.000130204	0.000358438
14710	Gngt2	3	0.268459	1.08614	0.81768	0.0387746	3.811e-05	0.00243721
14712	Gnpat	3	0.0779979	1.00248	0.924485	0.368253	0.000216352	0.000351233
14760	Gpr19	3	0.199572	1.92601	1.72644	0.00309279	1.35102e-06	9.59602e-06
14775	Gpx1	3	-0.0473503	0.655302	0.702653	0.608669	0.0227187	0.0105707
14776	Gpx2	3	0.11234	3.39502	3.28268	0.397193	1.0206e-07	6.98793e-07
14841	Gsg2	3	0.102298	1.07919	0.976893	0.436378	0.000195818	0.00102407
14865	Gstm4	3	-0.024444	0.765868	0.790312	0.790652	0.000861208	0.000318511
14869	Gstp2	3	0.00465144	2.73707	2.73242	0.999624	6.70684e-06	1.19229e-05
14885	Gtf2h4	3	0.18081	0.850253	0.669442	0.265426	0.00208819	0.0017046
14911	Thumpd3	3	0.482589	1.3346	0.852011	0.000270491	3.50289e-05	0.000728581
14913	Guca1a	3	0.0874129	0.766313	0.6789	0.258049	0.000420733	2.65064e-06
14961	H2-Ab1	3	-0.0668328	0.726855	0.793688	0.471668	0.00369183	0.00426388
14963	H2-Bl	3	0.191393	1.93943	1.74804	0.0248216	2.42334e-06	1.75375e-05
14969	H2-Eb1	3	0.0803854	2.87685	2.79647	0.45092	4.64168e-07	2.01807e-06
14998	H2-DMa	3	0.540661	1.28669	0.746031	0.000845642	5.5385e-05	0.0017027
14999	H2-DMb1	3	0.142193	1.21582	1.07363	0.0707804	2.74391e-05	0.000283401
15078	H3f3a	3	0.151747	0.755754	0.604007	0.12911	0.000864444	0.000203643
15109	Hal	3	0.296788	0.882596	0.585807	0.018972	0.000619522	0.00327961
15112	Hao1	3	0.000733482	0.973197	0.972464	0.998506	0.000117016	0.000344147
15122	Hba-a1	3	0.133815	0.80745	0.673636	0.0601928	0.000818068	0.00314359
15166	Hcn2	3	0.319123	1.38588	1.06676	0.00303437	1.53242e-05	7.65679e-05
15199	Hebp1	3	-0.523018	1.02369	1.54671	0.00338546	0.000597938	1.6772e-05
15260	Hira	3	0.0340719	0.708399	0.674327	0.655559	0.00320623	0.00450306
15270	H2afx	3	-0.239965	1.90591	2.14587	0.00812064	3.0398e-06	2.11664e-06
15378	Hnf4a	3	0.077705	0.790929	0.713224	0.0147878	6.8431e-05	0.000315112
15387	Hnrnpk	3	0.125304	1.10178	0.976476	0.702255	0.0125334	0.00628613
15444	Hpca	3	-0.232764	0.810959	1.04372	0.0258727	0.000419121	0.000402193
15446	Hpgd	3	-0.0342279	1.23438	1.26861	0.90957	2.28624e-05	0.000566303
15464	Hrc	3	0.0812753	0.973494	0.892218	0.466349	0.0016763	0.0034502
15469	Prmt1	3	0.504306	1.35149	0.847184	0.0021087	7.59829e-05	0.000329221
15519	Hsp90aa1	3	0.516121	2.41444	1.89832	0.0090884	4.53859e-05	0.000182106
15586	Hyal1	3	0.540196	1.36986	0.829665	8.79811e-05	3.39869e-05	0.00093081
15894	Icam1	3	0.271331	1.01827	0.746939	0.0114199	0.000214884	0.000874071
15983	Ifrd2	3	0.326214	1.36332	1.0371	0.0596352	0.000460337	0.00205138
16005	Igfals	3	0.105131	1.3867	1.28157	0.25276	9.39103e-05	0.000425615
16156	Il11	3	0.192699	1.03157	0.838875	0.0878494	0.00067681	0.00170461
16193	Il6	3	-0.173162	0.58332	0.756483	0.201333	0.0431109	0.0135186
16211	Kpnb1	3	0.102427	1.80382	1.70139	0.603439	6.97121e-05	0.000163406
16331	Inpp5d	3	0.236607	2.83589	2.59928	0.0275503	2.58974e-06	1.0926e-05
16351	Ipp	3	0.342156	3.24545	2.90329	0.035118	3.32571e-07	1.23304e-05
16392	Isl1	3	0.284684	2.49803	2.21335	0.00272458	2.90329e-07	1.62164e-06
16421	Itgb7	3	0.241165	2.95091	2.70975	0.00803385	8.09427e-08	1.91181e-07
16515	Kcnj12	3	0.00414226	1.24379	1.23965	0.980452	0.000789539	0.000203132
16549	Khsrp	3	-0.132131	0.832779	0.96491	0.325505	0.00246579	0.000801451
16551	Kif11	3	0.17825	1.95673	1.77848	0.0733977	1.93155e-05	0.000114776
16612	Klk1	3	0.0506156	2.07484	2.02423	0.523549	1.25468e-06	1.11747e-05
16619	Klk1b27	3	0.120913	1.25318	1.13227	0.0275895	7.81517e-05	0.000290584
16622	Klk1b5	3	0.0314324	1.44066	1.40923	0.372967	0.000126674	0.000293178
16647	Kpna2	3	0.220768	1.09499	0.874224	0.255895	0.00850085	0.0116181
16648	Kpna3	3	0.229727	0.924975	0.695247	0.165055	0.00261295	0.0166075
16667	Krt17	3	0.169517	3.34393	3.17441	0.138455	1.25281e-07	1.55927e-06
16691	Krt8	3	-0.141211	1.02205	1.16326	0.0379769	0.00121732	0.00112192
16709	Ktn1	3	0.149782	0.898333	0.748551	0.0782943	0.00115226	0.00330064
16765	Stmn1	3	0.295962	1.18691	0.890951	0.0356901	0.000150052	0.0018453
16768	Lag3	3	-0.189602	0.778922	0.968524	0.112894	0.000251728	0.000515658
16780	Lamb3	3	0.220609	1.90097	1.68037	0.0207294	8.67123e-06	3.91772e-05
16782	Lamc2	3	0.0245792	1.10155	1.07697	0.89529	0.000184389	0.000183728
16800	Arhgef2	3	-0.0155717	0.597427	0.612999	0.922058	0.0017885	0.00178683
16818	Lck	3	0.25009	2.73077	2.48068	0.000951345	5.35031e-08	4.73736e-07
16898	Rps2	3	0.130031	1.00924	0.879204	0.687713	0.00458082	0.000957297
16904	Gzmm	3	0.0427436	0.722755	0.680012	0.662657	0.00380021	0.000116657
16907	Lmnb2	3	-0.155281	1.11502	1.2703	0.315819	0.000634549	0.000259785
16918	Mycl1	3	0.265527	1.08351	0.817985	0.00117175	3.26952e-05	0.000321204
16970	Lrmp	3	0.153637	1.23786	1.08423	0.060324	0.000263042	0.000774639
17005	Ltk	3	0.0841123	0.89821	0.814098	0.258267	0.00102578	0.00239
17022	Lum	3	-0.216306	3.10794	3.32425	0.0504388	3.83622e-07	1.0674e-06
17113	M6pr	3	0.0365564	1.51327	1.47671	0.861138	0.000440868	0.000445231
17140	Magea4	3	0.13315	0.923334	0.790184	0.172799	0.000374326	0.00283252
17180	Matn1	3	0.0377899	1.03552	0.997734	0.760315	0.0012449	0.00127821
17189	Mb	3	0.181069	1.17112	0.990049	0.0449502	8.4824e-05	0.000152792
17210	Mcl1	3	-0.218017	0.966039	1.18406	0.0409394	0.000634962	0.000145262
17215	Mcm3	3	0.372416	1.98051	1.60809	0.113019	0.000166824	0.000743989
17217	Mcm4	3	0.286164	0.894767	0.608602	0.042644	0.00210085	0.00455391
17254	Slc3a2	3	-0.10507	1.12909	1.23416	0.669211	0.00404885	0.00522146
17288	Mep1b	3	-0.0483848	0.787767	0.836152	0.909916	0.00417623	0.00264903
17305	Mfng	3	0.320132	1.99275	1.67262	0.0121845	4.69362e-06	6.98531e-06
17339	Mip	3	-0.124279	0.880621	1.0049	0.213807	0.000746287	0.000259793
17355	Aff1	3	-0.445178	1.04431	1.48949	0.00809082	0.000173145	0.000227436
17380	Mme	3	0.230467	1.13775	0.907278	0.0147334	0.000735006	0.00325775
17395	Mmp9	3	0.354472	1.98114	1.62667	0.00213593	1.34901e-06	3.55591e-06
17454	Mov10	3	0.207171	1.08052	0.87335	0.041639	0.00011077	0.000872608
17463	Psmd7	3	0.335365	1.02014	0.684778	0.158768	0.0252799	0.0479628
17532	Mras	3	-0.343474	0.838789	1.18226	0.0362313	0.001617	0.00038379
17685	Msh2	3	0.565408	2.57781	2.01241	0.000380607	3.79342e-07	2.30634e-06
17686	Msh3	3	-0.134994	0.59753	0.732524	0.161779	0.00452831	0.00201798
17761	Mtap7	3	0.041409	0.916539	0.87513	0.892917	0.00104214	0.0027579
17762	Mapt	3	-0.0254824	3.79141	3.81689	0.874641	2.42217e-08	9.0789e-08
17765	Mtf2	3	0.501783	3.21169	2.70991	0.00249039	2.41058e-06	1.42087e-05
17766	Nudt1	3	-0.414669	0.915208	1.32988	0.0304633	0.00222135	0.00017034
17846	Commd1	3	-0.128054	0.906694	1.03475	0.13244	0.000140709	0.000244341
17859	Mxi1	3	-0.154082	0.682787	0.836869	0.201058	0.0148035	0.0103044
17898	Myl7	3	-0.0487022	0.625527	0.674229	0.179213	0.00176765	0.00265484
17907	Mylpf	3	-0.00407789	4.71575	4.71983	0.983918	6.05137e-08	2.61881e-07
17912	Myo1b	3	0.156892	1.48942	1.33252	0.0370389	0.000124183	0.000414125
17957	Napb	3	0.292435	0.937794	0.64536	0.032347	0.00166713	0.00341481
18020	Nfatc2ip	3	0.435331	1.84996	1.41463	0.00279422	2.15807e-06	7.52922e-05
18048	Klk1b4	3	0.00533185	1.28301	1.27767	0.99819	5.26164e-06	0.000224945
18074	Nid2	3	0.267448	0.990983	0.723535	0.149839	0.00190966	0.000664626
18082	Nipsnap1	3	0.218156	2.55249	2.33433	0.0187611	1.04952e-06	6.19684e-06
18100	Mrpl40	3	0.288793	0.977751	0.688958	0.0281477	0.000730356	0.000397607
18107	Nmt1	3	0.115656	0.701595	0.585939	0.0348784	0.00313248	0.0103016
18119	Nodal	3	-0.0150545	2.73277	2.74783	0.912923	1.51005e-06	2.44164e-06
18132	Notch4	3	-0.0475082	0.774928	0.822437	0.65971	0.000439109	0.00143529
18141	Nup50	3	-0.0962028	0.657073	0.753276	0.275974	0.00606206	0.00483458
18148	Npm1	3	0.146449	1.03001	0.883557	0.108427	0.000328529	0.000832885
18176	Nras	3	0.292276	0.878048	0.585772	0.000872829	0.000370695	0.0035985
18195	Nsf	3	0.120037	1.06674	0.946707	0.225172	0.000205861	0.000758663
18197	Nsg2	3	0.0271202	2.44491	2.41779	0.622706	3.21733e-07	1.56966e-06
18203	Ntan1	3	-0.156099	0.826045	0.982144	0.0435534	0.000390435	0.000163358
18207	Nthl1	3	0.159659	1.08083	0.921166	0.240055	0.000497829	0.000130419
18226	Nup62	3	0.137025	1.01318	0.876159	0.0459001	3.8419e-05	0.000225835
18241	Gpr143	3	0.0181926	1.14155	1.12336	0.807433	0.000555913	0.000300661
18263	Odc1	3	0.353268	2.28601	1.93274	0.00417386	6.01673e-06	4.9423e-05
18392	Orc1l	3	0.294036	1.61903	1.325	0.0198461	6.01854e-05	6.09801e-05
18408	Slc25a15	3	0.391047	1.51022	1.11917	0.00494101	1.17156e-05	0.000208101
18413	Osm	3	0.0234579	2.38549	2.36204	0.958654	6.03661e-07	1.09281e-06
18423	Otx1	3	0.0452998	0.916263	0.870963	0.634418	0.000533639	0.00056965
18424	Otx2	3	-0.0695981	4.30814	4.37774	0.541284	1.64654e-07	4.55908e-07
18432	Mybbp1a	3	0.397593	1.14207	0.744477	0.0957223	0.00316607	0.00375356
18518	Igbp1	3	-0.061756	0.991135	1.05289	0.633341	0.000284266	0.000307543
18521	Pcbp2	3	0.0932093	0.69091	0.597701	0.313988	0.000800234	0.00285797
18537	Pcmt1	3	0.235727	0.890587	0.654861	0.265846	0.0181563	0.0429261
18538	Pcna	3	0.518661	1.82799	1.30933	0.0222876	1.65937e-05	0.00159686
18541	Pcnt	3	0.0266958	1.0133	0.986601	0.827811	5.77309e-05	0.00016389
18597	Pdha1	3	-0.0540356	1.45531	1.50935	0.485277	4.16898e-05	7.07929e-05
18610	Pdyn	3	0.10635	1.48001	1.37366	0.182137	5.88175e-05	0.000144088
18612	Etv4	3	0.321502	1.53129	1.20979	0.0473884	8.27315e-05	0.000213919
18616	Peg3	3	-0.182812	0.658511	0.841323	0.511658	0.0155399	8.29032e-05
18617	Rhox5	3	-0.423301	5.90734	6.33064	0.0119845	5.66263e-09	1.86025e-09
18648	Pgam1	3	-0.10551	0.758829	0.864339	0.432086	0.0139218	0.00246687
18655	Pgk1	3	0.135491	1.02955	0.894055	0.329582	0.00481788	0.011732
18674	Slc25a3	3	0.06439	0.794294	0.729904	0.552089	0.00380178	0.00306302
18682	Phkg1	3	0.144057	1.0494	0.905339	0.141522	0.000380125	0.00118313
18700	Piga	3	0.130476	1.7014	1.57093	0.215869	3.18175e-05	6.40611e-05
18701	Pigf	3	0.236815	1.05855	0.821735	0.0549711	0.000150884	0.00162695
18712	Pim1	3	-0.384225	0.759301	1.14353	0.00464148	0.00225964	0.000561458
18813	Pa2g4	3	0.258613	1.84785	1.58923	0.0763155	3.02394e-05	1.82819e-05
18817	Plk1	3	-0.0247446	1.13879	1.16354	0.652962	0.000264393	0.000393542
18824	Plp2	3	-0.449315	0.999559	1.44887	0.00222459	0.000188631	1.07966e-05
18969	Pola2	3	0.3172	1.53411	1.21691	0.00273302	1.41057e-05	7.7913e-05
18972	Pold2	3	0.0999834	1.86896	1.76897	0.290166	7.66722e-06	8.8044e-06
18996	Pou4f1	3	0.412867	0.996328	0.583462	0.0154366	0.00127332	0.00379039
19023	Ppef2	3	-0.0250589	1.21151	1.23657	0.926225	0.000279481	0.000283513
19042	Ppm1a	3	-0.0529333	1.04373	1.09666	0.602228	0.00855067	0.000957157
19045	Ppp1ca	3	-0.322662	0.877021	1.19968	0.113257	0.0365488	0.00371935
19047	Ppp1cc	3	0.144725	0.799937	0.655211	0.449327	0.0104695	0.018498
19069	Nup88	3	0.0269605	0.803798	0.776837	0.845847	0.0173406	0.00840604
19075	Prim1	3	0.357846	1.11107	0.753219	0.0360497	0.000634412	0.00367907
19090	Prkdc	3	0.0590626	0.731576	0.672513	0.924996	0.00822727	0.00628507
19099	Mapk8ip1	3	-0.231364	0.778474	1.00984	0.0453156	0.00644673	0.00117649
19123	Proc	3	0.110471	1.24231	1.13184	0.326012	1.72264e-05	0.000584746
19125	Prodh	3	0.221244	1.21868	0.997433	0.0460255	0.000173015	0.000186115
19173	Psmb5	3	0.231045	0.874208	0.643163	0.00579394	0.00025361	0.00179403
19200	Pstpip1	3	-0.0794512	0.995663	1.07511	0.790138	0.000707345	0.000273785
19240	Tmsb10	3	-0.400124	0.834258	1.23438	0.0250418	0.00705034	0.0016892
19244	Ptp4a2	3	-0.0466171	0.689114	0.735731	0.65069	0.01969	0.00725707
19289	Igdcc3	3	0.132608	2.72928	2.59667	0.233006	6.82135e-07	3.03176e-06
19301	Pxmp2	3	0.105594	1.23884	1.13324	0.592926	0.000538802	0.000855321
19324	Rab1	3	-0.180269	1.34239	1.52266	0.0801539	9.60514e-05	0.000116587
19335	Rab23	3	0.0754718	0.984908	0.909436	0.742922	0.00050838	2.00926e-05
19341	Rab4a	3	-0.1464	1.26602	1.41242	0.154979	5.61313e-05	7.90823e-05
19352	Rabggtb	3	0.305014	1.05425	0.749232	0.00127229	2.0281e-05	0.000166676
19355	Rad1	3	0.391869	1.82344	1.43157	0.0129773	2.60489e-05	2.33589e-05
19359	Rad23b	3	0.178551	0.823927	0.645376	0.0979133	0.00333019	0.00883116
19360	Rad50	3	0.114648	0.941852	0.827204	0.120566	0.000106083	0.000223833
19362	Rad51ap1	3	0.228139	1.37285	1.14471	0.0829266	0.000343246	0.0010835
19367	Rad9	3	0.299597	1.2322	0.932607	0.0101921	8.48479e-06	0.000464729
19384	Ran	3	0.247813	1.32837	1.08056	0.0516637	0.000385004	0.00170666
19387	Rangap1	3	0.0944716	0.737224	0.642753	0.209046	0.000235727	0.00169313
19415	Rasal1	3	0.35172	1.28294	0.931224	0.0042552	8.24315e-05	0.000526982
19419	Rasgrp1	3	-0.254354	1.83866	2.09301	0.0222916	2.77134e-07	7.90809e-06
19687	Rfc1	3	0.491594	1.19865	0.707058	0.000519467	0.000215706	0.0048569
19704	Upf1	3	0.135604	0.842274	0.70667	0.0881149	0.000419371	0.00117092
19715	Rex2	3	0.0840848	0.848396	0.764311	0.463071	0.00200018	0.00354448
19725	Rfx2	3	0.121482	3.37213	3.25065	0.119686	1.16593e-07	6.07769e-07
19771	Rlbp1	3	0.106384	1.38319	1.27681	0.306674	3.66866e-05	0.000332529
19773	Rln1	3	0.255929	1.19823	0.942301	0.0125524	2.1556e-05	0.000534616
19777	C80913	3	0.0577083	0.669619	0.611911	0.679123	0.00521003	0.00612618
19893	Rpgr	3	0.131024	0.772331	0.641306	0.356245	0.00282049	0.00349635
19942	Rpl27	3	0.0681366	0.70274	0.634603	0.38151	0.0052612	0.0128714
19944	Rpl29	3	-0.0379323	2.14341	2.18134	0.810428	1.23958e-05	1.85699e-05
20024	Sub1	3	-0.00970778	2.31553	2.32524	0.817266	4.50334e-07	1.63769e-06
20088	Rps24	3	0.469575	2.29428	1.8247	0.0126299	3.2912e-05	4.12541e-05
20102	Rps4x	3	-0.0222524	1.31371	1.33596	0.827624	0.000210435	2.41856e-05
20104	Rps6	3	0.250877	1.21215	0.961277	0.139373	0.00123581	0.00186668
20111	Rps6ka1	3	0.234004	1.51691	1.28291	0.0300718	7.91488e-05	0.000142784
20166	Rtkn	3	-0.335682	0.622254	0.957936	0.0372592	0.00649694	0.000368255
20174	Ruvbl2	3	0.262169	2.43533	2.17316	0.0227639	2.45554e-06	1.64483e-05
20181	Rxra	3	-0.0731892	1.37687	1.45006	0.962793	0.000152053	0.000168474
20226	Sars	3	0.262919	1.16324	0.900318	0.0378814	0.000338967	0.00102095
20230	Satb1	3	-0.191026	0.678372	0.869397	0.0671007	0.00272495	0.00142124
20257	Stmn2	3	0.35168	5.67321	5.32153	0.00443614	4.74699e-10	2.39965e-09
20280	Scp2	3	0.0281202	0.993153	0.965033	0.887356	0.00697199	0.00568233
20287	Sct	3	-0.228448	1.39644	1.62489	0.191733	0.000226081	2.01008e-06
20292	Ccl11	3	0.352556	2.04668	1.69412	0.00147133	8.52501e-06	6.47147e-05
20321	Frrs1	3	-0.195213	1.09162	1.28683	0.163504	0.00310634	0.000461272
20322	Sord	3	0.273924	1.14172	0.867793	0.0186062	0.000181256	0.00215072
20357	Sema5b	3	-0.294637	0.601291	0.895929	0.0866578	0.00404472	0.00903227
20437	Siah1a	3	-0.227671	0.588745	0.816416	0.0145223	0.0083495	0.00349637
20463	Cox7a2l	3	0.00320518	0.898358	0.895153	0.997747	0.00523624	0.00697587
20471	Six1	3	0.373482	1.54815	1.17467	0.00630363	2.51988e-05	0.000141952
20474	Six4	3	0.020449	0.655996	0.635547	0.914097	0.00150046	0.00348693
20497	Slc12a3	3	-0.117309	0.773783	0.891093	0.101299	0.000162837	0.000167322
20515	Slc20a1	3	0.473561	1.77432	1.30076	0.00183929	2.91798e-05	0.000257711
20525	Slc2a1	3	-0.243796	0.888227	1.13202	0.00497215	7.60994e-05	3.52329e-05
20537	Slc5a1	3	0.10909	0.803013	0.693923	0.186389	0.00064761	0.000866434
20588	Smarcc1	3	0.319847	1.3014	0.981557	0.214436	0.00331387	0.00253546
20595	Smn1	3	0.364353	1.28046	0.916105	0.00656717	5.51343e-05	0.000678576
20637	Snrnp70	3	-0.181416	1.30176	1.48318	0.181997	0.00232592	0.000637274
20641	Snrpd1	3	0.162304	0.880206	0.717902	0.0731371	0.00390263	0.0125419
20660	Sorl1	3	-0.368147	2.8816	3.24975	0.00040943	1.76394e-07	3.82555e-07
20667	Sox12	3	-0.123253	0.692577	0.815831	0.230593	0.00192116	0.00046256
20670	Sox15	3	0.173307	2.29886	2.12556	0.0433261	1.75222e-06	5.80439e-06
20730	Spink3	3	0.0941747	1.65884	1.56466	0.662556	0.000134247	0.000220596
20733	Spint2	3	0.0342937	1.0053	0.971006	0.939944	0.00038107	0.000406393
20744	Strbp	3	0.322291	1.15449	0.832201	0.00409698	0.000222963	0.00157674
20755	Sprr2a1	3	0.366739	1.3739	1.00716	0.0497353	0.000195983	0.00278034
20768	Sephs2	3	0.31943	1.85015	1.53072	0.0080849	4.43875e-06	3.19761e-05
20841	Zfp143	3	0.185242	1.11657	0.931324	0.0970155	0.000285428	0.00038017
20842	Stag1	3	-0.00927965	0.605418	0.614697	0.933779	0.00068259	0.00327858
20844	Stam	3	0.107992	0.739081	0.631089	0.117472	0.00496926	0.0137732
20867	Stip1	3	0.377495	1.19129	0.813792	0.0347878	0.000743325	0.00402343
20871	Aurkc	3	0.142692	0.90469	0.761999	0.21763	0.00153594	0.00457522
20878	Aurka	3	0.3485	2.02618	1.67768	0.00396497	1.33759e-05	9.22209e-05
20892	Stra13	3	-0.167921	0.581187	0.749108	0.137436	0.00432272	0.000991661
20931	Surf2	3	0.0372515	0.857395	0.820143	0.773255	1.52792e-05	0.00110802
20974	Syngr3	3	0.38485	1.24118	0.856332	0.00115724	2.28744e-05	0.000577457
21401	Tcea3	3	0.326845	1.85879	1.53195	0.0102023	1.50964e-05	7.25416e-05
21408	Zfp354a	3	-0.0178087	0.663563	0.681372	0.645957	0.00193285	0.00312259
21453	Tcof1	3	0.224488	2.37052	2.14603	0.0320438	4.80764e-07	4.21701e-06
21454	Tcp1	3	0.413256	1.64469	1.23144	0.117859	0.00261715	0.00541539
21647	Tcte3	3	0.215958	1.19004	0.974086	0.0105318	0.0011386	0.00479282
21665	Tdg	3	-0.061438	1.40471	1.46615	0.539543	0.000234616	0.000366933
21667	Tdgf1	3	-0.0261958	4.46812	4.49431	0.679634	8.51545e-09	3.32451e-08
21687	Tek	3	-0.0309424	1.20712	1.23806	0.97929	0.000356358	0.00049969
21816	Tgm1	3	-0.207893	2.13567	2.34356	0.0425606	1.01922e-05	6.80997e-06
21841	Tia1	3	0.030243	1.14889	1.11865	0.670554	0.000565935	0.00108197
21849	Trim28	3	0.02874	1.27577	1.24703	0.887172	3.14723e-05	5.91575e-05
21853	Timeless	3	0.299901	1.20165	0.901746	0.0117758	4.52699e-05	0.000758566
21873	Tjp2	3	-0.108788	0.738773	0.847561	0.325564	0.000367927	0.00203718
21881	Tkt	3	-0.207599	0.842452	1.05005	0.0810106	0.00341003	0.00076137
21887	Tle3	3	0.00289145	0.688382	0.685491	0.985525	0.0128326	0.0152591
21915	Dtymk	3	-0.294986	1.27799	1.57298	0.0617379	0.00120278	0.000225227
21946	Pglyrp1	3	0.0414894	1.55414	1.51266	0.68346	0.000118633	0.000282497
21973	Top2a	3	0.536816	2.09962	1.56281	0.0213865	7.21472e-05	8.46477e-05
21991	Tpi1	3	-0.094377	1.07773	1.17211	0.520572	0.00997131	0.00605373
22018	Tpo	3	-0.115797	1.20026	1.31606	0.311145	0.000168134	6.95963e-05
22034	Traf6	3	-0.221975	1.2123	1.43428	0.0247382	0.000115006	8.17687e-05
22038	Plscr1	3	0.302243	1.24678	0.944538	0.132117	0.00161023	0.00736302
22044	Trh	3	0.051436	4.93305	4.88161	0.496311	1.06101e-08	6.27863e-08
22059	Trp53	3	0.102078	0.81979	0.717712	0.205096	9.19749e-05	0.00118126
22092	Rsph1	3	-0.279075	1.35745	1.63652	0.0702225	0.000221166	2.13286e-05
22113	Phlda2	3	0.35339	3.55343	3.20004	0.0142675	4.79265e-07	1.27962e-06
22121	Rpl13a	3	0.376867	1.45548	1.07861	0.00582462	2.93531e-05	0.000202538
22137	Ttk	3	0.276612	1.202	0.925388	0.0362279	0.000857814	0.00586796
22139	Ttr	3	0.0583967	1.33118	1.27278	0.882445	5.87276e-05	3.89316e-05
22143	Tuba1b	3	0.00855276	0.614773	0.60622	0.925589	0.0268391	0.0121395
22145	Tuba4a	3	0.147814	1.42524	1.27742	0.063392	4.18772e-05	0.000144838
22166	Txn1	3	-0.0206153	0.794206	0.814821	0.976071	0.00851161	0.0135109
22172	Tyms-ps	3	-0.0633977	0.800432	0.86383	0.824008	0.00121312	0.000203111
22200	Uba3	3	0.0408745	1.0608	1.01993	0.577122	0.00104738	0.00113373
22201	Uba1	3	-0.0489582	0.733972	0.78293	0.920981	0.0199036	0.0206655
22221	Ubp1	3	0.104229	1.10686	1.00263	0.0510978	4.34221e-05	0.000184967
22273	Uqcrc1	3	0.160633	1.2057	1.04506	0.0996516	8.46312e-05	0.000365632
22286	Utf1	3	-0.104939	4.79134	4.89628	0.630183	1.88397e-08	7.03352e-08
22327	Vbp1	3	0.28272	1.58454	1.30182	0.0338615	0.000296134	0.00115283
22333	Vdac1	3	-0.0872786	1.73542	1.82269	0.436174	4.69882e-06	2.11225e-05
22341	Vegfc	3	0.0234473	0.842707	0.819259	0.82553	0.00247179	0.00419447
22343	Lin7c	3	0.336544	1.07452	0.737978	0.0865175	0.00312661	0.0389688
22362	Vpreb1	3	0.0435852	0.769509	0.725924	0.857598	0.00181326	0.00889803
22371	Vwf	3	0.0328666	2.80885	2.77599	0.750823	1.06209e-07	1.69594e-07
22376	Was	3	0.380993	1.03432	0.653327	0.00550234	0.000412843	0.00460033
22416	Wnt3a	3	0.00382065	1.59627	1.59245	0.976777	3.62098e-05	1.23949e-05
22601	Yap1	3	-0.187371	0.650993	0.838365	0.160264	0.0292803	0.00723182
22627	Ywhae	3	0.0359213	0.771333	0.735411	0.76666	0.00339541	0.00371582
22642	Zbtb17	3	-0.054859	0.862285	0.917144	0.544242	0.000624018	0.000338839
22652	Mkrn3	3	0.296213	1.01353	0.71732	0.0493379	0.000949329	0.00249227
22673	Zfp185	3	0.0597721	0.864626	0.804853	0.213143	0.000141948	0.000437802
22694	Zfp35	3	0.480359	1.15829	0.677932	0.000680641	0.00018764	0.00358676
22696	Zfp37	3	-0.100232	0.973284	1.07352	0.190604	0.000304517	0.000332151
22702	Zfp42	3	0.221901	4.8593	4.6374	0.155731	6.90643e-08	3.31065e-07
22715	Zfp57	3	0.159944	3.16716	3.00721	0.0188606	5.0055e-07	2.62846e-06
22759	Zfp97	3	0.561572	2.78097	2.2194	0.00253219	1.27036e-06	3.02855e-05
22773	Zic3	3	0.0522789	5.2325	5.18022	0.316964	5.44006e-10	5.02609e-09
22788	Zp3	3	0.550504	1.92178	1.37128	0.000706679	7.10813e-06	0.000191952
23807	Arih2	3	0.00615248	0.829784	0.823631	0.986602	8.5089e-05	0.00176021
23827	Bpnt1	3	0.19917	0.860308	0.661138	0.00659364	0.000202651	0.00113356
23837	Cfdp1	3	0.0464569	0.663732	0.617275	0.943311	0.00412532	0.0173877
23853	Def6	3	0.337451	1.29818	0.960733	0.00761236	0.000163895	0.000903767
23854	Def8	3	-0.0835817	0.754155	0.837737	0.62559	0.00682773	0.00162993
23857	Dmtf1	3	0.268984	1.03723	0.768243	0.295872	0.0125867	0.0142038
23881	G3bp2	3	0.388853	1.51035	1.1215	0.083539	0.000688916	0.0011215
23897	Hax1	3	0.106093	1.00178	0.895682	0.305564	0.00201377	0.00353359
23918	Impdh2	3	0.436264	1.30775	0.871482	0.00155203	1.64453e-05	0.000193884
23948	Mmp17	3	-0.426009	1.34609	1.7721	0.00785706	0.000176016	8.09962e-05
23950	Dnajb6	3	0.149707	1.465	1.31529	0.112134	1.50567e-05	2.69254e-05
23966	Odz4	3	-0.498041	1.9554	2.45344	0.00400442	9.74379e-05	4.15771e-05
23968	Nlrp5	3	0.235436	1.30722	1.07178	0.0912434	0.000148476	0.000379598
23999	Twf2	3	0.146402	1.19496	1.04856	0.18977	0.000522592	0.00144952
24015	Abce1	3	0.170275	1.07461	0.904333	0.310137	0.0010986	0.0041961
24018	Rngtt	3	0.0977075	1.19656	1.09885	0.291053	0.000129177	0.000557083
24050	40424	3	0.294228	0.959874	0.665646	0.0068228	0.000148132	0.0010995
24058	Sigirr	3	0.013015	1.95818	1.94516	0.872749	1.0961e-05	3.18549e-05
24070	Mpdu1	3	-0.100278	0.612499	0.712777	0.545295	0.00688191	0.00379415
24074	Taf7	3	0.0143205	0.726255	0.711934	0.97841	0.000800464	0.00314534
24108	Ubd	3	-0.00620308	4.42605	4.43225	0.984893	9.88004e-09	4.54533e-08
26377	Dapp1	3	-0.0439938	0.857855	0.901848	0.772023	4.683e-05	0.000917729
26380	Esrrb	3	0.196415	6.69328	6.49687	0.0717499	2.98881e-10	2.82769e-10
26419	Mapk8	3	-0.144858	0.98371	1.12857	0.266564	0.000665659	0.000320207
26431	Git2	3	-0.0816695	1.31211	1.39378	0.256089	4.25357e-05	2.406e-05
26446	Psmb3	3	0.0768801	0.694	0.61712	0.310271	0.00123041	0.000963841
26447	Poli	3	0.192906	1.57935	1.38644	0.0251352	1.07387e-05	8.82581e-05
26448	Stk30	3	0.166236	1.51143	1.3452	0.0470036	3.58289e-05	0.000190939
26451	Rpl27a	3	-0.00210662	1.70759	1.7097	0.992811	9.08974e-07	5.13313e-06
26456	Sema4g	3	-0.0371095	1.32534	1.36245	0.843924	0.0006834	0.000514861
26458	Slc27a2	3	0.486909	1.46552	0.978613	0.00134209	1.58325e-05	0.000510805
26459	Slc27a5	3	-0.0750072	0.801393	0.8764	0.167012	0.000647122	0.000920967
26565	Pla2g10	3	0.350417	3.41969	3.06927	0.0188285	2.46192e-07	7.58141e-07
26886	Cenph	3	0.388705	1.59456	1.20585	0.00691803	8.81095e-05	0.000421668
26891	Cops4	3	-0.0417806	1.29352	1.3353	0.655067	0.0027479	0.000996159
26905	Eif2s3x	3	0.367398	2.06871	1.70131	0.00519499	5.46409e-06	1.52371e-05
27052	Aoah	3	0.233852	2.86541	2.63156	0.0185222	3.27642e-07	2.60181e-06
27078	B9d1	3	-0.297699	0.842655	1.14035	0.0711722	0.00251077	0.000239285
27176	Rpl7a	3	-0.0189012	1.7372	1.7561	0.841866	0.00127931	0.000489719
27219	Sgk2	3	0.0079876	1.03947	1.03148	0.975204	0.000685753	0.000312036
27356	Insl6	3	0.354314	1.05502	0.700704	0.0266154	0.00111127	0.000788522
27377	Yme1l1	3	0.117369	0.744581	0.627212	0.736412	0.0198443	0.0298215
27388	Ptdss2	3	-0.14501	0.827093	0.972103	0.178723	0.000319463	3.88388e-05
27756	Lsm2	3	0.00674251	0.715517	0.708774	0.887137	0.00332962	0.00231804
27966	Rrp9	3	0.484954	1.20797	0.723018	0.00354122	0.000265735	0.00115773
27979	Eif3b	3	0.0300745	0.824819	0.794744	0.810789	0.022509	0.00784217
27998	Exosc5	3	-0.0741932	1.50712	1.58131	0.75275	0.000219375	4.66345e-05
28000	Prpf19	3	0.317902	1.00261	0.684707	0.0103591	0.000320693	0.00336357
28028	Mrpl50	3	0.0419247	1.03923	0.997309	0.602225	6.09593e-05	0.000325069
28030	Gfm1	3	0.14631	1.13683	0.990518	0.188202	0.000463103	0.000170737
28071	Twistnb	3	0.251934	1.08307	0.831138	0.0453939	0.00252277	0.0126154
28080	Atp5o	3	-0.0467363	1.17768	1.22442	0.531996	0.00286236	0.00206369
28114	Nsun2	3	0.414892	1.50339	1.0885	0.00124827	3.938e-05	0.000350741
28185	Tomm70a	3	0.313947	1.37751	1.06356	0.0328178	0.000293677	0.00133518
29807	Tpk1	3	0.255036	1.6884	1.43336	0.105908	0.000130776	0.000255519
29815	Bcar3	3	-0.300685	0.915016	1.2157	0.0376098	0.00387645	0.00156877
29820	Tnfrsf19	3	0.101835	2.80322	2.70138	0.343524	1.15222e-07	5.48372e-06
30052	Pcsk1n	3	-0.179086	0.939935	1.11902	0.0297659	0.000146914	0.000149684
30058	Timm8a1	3	0.110604	1.00876	0.898158	0.332891	0.000878821	0.000452553
30853	Mlf2	3	-0.27981	0.824821	1.10463	0.113556	0.0384496	0.0052294
30877	Gnl3	3	0.319471	1.80519	1.48572	0.00970261	0.000114305	0.000601291
30926	Glrx3	3	0.246655	0.990802	0.744148	0.104524	0.00280983	0.0130666
30932	Zfp330	3	0.562969	1.36791	0.80494	0.0209202	0.000868218	0.00784542
30939	Pttg1	3	-0.228298	1.31253	1.54083	0.0766498	0.000356962	7.8132e-05
30949	Lcmt1	3	0.0994946	0.877125	0.77763	0.733268	0.0424121	0.0186585
30954	Siva1	3	0.156862	0.839591	0.682729	0.0432929	0.00020547	0.000275849
30956	Aass	3	-0.173832	2.55907	2.7329	0.154551	1.64924e-06	2.26123e-06
50492	Thop1	3	0.121879	1.15054	1.02866	0.112811	8.06308e-05	0.000331183
50500	Ttpa	3	-0.102989	0.685259	0.788247	0.202971	0.00381145	0.0022458
50525	Spag6	3	-0.102899	0.792503	0.895402	0.44666	0.000354281	0.00379344
50764	Fbxo15	3	0.376962	5.25876	4.8818	0.00138891	1.13726e-09	1.10654e-08
50767	Pnpla6	3	-0.0818457	1.50452	1.58636	0.552512	3.22652e-05	6.69654e-06
50875	Tmod3	3	-0.426109	0.643151	1.06926	0.00036608	0.0020423	0.000368284
50880	Scly	3	-0.260522	0.658672	0.919194	0.114736	0.00698338	0.00191898
50887	Hmgn5	3	0.103994	1.24002	1.13603	0.308076	0.000667939	0.00135588
50912	Exosc10	3	0.203638	0.998621	0.794983	0.117476	0.000523962	0.00180017
50914	Olig1	3	0.219842	0.854097	0.634255	0.16115	0.00278489	0.00594486
50926	Hnrpdl	3	0.15406	0.817194	0.663134	0.276167	0.00371394	0.000848534
50933	Uchl3	3	0.0802568	2.62694	2.54669	0.501674	4.95175e-06	1.58536e-05
50995	Uba2	3	0.456464	1.27305	0.816582	0.00870915	0.000226984	0.000742858
51788	H2afz	3	-0.145585	1.65345	1.79903	0.27957	0.000171969	3.83487e-05
51799	Rundc3a	3	0.0661185	0.682927	0.616809	0.379068	0.00261932	0.00470689
51813	Ccnc	3	-0.215104	1.50663	1.72173	0.149033	0.00015651	6.65175e-05
51869	Rif1	3	-0.432894	1.03727	1.47017	0.00592883	0.00108339	0.000483649
51886	Fubp1	3	0.308371	0.936165	0.627794	0.00517189	0.000204102	0.00381705
52009	Hn1l	3	0.479555	1.61305	1.1335	0.0161855	0.000134297	0.000863804
52023	Pibf1	3	0.0167059	1.12847	1.11176	0.934679	0.000270922	0.000458999
52118	Pvr	3	0.0314667	0.810125	0.778658	0.983089	0.000663032	0.00162168
52276	Cdca8	3	0.123711	1.49938	1.37567	0.555697	0.000494431	0.00047456
52530	Nhp2	3	0.196898	1.35399	1.15709	0.52458	0.00139795	0.000339808
52609	Cbx7	3	0.227355	2.71506	2.4877	0.00212593	4.8028e-07	3.27677e-06
52615	Suz12	3	0.292025	1.58394	1.29191	0.00943495	2.62584e-05	0.000140315
52626	Cdkn2aipnl	3	0.265507	1.1733	0.907797	0.0645492	0.000151343	0.00178461
52637	Cisd1	3	0.274151	1.45956	1.1854	0.0855334	0.000231004	2.33395e-05
52653	Nudcd2	3	0.107046	1.7974	1.69035	0.314743	3.41914e-05	9.20794e-05
52705	Krr1	3	0.214154	0.821932	0.607778	0.104085	0.00736338	0.0301532
52715	Ccdc43	3	0.00467706	2.11831	2.11363	0.984542	2.14108e-06	7.64834e-06
52829	D4Bwg0951e	3	-0.25864	0.596155	0.854795	0.0140236	0.00448717	0.00131762
52915	Zmiz2	3	0.0143487	1.39504	1.38069	0.927194	8.25468e-05	0.000104522
53357	Pla2g6	3	-0.0591951	1.04152	1.10071	0.810721	0.0016487	1.49681e-05
53610	Nono	3	-0.210131	1.11682	1.32695	0.274617	0.00296186	0.000718932
53868	Rab25	3	0.343695	1.2787	0.935009	0.0267999	0.000113164	0.000756834
54120	Gipc2	3	-0.28132	1.1713	1.45262	0.0404077	0.000126591	0.000134446
54122	Uevld	3	0.0385179	0.76472	0.726202	0.985111	0.00243225	0.00376201
54137	Acrbp	3	0.405929	1.31583	0.909904	0.00117221	0.000109055	0.00112296
54138	Atxn10	3	0.0922061	0.921948	0.829742	0.395717	0.000557663	0.00061844
54139	Irf6	3	0.23396	1.8061	1.57214	0.0220235	6.52661e-06	5.95192e-05
54141	Spag5	3	0.465393	1.14352	0.678125	0.000383817	7.38581e-05	0.00162713
54188	Cpsf4	3	0.203576	0.984105	0.780529	0.115034	0.00131201	0.00416866
54198	Snx3	3	0.011938	0.788812	0.776874	0.929949	0.00353065	0.00494503
54204	40422	3	-0.213672	2.87639	3.09006	0.0209943	1.28799e-06	1.81875e-06
54214	Golga4	3	0.0795003	1.00232	0.922822	0.0153725	0.00189937	0.00443352
54326	Elovl2	3	0.101389	0.729298	0.627909	0.166265	0.00145259	0.00333102
54375	Azin1	3	-0.0570283	0.600607	0.657635	0.751748	0.0115393	0.0112202
54382	Tcstv1	3	-0.10573	0.89229	0.99802	0.927136	0.00281315	0.000355456
54419	Cldn6	3	-0.363609	3.94158	4.30519	0.00323397	1.99213e-08	7.54547e-08
54484	Mkrn1	3	0.00560123	2.2447	2.2391	0.936955	5.66555e-06	2.06966e-05
54563	Nup210	3	0.330885	1.76343	1.43255	0.00407437	3.6457e-06	2.91767e-05
55938	Apom	3	-0.298147	0.777231	1.07538	0.0380752	0.000741837	0.000844382
55943	Stx8	3	-0.0797305	0.832215	0.911946	0.399716	0.0401609	0.0142418
55963	Slc1a4	3	0.163617	2.20873	2.04511	0.0658528	5.7969e-07	1.71772e-07
55989	Nop58	3	0.213307	1.17965	0.966346	0.0667671	0.000620592	0.000955469
56012	Pgam2	3	-0.00465364	1.41017	1.41483	0.910363	2.38409e-05	3.78218e-05
56030	Tmem131	3	-0.257011	1.39678	1.65379	0.0411437	0.000142062	0.000183635
56075	Pdss1	3	0.20497	1.47771	1.27274	0.049977	1.27083e-05	0.000135071
56085	Ubqln1	3	-0.0140467	1.0656	1.07964	0.872712	9.98012e-05	2.78324e-05
56088	Psmg1	3	0.232198	0.960177	0.727979	0.0109605	0.000333775	0.00183934
56150	Mad2l1	3	0.304441	1.41639	1.11195	0.0389611	0.000268037	0.000513097
56183	Nmu	3	-0.104934	0.594985	0.699918	0.100283	0.00183033	0.00181793
56187	Rabggta	3	0.25457	1.31585	1.06128	0.0526483	0.000254728	4.15865e-05
56200	Ddx21	3	0.32722	1.53677	1.20955	0.0771356	0.00024422	0.000608008
56205	Ensa	3	0.13995	0.922587	0.782636	0.322379	0.00204365	0.00393303
56210	Rev1	3	0.503087	1.40337	0.900288	0.00273247	0.000121127	0.00170421
56219	Extl1	3	0.31785	1.56023	1.24238	0.0333433	0.000184858	0.000620514
56275	Rbm14	3	0.271792	1.28232	1.01053	0.031566	0.000196442	0.000416023
56297	Arl6	3	0.161778	1.17897	1.01719	0.00781859	3.10427e-05	0.000188274
56298	Atl2	3	0.0139088	0.86105	0.847142	0.839599	0.00134269	0.00237927
56305	Pitpnb	3	-0.254643	0.718772	0.973415	0.0442168	0.000544263	0.00119584
56307	Metap2	3	0.268785	1.12725	0.858467	0.0158506	0.000257037	0.00110522
56338	Txnip	3	0.211943	2.27378	2.06184	0.0151835	1.34713e-06	1.06824e-05
56347	Eif3c	3	0.203204	1.56141	1.35821	0.778197	0.00303234	0.00102816
56351	Ptges3	3	0.241695	1.22655	0.984854	0.0583733	0.000671455	0.00198013
56354	Dnajc7	3	0.578499	1.64796	1.06946	0.000647966	5.78217e-05	0.00123663
56356	Gltp	3	0.223297	0.96047	0.737173	0.00663134	5.33432e-05	0.000263177
56357	Ivd	3	0.0149658	0.730096	0.71513	0.816653	0.0006452	0.000951854
56365	Clcnkb	3	-0.208778	3.51524	3.72402	0.158494	6.05258e-07	2.37017e-07
56371	Fzr1	3	-0.0567634	1.0192	1.07596	0.681466	0.00332024	0.000701706
56418	Ykt6	3	0.0316442	0.646316	0.614672	0.808181	0.0353992	0.018942
56419	Diap3	3	-0.155975	1.53568	1.69166	0.217197	0.000120399	8.51223e-05
56428	Mtch2	3	-0.0630088	1.07067	1.13368	0.641062	0.00458478	0.00307873
56451	Suclg1	3	-0.0578302	0.927666	0.985496	0.680989	0.0278164	0.00404375
56452	Orc6l	3	0.356548	1.28595	0.929403	0.00550246	7.00977e-05	0.000194749
56454	Aldh18a1	3	0.0913745	1.69888	1.6075	0.272115	4.91132e-05	0.000105626
56456	Actl6a	3	0.283564	1.10135	0.817787	0.0625679	0.000457966	0.00967755
56460	Pkp3	3	0.223993	1.30358	1.07959	0.118485	0.000216998	0.0015062
56495	Asna1	3	0.410359	1.14312	0.73276	0.00319092	0.000304645	0.00258369
56515	Rnf138	3	0.106983	1.23955	1.13257	0.0549181	9.74113e-05	0.000367379
56542	Ick	3	-0.103987	0.898841	1.00283	0.149772	0.000381632	0.000627845
56551	Txn2	3	-0.122852	0.887752	1.0106	0.33668	0.000222917	0.000748504
56626	Poll	3	0.0274627	0.709557	0.682094	0.962284	0.00279188	0.00346465
56703	Pigo	3	-0.0867756	0.709156	0.795932	0.390606	0.000236983	0.00115081
56748	Nfu1	3	0.309374	1.7908	1.48143	0.0146258	1.80541e-05	5.60553e-05
56749	Dhodh	3	0.165765	2.09601	1.93024	0.0186571	2.93067e-07	5.14353e-07
56771	Med20	3	0.390795	1.03922	0.648425	0.0141605	0.00124476	0.00553022
56868	Psg23	3	0.150561	0.872301	0.72174	0.136107	0.000363302	0.00230566
56874	Rnf32	3	-0.0156098	0.8615	0.87711	0.975612	0.00112887	0.00172685
57279	Slc25a20	3	-0.122825	0.672144	0.794969	0.483833	0.00600941	0.00303726
57314	Th1l	3	0.361944	1.18799	0.826048	0.00209345	4.35731e-05	0.000729473
57320	Park7	3	0.220751	0.803617	0.582865	0.0272589	0.000818198	0.00319475
57432	Zc3h8	3	0.109891	0.810512	0.700621	0.167028	0.000379252	0.00147747
57440	Ehd3	3	-0.235707	0.712497	0.948204	0.0136747	0.00193059	0.00102554
57773	Wdr4	3	-0.0509274	0.74848	0.799408	0.61582	0.0100804	0.00558523
57785	Rangrf	3	0.284337	0.975797	0.69146	0.033053	0.000912162	0.00130742
58180	Hic2	3	0.541041	1.58735	1.04631	0.000432187	2.22137e-05	0.00040439
58184	Rqcd1	3	0.171554	1.05732	0.885762	0.0470739	6.17675e-05	3.92633e-05
58200	Ppp1r1a	3	-0.306532	3.06291	3.36944	0.00714691	3.89464e-07	5.95287e-07
58208	Bcl11b	3	0.327306	1.23255	0.905242	0.00830527	8.04256e-05	0.000530354
58227	Fam184b	3	-0.523599	0.69681	1.22041	0.00145825	0.00602982	0.000771288
58240	Hs1bp3	3	-0.135114	0.693491	0.828605	0.080404	0.000968494	0.000693618
58865	Tdh	3	0.0756875	5.59939	5.5237	0.401735	4.8384e-09	1.00541e-08
58875	Hibadh	3	0.0802125	0.759689	0.679476	0.340142	0.000329624	0.00175122
59004	Pias4	3	0.33919	1.0286	0.68941	0.0724502	0.00241901	0.0135687
59008	Anapc5	3	-0.0715492	1.62109	1.69264	0.53726	0.00762316	0.000552055
59012	Moxd1	3	0.145804	0.910651	0.764848	0.0675396	0.000155417	0.000753499
59020	Pdzk1	3	0.14749	1.43904	1.29155	0.0722592	3.45978e-05	0.000130165
59029	Psmd14	3	0.231709	1.10693	0.875221	0.0491955	7.73616e-05	0.000963253
59032	Ppp2r3c	3	0.202948	0.855593	0.652645	0.22873	0.00309849	0.00836609
59035	Carm1	3	-0.336066	0.7739	1.10997	0.0282214	0.00582467	0.000656628
59054	Mrps30	3	-0.0269249	0.59075	0.617675	0.857662	0.00520224	0.00238197
60322	Chst7	3	0.572591	1.24961	0.677022	0.000976697	4.64555e-05	0.000893955
60365	Rbm8a	3	0.231875	1.42916	1.19728	0.128846	0.00270343	0.00329732
60406	Sap30	3	0.00501898	2.10309	2.09807	0.922957	5.71198e-06	8.4315e-06
60411	Cenpk	3	-0.104604	1.91495	2.01956	0.364016	9.98119e-05	3.41843e-05
60507	Qtrt1	3	0.258967	2.16998	1.91101	0.0221645	4.64475e-06	1.81176e-05
60530	Fignl1	3	0.235948	1.59793	1.36198	0.0388559	5.1715e-05	0.000106782
63954	Rbp7	3	-0.00589885	1.712	1.7179	0.994916	6.78203e-05	7.9052e-05
63959	Slc29a1	3	-0.304232	0.808917	1.11315	0.00445005	0.00126267	0.000383565
64008	Aqp9	3	0.0601835	1.58103	1.52084	0.894316	2.72992e-05	1.43613e-05
64009	Syne1	3	-0.0241115	0.982714	1.00683	0.854588	0.000258552	0.000863808
64384	Sirt3	3	-0.207652	0.879362	1.08701	0.128847	0.000751078	0.000481976
64452	Slc5a4a	3	-0.143284	0.588879	0.732163	0.126063	0.00313687	0.00198084
64454	Slc5a4b	3	0.0504203	2.32462	2.2742	0.717032	3.48685e-06	1.76925e-06
64657	Mrps10	3	0.158931	1.16068	1.00175	0.250209	0.00068174	0.00114211
64918	Bhmt2	3	0.0160858	1.82963	1.81355	0.979761	1.51827e-05	1.00479e-05
64930	Tsc1	3	0.138058	0.72222	0.584162	0.149651	0.00312629	0.00779247
65019	Rpl23	3	0.135089	0.984975	0.849885	0.0443507	3.21427e-05	9.5074e-05
65102	Nif3l1	3	0.0523484	1.15899	1.10665	0.475369	7.14497e-06	8.8481e-05
65114	Vps35	3	0.098985	0.750117	0.651132	0.586774	0.00783216	0.0139756
65246	Xpo7	3	0.169713	0.774602	0.604889	0.041834	0.000784713	0.00547892
65945	Clstn1	3	0.0745513	0.982626	0.908075	0.44511	0.00100521	0.00141241
65964	B230120H23Rik	3	0.00423931	1.29385	1.28961	0.947489	0.000107854	0.000150582
65970	Lima1	3	-0.51284	0.580725	1.09357	0.00493893	0.0239295	0.000270056
65973	Asph	3	-0.0530934	0.630901	0.683994	0.933355	0.00563519	0.00329385
66046	Ndufb5	3	0.179197	0.969021	0.789824	0.21888	0.00171751	0.0048944
66049	Rogdi	3	0.084231	0.708317	0.624086	0.422305	0.00362897	0.0056675
66054	Cndp2	3	0.0341682	1.46538	1.43121	0.548203	1.86234e-05	3.78619e-05
66065	Hsd17b14	3	-0.0721517	0.746757	0.818909	0.52704	0.00198817	0.00275978
66069	Snupn	3	0.00981502	0.620712	0.610897	0.914308	0.00155466	0.00130693
66092	Ghitm	3	0.523603	1.17978	0.656173	0.00177336	0.000255463	0.00475458
66105	Ube2d3	3	-0.0257115	1.30159	1.3273	0.978669	0.000239577	0.000322824
66142	Cox7b	3	-0.139103	0.888129	1.02723	0.620359	0.0125155	0.00813986
66165	Bccip	3	0.139302	1.32825	1.18894	0.0800923	2.46823e-05	6.19854e-05
66170	Chchd5	3	0.43245	1.94311	1.51066	0.00604039	1.59373e-05	2.20459e-05
66181	Nop10	3	-0.0197955	0.63727	0.657065	0.744981	0.00197856	0.00314533
66184	Rps4y2	3	0.088905	1.22163	1.13272	0.635599	0.00315096	0.00346424
66192	Lage3	3	0.0303729	0.650082	0.61971	0.659329	0.00273511	0.00083121
66194	Pycrl	3	0.111401	0.906863	0.795462	0.220835	0.00111044	0.00286688
66198	Them5	3	0.123139	1.59856	1.47543	0.172494	4.48355e-05	0.000143273
66206	1110059E24Rik	3	0.0651396	0.720714	0.655575	0.716346	0.00123207	0.00359391
66209	1110054O05Rik	3	0.386427	0.979955	0.593529	0.00733877	0.00156224	0.0119895
66223	Mrpl35	3	0.0806636	1.19104	1.11038	0.504043	7.91551e-05	8.25757e-06
66230	Mrps28	3	-0.248376	0.81321	1.06159	0.248548	0.00354764	0.000908859
66245	Hspbp1	3	-0.219087	0.864245	1.08333	0.101158	0.00784247	0.000666554
66246	Osgep	3	-0.102085	0.659955	0.76204	0.230565	0.00134394	0.0017107
66256	Ssr2	3	-0.27582	0.950635	1.22646	0.0159999	0.000133742	0.000244617
66262	Ing5	3	0.00585842	0.688075	0.682216	0.965094	0.00144663	0.00272942
66268	Pigyl	3	-0.226124	0.60787	0.833994	0.0764224	0.0049021	0.00199642
66286	Sec11c	3	-0.0312613	0.813631	0.844892	0.911704	0.00325417	0.00417884
66308	2810021B07Rik	3	0.235392	1.46471	1.22931	0.109895	0.000123711	1.12531e-05
66310	Dpy30	3	0.42327	1.70752	1.28425	0.00613949	2.64219e-05	2.44965e-05
66333	Aqp11	3	0.145356	1.16504	1.01968	0.0842016	1.59958e-05	0.000340375
66336	Cenpp	3	-0.157687	1.23836	1.39605	0.271404	0.000185248	9.21823e-05
66349	Atp5sl	3	0.0407911	0.853384	0.812593	0.500757	0.000553705	0.00164711
66358	2310004I24Rik	3	0.451469	1.18659	0.735116	0.000168668	4.17287e-06	1.83698e-05
66367	2310022A10Rik	3	0.18005	1.07682	0.89677	0.177192	0.00106691	0.00455735
66373	Lsm5	3	0.290406	1.16281	0.872407	0.0547885	0.000271562	0.00263887
66399	Tsfm	3	0.0986226	1.37102	1.2724	0.351607	4.17315e-05	0.000416068
66407	Mrps15	3	-0.0825555	0.920397	1.00295	0.492931	0.00274622	0.00319571
66410	Mterfd1	3	0.0361202	0.62449	0.588369	0.845711	0.00998012	0.00763301
66412	Arrdc4	3	-0.48134	2.01806	2.4994	0.00328269	2.23237e-05	8.68774e-06
66419	Mrpl11	3	-0.164884	1.02382	1.18871	0.0185803	0.00140964	0.00120959
66422	Dctpp1	3	0.255358	1.20458	0.949222	0.0840807	0.000927303	5.33068e-05
66445	Cyc1	3	0.0988476	0.761089	0.662241	0.346974	0.00274951	0.00788908
66451	2610528J11Rik	3	0.0313542	1.1589	1.12755	0.809561	0.000365569	0.000515361
66471	Anp32e	3	-0.306291	2.26768	2.57397	0.0451218	4.68591e-06	4.25178e-06
66496	Ppdpf	3	-0.442113	0.720933	1.16305	0.0340913	0.012727	0.000756163
66497	2610528E23Rik	3	0.096575	1.25255	1.15598	0.577493	0.000471019	0.00302533
66506	Psmg3	3	0.166266	1.17458	1.00831	0.0586944	8.98895e-05	0.000394366
66521	Rwdd1	3	-0.161257	1.09111	1.25236	0.142102	0.003732	0.00173736
66523	2810004N23Rik	3	0.0975242	0.966278	0.868754	0.148034	0.00158947	0.00419652
66525	Timm50	3	0.148296	1.05553	0.907235	0.179049	0.000518386	0.00119188
66538	Rps19bp1	3	0.128748	0.963861	0.835113	0.150172	0.000144226	0.000101226
66566	2310079N02Rik	3	-0.0586613	1.09646	1.15512	0.547906	0.000421996	0.000603531
66592	Stoml2	3	0.286036	1.04835	0.762318	0.00546446	0.000108003	0.00056995
66599	Rdm1	3	-0.321414	2.37535	2.69676	0.00677695	7.68206e-07	2.85859e-07
66603	Sip1	3	0.340123	1.91877	1.57865	0.015683	6.35426e-06	0.000156716
66606	Lrrc57	3	-0.385262	0.977462	1.36272	0.00224307	0.000205268	6.96838e-05
66645	Pspc1	3	0.00366768	0.604797	0.601129	0.97287	0.00788805	0.00859431
66659	Acp6	3	0.3239	2.12963	1.80573	0.00792216	2.00901e-06	1.88139e-06
66686	Dcbld1	3	0.220648	2.17688	1.95623	0.0219208	2.55216e-06	1.2144e-05
66690	Tmem186	3	0.306149	0.893446	0.587297	0.00271111	0.000255696	0.00222572
66720	Klhl10	3	0.156354	0.886519	0.730165	0.188164	0.000640293	0.000900346
66757	Adat2	3	0.142619	2.3299	2.18728	0.210057	1.9131e-05	7.62795e-07
66790	Grtp1	3	-0.0855678	1.85938	1.94495	0.793362	6.42138e-05	9.42209e-05
66797	Cntnap2	3	-0.186338	3.46967	3.65601	0.187114	5.73223e-07	1.29347e-06
66824	Pycard	3	-0.415257	1.4805	1.89575	0.00409145	0.000206925	0.000102523
66839	0610009O20Rik	3	-0.190028	1.29002	1.48005	0.061506	0.000183583	0.000105825
66849	Ppp1r2	3	0.0699654	0.751082	0.681117	0.382243	0.00289868	0.00607344
66859	Slc16a9	3	-0.104597	0.600796	0.705392	0.396069	0.00544458	0.00304024
66868	Mfsd1	3	0.0849282	0.713695	0.628767	0.409694	0.00194984	0.00555257
66878	Riok3	3	0.0487235	1.21487	1.16614	0.788102	0.000652214	0.000163798
66880	Rsrc1	3	0.0146436	0.999741	0.985098	0.903119	2.87599e-05	0.000255845
66911	Nudt16l1	3	0.0757179	0.719496	0.643779	0.708808	0.000925082	0.0166474
66921	Prpf38b	3	-0.2551	0.78543	1.04053	0.0499429	0.00160283	0.000741614
66925	Sdhd	3	-0.123428	0.660962	0.78439	0.538905	0.00603634	0.00496255
66928	3110001D03Rik	3	-0.206524	0.85262	1.05914	0.0158213	0.000308828	0.000285267
66930	Fank1	3	-0.107666	0.66035	0.768016	0.323778	0.00130543	0.000910418
66948	Acad8	3	-0.238041	0.601265	0.839306	0.121528	0.0300607	0.0034108
66973	Mrps18b	3	0.0956738	1.14018	1.04451	0.531914	0.00132791	0.000943718
66978	Luc7l	3	0.341387	1.02874	0.68735	0.00628876	6.09907e-05	0.000829123
66979	Pole4	3	-0.0913094	0.947577	1.03889	0.324508	0.00234418	0.000923485
66991	2410004A20Rik	3	-0.0286422	2.72011	2.74875	0.701662	8.87979e-07	2.18067e-06
66995	Zcchc18	3	0.317368	1.41554	1.09817	0.01639	6.96825e-05	0.000321041
66997	Psmd12	3	0.129715	0.853052	0.723337	0.303363	0.00253991	0.0111155
67014	Mina	3	0.540163	1.2752	0.735039	0.000676539	0.000836724	0.0165878
67027	Mkrn2	3	0.195154	1.14085	0.945699	0.0121804	0.000200171	0.000908005
67036	Mrpl45	3	0.0201192	1.28795	1.26783	0.866757	0.000230657	0.00109825
67037	Pmf1	3	-0.069992	1.0736	1.1436	0.413796	0.00102946	0.00131805
67050	Nkap	3	0.0247112	0.704936	0.680225	0.586636	0.000329113	0.000574661
67052	Ndc80	3	0.384057	1.4509	1.06685	0.00926694	7.28168e-05	0.000123323
67054	Paics	3	-0.00856958	1.59501	1.60358	0.944675	4.72189e-05	0.000149297
67059	Ola1	3	-0.0254784	1.03503	1.06051	0.842648	0.000440653	0.000207893
67080	1700019D03Rik	3	0.179926	5.42036	5.24043	0.0896983	2.93906e-09	7.4432e-08
67089	Psmc6	3	0.00335673	0.679544	0.676187	0.99802	0.0136655	0.0207666
67102	D16Ertd472e	3	0.236516	1.13899	0.902471	0.0381024	0.00019113	0.00106402
67112	Fgf22	3	0.108942	1.04123	0.932284	0.13668	0.000122233	0.000258894
67115	Rpl14	3	-0.0441751	1.09669	1.14087	0.894736	0.000490468	0.000569324
67134	Nop56	3	0.373369	2.04158	1.66821	0.173506	0.000225809	0.000171366
67144	Lrrc40	3	0.177624	1.38144	1.20381	0.318264	0.000263698	0.00043417
67177	Cdt1	3	0.562296	2.07697	1.51467	0.000162719	2.5273e-07	7.83145e-06
67200	Ccdc77	3	0.203337	1.93922	1.73588	0.124987	1.37139e-05	7.78539e-06
67211	Armc10	3	0.19124	1.01945	0.828214	0.0882016	0.000313296	0.00366917
67213	Cmtm6	3	0.0116952	1.1505	1.13881	0.958095	0.000524303	3.49095e-05
67219	Med18	3	0.326464	1.11023	0.78377	0.0472245	0.00124307	0.00655504
67236	Cinp	3	0.00615974	0.625011	0.618851	0.990472	0.0228203	0.00522791
67238	2810453I06Rik	3	-0.156284	0.849665	1.00595	0.0599441	0.000257432	0.000181121
67270	Mrpl42	3	0.0355028	0.997043	0.96154	0.742782	0.00110764	0.00138632
67273	Ndufa10	3	-0.118972	0.583182	0.702154	0.203268	0.00521692	0.0030944
67298	Gprasp1	3	0.236376	0.982945	0.746569	0.139846	0.0009387	0.00302541
67306	Fam164a	3	0.0840215	0.715781	0.63176	0.277176	0.00150393	0.00331631
67332	Snrpd3	3	-0.147671	0.863113	1.01078	0.0421912	0.000261116	0.000211658
67365	Hdhd1a	3	0.0338925	0.969833	0.935941	0.788045	0.000199196	2.49885e-05
67371	Gtf3c6	3	-0.0714872	0.878101	0.949588	0.258092	0.000587357	0.000787865
67378	Bbs2	3	0.0270201	1.32041	1.29339	0.87265	0.000151704	0.000371807
67379	Dedd2	3	-0.0704273	0.767575	0.838002	0.524019	0.00189388	0.00177111
67455	Klhl13	3	-0.3419	1.31353	1.65543	0.00762165	0.000158809	7.71726e-05
67459	Nvl	3	0.343361	1.67843	1.33507	0.00966849	4.52085e-06	0.00014955
67466	Pdcl	3	0.410733	1.2212	0.810472	0.0150703	0.000580632	0.00431842
67484	Eepd1	3	-0.0312819	0.900049	0.931331	0.761312	0.00213895	0.00257166
67486	Polr3g	3	0.287278	0.873079	0.585801	0.022711	0.0014215	0.00478385
67553	Gstcd	3	0.0922776	0.995547	0.90327	0.161684	4.80231e-05	0.000122185
67578	Patl2	3	0.25226	1.6202	1.36794	0.0228238	2.18192e-05	4.1796e-05
67582	Slc25a26	3	0.095971	1.0227	0.926731	0.537748	0.00141659	0.000690863
67667	Alkbh8	3	-0.188769	0.719193	0.907962	0.118485	0.0141117	0.00994743
67669	l7Rn6	3	-0.124236	0.81587	0.940106	0.0902673	0.000197276	0.00046313
67671	Rpl38	3	0.109215	2.52208	2.41287	0.199008	6.82607e-06	1.70194e-05
67683	2610029G23Rik	3	0.0102289	0.994409	0.984181	0.902119	0.000302358	0.00082309
67701	Wfdc2	3	0.389106	5.48039	5.09128	0.020448	1.65569e-08	2.44135e-08
67713	Dnajc19	3	-0.073068	0.774605	0.847673	0.561076	0.000178602	0.000706544
67755	Ddx47	3	0.156959	0.908128	0.751169	0.492221	0.0138747	0.00842672
67778	Zfp639	3	0.0816414	0.803101	0.721459	0.495607	0.00180121	0.0018405
67789	Dalrd3	3	-0.00974389	0.959518	0.969262	0.998505	0.000155248	4.2035e-05
67809	Fam82a2	3	0.279913	1.09537	0.815453	0.188362	0.00297148	0.0072986
67824	Nmral1	3	-0.249081	1.61548	1.86456	0.0103661	1.70797e-05	1.58568e-05
67834	Idh3a	3	-0.439554	0.908551	1.34811	0.00048856	7.33791e-05	2.43867e-05
67846	Tmem39a	3	0.15147	1.36478	1.21331	0.0766359	5.41214e-05	0.00010933
67849	Cdca5	3	0.155103	1.47645	1.32135	0.152292	0.000160836	0.000500646
67867	Lrrc28	3	0.173791	0.892895	0.719104	0.0608165	0.000371351	0.00278596
67870	Enoph1	3	0.343323	1.3613	1.01797	0.0387451	0.000488344	0.00168107
67871	Mrrf	3	0.145039	0.760139	0.615099	0.490522	0.00712742	0.0148066
67897	Rnmt	3	-0.0528352	1.2159	1.26873	0.874549	0.000286518	0.00015067
67902	Sumf2	3	-0.202925	0.855332	1.05826	0.187847	0.000947256	7.81666e-05
67917	Zcchc3	3	0.419624	1.00032	0.580692	0.00583982	0.000281558	0.0134424
67928	Abca14	3	0.0519351	0.640917	0.588982	0.298535	0.00143638	0.00394689
67942	Atp5g2	3	-0.0421288	0.705255	0.747384	0.876888	0.00655634	0.00189499
67955	Sugt1	3	0.107291	1.17481	1.06752	0.453929	0.000364194	0.00198497
67967	Pold3	3	0.378929	1.6637	1.28477	0.00192051	6.13565e-06	0.000132071
67968	Ooep	3	0.354753	7.01943	6.66468	0.00869882	8.39551e-13	3.26667e-09
67996	Sfrs6	3	-0.0739831	1.35638	1.43036	0.457866	0.000245305	0.000381956
67997	Ddx59	3	-0.150134	0.682948	0.833082	0.23202	0.00324439	0.00200216
68009	Defa20	3	0.0228725	0.898325	0.875453	0.927681	0.000290412	0.000373781
68015	Trap1	3	0.0509981	1.03927	0.988271	0.466995	0.00018476	0.000278805
68020	2810002N01Rik	3	-0.257373	0.736192	0.993565	0.0262157	0.00101073	0.000371772
68028	Rpl22l1	3	0.36404	1.37517	1.01113	0.0459828	0.000371852	0.00601376
68051	Nutf2	3	-0.0429141	1.44117	1.48408	0.543393	3.54947e-05	7.88354e-05
68052	Rps13	3	0.286867	0.8682	0.581333	0.0135532	0.000550665	0.00148295
68055	Atp5s	3	0.137648	0.827782	0.690135	0.138775	0.000881552	0.00208791
68067	3010026O09Rik	3	0.00449256	1.22869	1.2242	0.991405	0.000125827	0.000133919
68079	Pdcd2l	3	0.243873	0.900957	0.657085	0.0172006	0.000197886	0.0011718
68080	Gpn3	3	0.164573	1.35731	1.19274	0.154666	5.84265e-05	0.000545542
68121	Cep70	3	0.0618369	0.862827	0.80099	0.63053	0.000256143	0.000811381
68193	Rpl24	3	0.111106	0.738086	0.62698	0.140685	0.00114361	0.00297963
68194	Ndufb4	3	0.150601	0.759863	0.609262	0.237494	0.0101218	0.0157107
68198	Ndufb2	3	0.139504	1.19008	1.05058	0.238663	0.000614981	0.00111122
68239	Krt42	3	-0.0787579	4.92258	5.00134	0.350265	1.20547e-09	8.30101e-09
68275	Rpa1	3	0.191815	0.999215	0.8074	0.0286273	0.000187212	0.000379755
68278	Ddx39	3	0.254559	0.945018	0.690459	0.0583035	0.000870834	0.0038977
68291	Mto1	3	0.264209	1.14099	0.876783	0.02273	0.000186936	0.00097602
68468	Ly6g6c	3	0.0940846	1.08993	0.995845	0.062858	7.63854e-05	0.000330035
68501	Nsmce2	3	-0.0411072	0.773722	0.814829	0.641046	0.0295963	0.0112639
68598	Dnajc8	3	0.201727	1.49086	1.28914	0.0850049	0.000273561	0.000577519
68612	Ube2c	3	-0.11943	1.18338	1.30281	0.254775	0.0015276	0.00137883
68626	Elac2	3	0.0621155	0.65397	0.591854	0.651434	0.000744967	0.00182701
68678	Smtnl1	3	0.110654	2.59443	2.48378	0.559803	1.72057e-06	7.10782e-07
68729	Trim37	3	0.127952	1.11198	0.984023	0.535427	0.000356297	0.00081018
68734	Smek1	3	0.113179	0.759599	0.646419	0.162002	0.00127468	0.00254188
68738	Acss1	3	-0.070981	2.5401	2.61108	0.209869	1.54844e-07	1.10645e-06
68770	Phtf2	3	-0.0448532	0.598995	0.643848	0.798538	0.00176599	0.00460453
68865	Arv1	3	0.111958	1.07361	0.961653	0.238594	0.000203177	0.000347377
[truncated: 4,629 more rows]
