# Supplementary material for: Transcriptional regulatory networks underlying the reprogramming of spermatogonial stem cells to multipotent stem cells
Source: Exp Mol Med. 2017 Apr 14;49(4):e315–. doi: 10.1038/emm.2017.2 (PMC5420799; doi:10.1038/emm.2017.2)
Supplement: Supplementary Table 2 [file emm20172x6.xls]

## Sheet: GOBPs
DAVID GOBP		GOBPs significantly enriched by the genes in Groups 1-12
GO ID	TERM	Group 1	Group 2	Group 3	Group 4	Group 5	Group 6	Group 7	Group 8	Group 9	Group 10	Group 11	Group 12
GO:0007049	cell cycle	O		O		O	O			O
GO:0006261	DNA-dependent DNA replication	O		O
GO:0000087	M phase of mitotic cell cycle	O		O
GO:0006281	DNA repair	O		O
GO:0006974	response to DNA damage stimulus	O		O
GO:0000226	microtubule cytoskeleton organization	O		O
GO:0015031	protein transport	O		O						O			O
GO:0008637	apoptotic mitochondrial changes	O
GO:0008285	negative regulation of cell proliferation		O			O		O		O
GO:0001819	positive regulation of cytokine production		O							O
GO:0034614	cellular response to reactive oxygen species		O
GO:0019827	stem cell maintenance			O
GO:0000075	cell cycle checkpoint			O
GO:0051301	cell division			O
GO:0016573	histone acetylation			O
GO:0016571	histone methylation			O
GO:0001701	in utero embryonic development			O				O	O	O
GO:0006091	generation of precursor metabolites and energy			O									O
GO:0006096	glycolysis			O
GO:0015980	energy derivation by oxidation of organic compounds			O
GO:0006417	regulation of translation			O
GO:0043038	amino acid activation			O
GO:0031343	positive regulation of cell killing				O	O
GO:0050778	positive regulation of immune response					O	O
GO:0007050	cell cycle arrest					O
GO:0043627	response to estrogen stimulus						O	O
GO:0048872	homeostasis of number of cells						O
GO:0007155	cell adhesion							O	O	O		O
GO:0000904	cell morphogenesis involved in differentiation							O	O	O		O
GO:0048010	vascular endothelial growth factor receptor signaling pathway							O	O
GO:0007179	transforming growth factor beta receptor signaling pathway							O		O
GO:0016055	Wnt receptor signaling pathway							O
GO:0007548	sex differentiation								O	O
GO:0006917	induction of apoptosis									O
GO:0001666	response to hypoxia							O		O
GO:0043933	macromolecular complex subunit organization	O	O	O		O
GO:0022613	ribonucleoprotein complex biogenesis	O	O	O
GO:0042254	ribosome biogenesis	O	O	O
GO:0006412	translation	O	O	O
GO:0034660	ncRNA metabolic process	O	O	O
GO:0033554	cellular response to stress	O	O	O
GO:0033365	protein localization in organelle	O	O	O
GO:0043065	positive regulation of apoptosis	O	O				O			O
GO:0043068	positive regulation of programmed cell death	O	O				O			O
GO:0010942	positive regulation of cell death	O	O				O			O
GO:0006364	rRNA processing	O		O	O
GO:0016072	rRNA metabolic process	O		O	O
GO:0022402	cell cycle process	O		O		O	O
GO:0034622	cellular macromolecular complex assembly	O		O		O	O
GO:0051726	regulation of cell cycle	O		O		O				O			O
GO:0065003	macromolecular complex assembly	O		O		O
GO:0030163	protein catabolic process	O		O			O			O			O
GO:0051603	proteolysis involved in cellular protein catabolic process	O		O			O			O			O
GO:0019941	modification-dependent protein catabolic process	O		O			O			O			O
GO:0043632	modification-dependent macromolecule catabolic process	O		O			O			O			O
GO:0044257	cellular protein catabolic process	O		O			O			O			O
GO:0044265	cellular macromolecule catabolic process	O		O			O			O			O
GO:0009057	macromolecule catabolic process	O		O			O			O			O
GO:0034621	cellular macromolecular complex subunit organization	O		O			O
GO:0046907	intracellular transport	O		O						O		O
GO:0008104	protein localization	O		O						O			O
GO:0045184	establishment of protein localization	O		O						O			O
GO:0034613	cellular protein localization	O		O						O
GO:0070727	cellular macromolecule localization	O		O						O
GO:0006886	intracellular protein transport	O		O						O
GO:0006396	RNA processing	O		O
GO:0006397	mRNA processing	O		O
GO:0016071	mRNA metabolic process	O		O
GO:0008380	RNA splicing	O		O
GO:0034470	ncRNA processing	O		O
GO:0006259	DNA metabolic process	O		O
GO:0006399	tRNA metabolic process	O		O
GO:0010212	response to ionizing radiation	O		O
GO:0008033	tRNA processing	O		O
GO:0006605	protein targeting	O		O
GO:0006260	DNA replication	O		O
GO:0051028	mRNA transport	O		O
GO:0050657	nucleic acid transport	O		O
GO:0050658	RNA transport	O		O
GO:0051236	establishment of RNA localization	O		O
GO:0006403	RNA localization	O		O
GO:0032774	RNA biosynthetic process	O		O
GO:0015931	nucleobase, nucleoside, nucleotide and nucleic acid transport	O		O
GO:0009451	RNA modification	O		O
GO:0051168	nuclear export	O		O
GO:0022403	cell cycle phase	O		O
GO:0007059	chromosome segregation	O		O
GO:0000280	nuclear division	O		O
GO:0007067	mitosis	O		O
GO:0000278	mitotic cell cycle	O		O
GO:0048285	organelle fission	O		O
GO:0017038	protein import	O		O
GO:0006457	protein folding	O		O
GO:0006302	double-strand break repair	O		O
GO:0000279	M phase	O		O
GO:0006913	nucleocytoplasmic transport	O		O
GO:0051169	nuclear transport	O		O
GO:0022618	ribonucleoprotein complex assembly	O		O
GO:0042770	DNA damage response, signal transduction	O		O
GO:0051052	regulation of DNA metabolic process	O		O
GO:0051276	chromosome organization	O		O
GO:0043067	regulation of programmed cell death	O					O			O
GO:0010941	regulation of cell death	O					O			O
GO:0042981	regulation of apoptosis	O					O			O
GO:0009628	response to abiotic stimulus	O						O		O
GO:0006915	apoptosis	O								O
GO:0012501	programmed cell death	O								O
GO:0008219	cell death	O								O
GO:0016265	death	O								O
GO:0007005	mitochondrion organization	O
GO:0007006	mitochondrial membrane organization	O
GO:0001836	release of cytochrome c from mitochondria	O
GO:0010332	response to gamma radiation	O
GO:0006839	mitochondrial transport	O
GO:0009314	response to radiation	O
GO:0051204	protein insertion into mitochondrial membrane	O
GO:0006351	transcription, DNA-dependent	O
GO:0051205	protein insertion into membrane	O
GO:0051668	localization within membrane	O
GO:0008629	induction of apoptosis by intracellular signals	O
GO:0009411	response to UV	O
GO:0046902	regulation of mitochondrial membrane permeability	O
GO:0048147	negative regulation of fibroblast proliferation	O
GO:0006366	transcription from RNA polymerase II promoter	O
GO:0006626	protein targeting to mitochondrion	O
GO:0070585	protein localization in mitochondrion	O
GO:0006611	protein export from nucleus	O
GO:0016575	histone deacetylation	O
GO:0009395	phospholipid catabolic process	O
GO:0000070	mitotic sister chromatid segregation	O
GO:0060562	epithelial tube morphogenesis		O	O						O
GO:0034504	protein localization in nucleus		O	O
GO:0006955	immune response		O		O	O	O
GO:0006952	defense response		O		O	O	O
GO:0009615	response to virus		O		O
GO:0042127	regulation of cell proliferation		O			O	O	O	O	O
GO:0010033	response to organic substance		O			O	O	O		O
GO:0002684	positive regulation of immune system process		O			O	O
GO:0048732	gland development		O			O		O	O
GO:0048584	positive regulation of response to stimulus		O			O			O
GO:0002819	regulation of adaptive immune response		O			O
GO:0002822	regulation of adaptive immune response based on somatic recombination of immune receptors built from immunoglobulin superfamily domains		O			O
GO:0019882	antigen processing and presentation		O			O
GO:0044092	negative regulation of molecular function		O			O
GO:0051130	positive regulation of cellular component organization		O				O			O
GO:0002252	immune effector process		O				O
GO:0006029	proteoglycan metabolic process								O		O
GO:0060429	epithelium development		O					O	O	O
GO:0048729	tissue morphogenesis		O					O	O
GO:0016044	membrane organization		O					O		O
GO:0060627	regulation of vesicle-mediated transport		O					O		O
GO:0007276	gamete generation		O					O		O
GO:0032504	multicellular organism reproduction		O					O		O
GO:0048609	reproductive process in a multicellular organism		O					O		O
GO:0002009	morphogenesis of an epithelium		O					O		O
GO:0048771	tissue remodeling		O					O
GO:0060341	regulation of cellular localization		O					O
GO:0040012	regulation of locomotion		O						O	O
GO:0051270	regulation of cell motion		O						O	O
GO:0001503	ossification							O			O
GO:0051781	positive regulation of cell division		O						O		O
GO:0040017	positive regulation of locomotion		O						O
GO:0006979	response to oxidative stress		O							O
GO:0030100	regulation of endocytosis		O							O
GO:0031667	response to nutrient levels		O							O
GO:0010627	regulation of protein kinase cascade		O							O
GO:0001817	regulation of cytokine production		O							O
GO:0002237	response to molecule of bacterial origin		O							O
GO:0006909	phagocytosis		O							O
GO:0006986	response to unfolded protein		O							O
GO:0032496	response to lipopolysaccharide		O							O
GO:0045807	positive regulation of endocytosis		O							O
GO:0051789	response to protein stimulus		O							O
GO:0008283	cell proliferation		O
GO:0045087	innate immune response		O
GO:0000302	response to reactive oxygen species		O
GO:0001816	cytokine production		O
GO:0001818	negative regulation of cytokine production		O
GO:0001894	tissue homeostasis		O
GO:0006800	oxygen and reactive oxygen species metabolic process		O
GO:0010035	response to inorganic substance		O
GO:0010740	positive regulation of protein kinase cascade		O
GO:0034599	cellular response to oxidative stress		O
GO:0035272	exocrine system development		O
GO:0042542	response to hydrogen peroxide		O
GO:0042743	hydrogen peroxide metabolic process		O
GO:0042744	hydrogen peroxide catabolic process		O
GO:0043392	negative regulation of DNA binding		O
GO:0043433	negative regulation of transcription factor activity		O
GO:0045454	cell redox homeostasis		O
GO:0048871	multicellular organismal homeostasis		O
GO:0050673	epithelial cell proliferation		O
GO:0051046	regulation of secretion		O
GO:0051090	regulation of transcription factor activity		O
GO:0051098	regulation of binding		O
GO:0051100	negative regulation of binding		O
GO:0051101	regulation of DNA binding		O
GO:0070301	cellular response to hydrogen peroxide		O
GO:0051186	cofactor metabolic process			O	O					O
GO:0006732	coenzyme metabolic process			O	O
GO:0051325	interphase			O		O
GO:0007346	regulation of mitotic cell cycle			O		O
GO:0051329	interphase of mitotic cell cycle			O		O
GO:0006350	transcription			O			O			O
GO:0006511	ubiquitin-dependent protein catabolic process			O			O			O
GO:0045449	regulation of transcription			O			O			O
GO:0043009	chordate embryonic development			O				O	O	O
GO:0009792	embryonic development ending in birth or egg hatching			O				O	O	O
GO:0010605	negative regulation of macromolecule metabolic process			O				O		O
GO:0009890	negative regulation of biosynthetic process			O				O		O
GO:0010558	negative regulation of macromolecule biosynthetic process			O				O		O
GO:0031327	negative regulation of cellular biosynthetic process			O				O		O
GO:0035239	tube morphogenesis			O				O		O
GO:0044264	cellular polysaccharide metabolic process			O				O
GO:0016053	organic acid biosynthetic process			O					O				O
GO:0046394	carboxylic acid biosynthetic process			O					O				O
GO:0051640	organelle localization			O						O
GO:0032268	regulation of cellular protein metabolic process			O						O
GO:0006790	sulfur metabolic process			O						O
GO:0007126	meiosis			O						O
GO:0051327	M phase of meiotic cell cycle			O						O
GO:0051321	meiotic cell cycle			O						O
GO:0060348	bone development							O		O	O
GO:0009064	glutamine family amino acid metabolic process			O									O
GO:0008652	cellular amino acid biosynthetic process			O									O
GO:0009309	amine biosynthetic process			O									O
GO:0009063	cellular amino acid catabolic process			O									O
GO:0009310	amine catabolic process			O									O
GO:0016054	organic acid catabolic process			O									O
GO:0046395	carboxylic acid catabolic process			O									O
GO:0051053	negative regulation of DNA metabolic process			O
GO:0006730	one-carbon metabolic process			O
GO:0006418	tRNA aminoacylation for protein translation			O
GO:0043039	tRNA aminoacylation			O
GO:0006310	DNA recombination			O
GO:0006220	pyrimidine nucleotide metabolic process			O
GO:0050000	chromosome localization			O
GO:0051303	establishment of chromosome localization			O
GO:0009116	nucleoside metabolic process			O
GO:0031570	DNA integrity checkpoint			O
GO:0006270	DNA replication initiation			O
GO:0051656	establishment of organelle localization			O
GO:0034404	nucleobase, nucleoside and nucleotide biosynthetic process			O
GO:0034654	nucleobase, nucleoside, nucleotide and nucleic acid biosynthetic process			O
GO:0044271	nitrogen compound biosynthetic process			O
GO:0000375	RNA splicing, via transesterification reactions			O
GO:0000377	RNA splicing, via transesterification reactions with bulged adenosine as nucleophile			O
GO:0000398	nuclear mRNA splicing, via spliceosome			O
GO:0006413	translational initiation			O
GO:0000724	double-strand break repair via homologous recombination			O
GO:0000725	recombinational repair			O
GO:0006325	chromatin organization			O
GO:0040029	regulation of gene expression, epigenetic			O
GO:0006400	tRNA modification			O
GO:0009067	aspartate family amino acid biosynthetic process			O
GO:0043623	cellular protein complex assembly			O
GO:0009165	nucleotide biosynthetic process			O
GO:0032259	methylation			O
GO:0006401	RNA catabolic process			O
GO:0009260	ribonucleotide biosynthetic process			O
GO:0006541	glutamine metabolic process			O
GO:0010608	posttranscriptional regulation of gene expression			O
GO:0006221	pyrimidine nucleotide biosynthetic process			O
GO:0032984	macromolecular complex disassembly			O
GO:0034623	cellular macromolecular complex disassembly			O
GO:0006213	pyrimidine nucleoside metabolic process			O
GO:0009066	aspartate family amino acid metabolic process			O
GO:0006606	protein import into nucleus			O
GO:0009259	ribonucleotide metabolic process			O
GO:0006461	protein complex assembly			O
GO:0070271	protein complex biogenesis			O
GO:0051170	nuclear import			O
GO:0016570	histone modification			O
GO:0045333	cellular respiration			O
GO:0016569	covalent chromatin modification			O
GO:0016568	chromatin modification			O
GO:0007051	spindle organization			O
GO:0009108	coenzyme biosynthetic process			O
GO:0009152	purine ribonucleotide biosynthetic process			O
GO:0043414	biopolymer methylation			O
GO:0022900	electron transport chain			O
GO:0009150	purine ribonucleotide metabolic process			O
GO:0009119	ribonucleoside metabolic process			O
GO:0006402	mRNA catabolic process			O
GO:0006164	purine nucleotide biosynthetic process			O
GO:0018130	heterocycle biosynthetic process			O
GO:0006007	glucose catabolic process			O
GO:0019320	hexose catabolic process			O
GO:0046365	monosaccharide catabolic process			O
GO:0070647	protein modification by small protein conjugation or removal			O
GO:0044275	cellular carbohydrate catabolic process			O
GO:0046164	alcohol catabolic process			O
GO:0032446	protein modification by small protein conjugation			O
GO:0016052	carbohydrate catabolic process			O
GO:0021915	neural tube development			O
GO:0006006	glucose metabolic process			O
GO:0019318	hexose metabolic process			O
GO:0005996	monosaccharide metabolic process			O
GO:0000096	sulfur amino acid metabolic process			O
GO:0000097	sulfur amino acid biosynthetic process			O
GO:0000910	cytokinesis			O
GO:0001710	mesodermal cell fate commitment			O
GO:0001755	neural crest cell migration			O
GO:0001825	blastocyst formation			O
GO:0001829	trophectodermal cell differentiation			O
GO:0001838	embryonic epithelial tube formation			O
GO:0001841	neural tube formation			O
GO:0001842	neural fold formation			O
GO:0002200	somatic diversification of immune receptors			O
GO:0002478	antigen processing and presentation of exogenous peptide antigen			O
GO:0002495	antigen processing and presentation of peptide antigen via MHC class II			O
GO:0002504	antigen processing and presentation of peptide or polysaccharide antigen via MHC class II			O
GO:0002562	somatic diversification of immune receptors via germline recombination within a single locus			O
GO:0005977	glycogen metabolic process			O
GO:0006073	cellular glucan metabolic process			O
GO:0006084	acetyl-CoA metabolic process			O
GO:0006099	tricarboxylic acid cycle			O
GO:0006144	purine base metabolic process			O
GO:0006188	IMP biosynthetic process			O
GO:0006206	pyrimidine base metabolic process			O
GO:0006207	'de novo' pyrimidine base biosynthetic process			O
GO:0006269	DNA replication, synthesis of RNA primer			O
GO:0006284	base-excision repair			O
GO:0006301	postreplication repair			O
GO:0006419	alanyl-tRNA aminoacylation			O
GO:0006422	aspartyl-tRNA aminoacylation			O
GO:0006446	regulation of translational initiation			O
GO:0006473	protein amino acid acetylation			O
GO:0006479	protein amino acid methylation			O
GO:0006497	protein amino acid lipidation			O
GO:0006555	methionine metabolic process			O
GO:0006560	proline metabolic process			O
GO:0006561	proline biosynthetic process			O
GO:0006563	L-serine metabolic process			O
GO:0006595	polyamine metabolic process			O
GO:0006596	polyamine biosynthetic process			O
GO:0007052	mitotic spindle organization			O
GO:0007093	mitotic cell cycle checkpoint			O
GO:0007368	determination of left/right symmetry			O
GO:0008213	protein amino acid alkylation			O
GO:0009060	aerobic respiration			O
GO:0009069	serine family amino acid metabolic process			O
GO:0009070	serine family amino acid biosynthetic process			O
GO:0009081	branched chain family amino acid metabolic process			O
GO:0009083	branched chain family amino acid catabolic process			O
GO:0009084	glutamine family amino acid biosynthetic process			O
GO:0009086	methionine biosynthetic process			O
GO:0009109	coenzyme catabolic process			O
GO:0009112	nucleobase metabolic process			O
GO:0009113	purine base biosynthetic process			O
GO:0009124	nucleoside monophosphate biosynthetic process			O
GO:0009126	purine nucleoside monophosphate metabolic process			O
GO:0009127	purine nucleoside monophosphate biosynthetic process			O
GO:0009156	ribonucleoside monophosphate biosynthetic process			O
GO:0009161	ribonucleoside monophosphate metabolic process			O
GO:0009167	purine ribonucleoside monophosphate metabolic process			O
GO:0009168	purine ribonucleoside monophosphate biosynthetic process			O
GO:0009219	pyrimidine deoxyribonucleotide metabolic process			O
GO:0009262	deoxyribonucleotide metabolic process			O
GO:0009264	deoxyribonucleotide catabolic process			O
GO:0009394	2'-deoxyribonucleotide metabolic process			O
GO:0014020	primary neural tube formation			O
GO:0016331	morphogenesis of embryonic epithelium			O
GO:0016444	somatic cell DNA recombination			O
GO:0016925	protein sumoylation			O
GO:0017148	negative regulation of translation			O
GO:0018216	peptidyl-arginine methylation			O
GO:0019319	hexose biosynthetic process			O
GO:0019856	pyrimidine base biosynthetic process			O
GO:0019884	antigen processing and presentation of exogenous antigen			O
GO:0019886	antigen processing and presentation of exogenous peptide antigen via MHC class II			O
GO:0021535	cell migration in hindbrain			O
GO:0031348	negative regulation of defense response			O
GO:0031575	G1/S transition checkpoint			O
GO:0032526	response to retinoic acid			O
GO:0033077	T cell differentiation in the thymus			O
GO:0033273	response to vitamin			O
GO:0035148	tube lumen formation			O
GO:0035246	peptidyl-arginine N-methylation			O
GO:0042036	negative regulation of cytokine biosynthetic process			O
GO:0043094	cellular metabolic compound salvage			O
GO:0043244	regulation of protein complex disassembly			O
GO:0043368	positive T cell selection			O
GO:0043484	regulation of RNA splicing			O
GO:0043543	protein amino acid acylation			O
GO:0043966	histone H3 acetylation			O
GO:0043967	histone H4 acetylation			O
GO:0043968	histone H2A acetylation			O
GO:0044042	glucan metabolic process			O
GO:0045059	positive thymic T cell selection			O
GO:0045061	thymic T cell selection			O
GO:0045582	positive regulation of T cell differentiation			O
GO:0045619	regulation of lymphocyte differentiation			O
GO:0045621	positive regulation of lymphocyte differentiation			O
GO:0045843	negative regulation of striated muscle development			O
GO:0045947	negative regulation of translational initiation			O
GO:0046040	IMP metabolic process			O
GO:0046112	nucleobase biosynthetic process			O
GO:0046356	acetyl-CoA catabolic process			O
GO:0046777	protein amino acid autophosphorylation			O
GO:0048333	mesodermal cell differentiation			O
GO:0048863	stem cell differentiation			O
GO:0048864	stem cell development			O
GO:0060762	regulation of branching involved in mammary gland duct morphogenesis			O
GO:0001910	regulation of leukocyte mediated cytotoxicity				O	O
GO:0001912	positive regulation of leukocyte mediated cytotoxicity				O	O
GO:0002699	positive regulation of immune effector process				O	O
GO:0002705	positive regulation of leukocyte mediated immunity				O	O
GO:0002706	regulation of lymphocyte mediated immunity				O	O
GO:0002708	positive regulation of lymphocyte mediated immunity				O	O
GO:0031341	regulation of cell killing				O	O
GO:0009611	response to wounding				O		O	O				O
GO:0006954	inflammatory response				O		O
GO:0044270	nitrogen compound catabolic process				O
GO:0002697	regulation of immune effector process				O
GO:0002703	regulation of leukocyte mediated immunity				O
GO:0008284	positive regulation of cell proliferation					O	O	O	O
GO:0048545	response to steroid hormone stimulus					O	O	O
GO:0006935	chemotaxis					O	O		O
GO:0042330	taxis					O	O		O
GO:0048002	antigen processing and presentation of peptide antigen					O	O
GO:0051302	regulation of cell division		O						O		O
GO:0045859	regulation of protein kinase activity					O		O		O
GO:0043549	regulation of kinase activity					O		O		O
GO:0051338	regulation of transferase activity					O		O		O
GO:0045596	negative regulation of cell differentiation					O			O
GO:0008544	epidermis development					O			O
GO:0007398	ectoderm development					O			O
GO:0060284	regulation of cell development					O			O
GO:0050767	regulation of neurogenesis					O			O
GO:0045664	regulation of neuron differentiation					O			O
GO:0002520	immune system development					O			O
GO:0030097	hemopoiesis					O			O
GO:0048534	hemopoietic or lymphoid organ development					O			O
GO:0001501	skeletal system development		O					O	O	O	O
GO:0045926	negative regulation of growth					O				O			O
GO:0030308	negative regulation of cell growth					O				O
GO:0045792	negative regulation of cell size					O				O
GO:0008361	regulation of cell size					O				O
GO:0032535	regulation of cellular component size					O				O
GO:0045637	regulation of myeloid cell differentiation					O				O
GO:0045786	negative regulation of cell cycle					O				O
GO:0006334	nucleosome assembly					O
GO:0031497	chromatin assembly					O
GO:0034728	nucleosome organization					O
GO:0065004	protein-DNA complex assembly					O
GO:0007568	aging					O
GO:0006323	DNA packaging					O
GO:0009636	response to toxin					O
GO:0006333	chromatin assembly or disassembly					O
GO:0050770	regulation of axonogenesis					O
GO:0010975	regulation of neuron projection development					O
GO:0010769	regulation of cell morphogenesis involved in differentiation					O
GO:0031344	regulation of cell projection organization					O
GO:0030098	lymphocyte differentiation					O
GO:0002521	leukocyte differentiation					O
GO:0001914	regulation of T cell mediated cytotoxicity					O
GO:0001916	positive regulation of T cell mediated cytotoxicity					O
GO:0002428	antigen processing and presentation of peptide antigen via MHC class Ib					O
GO:0002475	antigen processing and presentation via MHC class Ib					O
GO:0002709	regulation of T cell mediated immunity					O
GO:0002711	positive regulation of T cell mediated immunity					O
GO:0002821	positive regulation of adaptive immune response					O
GO:0002824	positive regulation of adaptive immune response based on somatic recombination of immune receptors built from immunoglobulin superfamily domains					O
GO:0006469	negative regulation of protein kinase activity					O
GO:0009913	epidermal cell differentiation					O
GO:0010038	response to metal ion					O
GO:0030216	keratinocyte differentiation					O
GO:0030516	regulation of axon extension					O
GO:0033673	negative regulation of kinase activity					O
GO:0043086	negative regulation of catalytic activity					O
GO:0048638	regulation of developmental growth					O
GO:0050864	regulation of B cell activation					O
GO:0051260	protein homooligomerization					O
GO:0051348	negative regulation of transferase activity					O
GO:0003006	reproductive developmental process						O	O	O	O
GO:0048754	branching morphogenesis of a tube						O	O	O
GO:0007610	behavior						O	O	O
GO:0030323	respiratory tube development						O	O	O
GO:0060541	respiratory system development						O	O	O
GO:0035295	tube development						O	O	O
GO:0030324	lung development						O	O	O
GO:0007243	protein kinase cascade						O	O		O		O
GO:0044093	positive regulation of molecular function						O	O		O
GO:0009725	response to hormone stimulus						O	O		O
GO:0009719	response to endogenous stimulus						O	O		O
GO:0043434	response to peptide hormone stimulus						O	O		O
GO:0051604	protein maturation						O	O		O
GO:0003018	vascular process in circulatory system						O	O
GO:0035150	regulation of tube size						O	O
GO:0050880	regulation of blood vessel size						O	O
GO:0007626	locomotory behavior						O		O
GO:0016310	phosphorylation						O			O		O
GO:0006468	protein amino acid phosphorylation						O			O		O
GO:0009952	anterior/posterior pattern formation						O			O			O
GO:0006508	proteolysis						O			O
GO:0006916	anti-apoptosis						O			O
GO:0043069	negative regulation of programmed cell death						O			O
GO:0060548	negative regulation of cell death						O			O
GO:0043066	negative regulation of apoptosis						O			O
GO:0006793	phosphorus metabolic process						O			O
GO:0006796	phosphate metabolic process						O			O
GO:0006672	ceramide metabolic process						O			O
GO:0016485	protein processing						O			O
GO:0046519	sphingoid metabolic process						O			O
GO:0048610	reproductive cellular process						O			O
GO:0007267	cell-cell signaling						O
GO:0019748	secondary metabolic process						O
GO:0001657	ureteric bud development						O
GO:0001704	formation of primary germ layer						O
GO:0001936	regulation of endothelial cell proliferation						O
GO:0002455	humoral immune response mediated by circulating immunoglobulin						O
GO:0002474	antigen processing and presentation of peptide antigen via MHC class I						O
GO:0002526	acute inflammatory response						O
GO:0002541	activation of plasma proteins involved in acute inflammatory response						O
GO:0002694	regulation of leukocyte activation						O
GO:0006956	complement activation						O
GO:0006958	complement activation, classical pathway						O
GO:0007265	Ras protein signal transduction						O
GO:0007281	germ cell development						O
GO:0007439	ectodermal gut development						O
GO:0007440	foregut morphogenesis						O
GO:0007492	endoderm development						O
GO:0007498	mesoderm development						O
GO:0030321	transepithelial chloride transport						O
GO:0032944	regulation of mononuclear cell proliferation						O
GO:0042102	positive regulation of T cell proliferation						O
GO:0042129	regulation of T cell proliferation						O
GO:0042311	vasodilation						O
GO:0042573	retinoic acid metabolic process						O
GO:0048339	paraxial mesoderm development						O
GO:0048567	ectodermal gut morphogenesis						O
GO:0050670	regulation of lymphocyte proliferation						O
GO:0050829	defense response to Gram-negative bacterium						O
GO:0050863	regulation of T cell activation						O
GO:0050865	regulation of cell activation						O
GO:0050870	positive regulation of T cell activation						O
GO:0051249	regulation of lymphocyte activation						O
GO:0051605	protein maturation by peptide bond cleavage						O
GO:0070633	transepithelial transport						O
GO:0070663	regulation of leukocyte proliferation						O
GO:0051240	positive regulation of multicellular organismal process									O	O
GO:0032989	cellular component morphogenesis							O	O	O		O
GO:0000902	cell morphogenesis							O	O	O		O
GO:0048667	cell morphogenesis involved in neuron differentiation							O	O	O		O
GO:0030030	cell projection organization							O	O	O		O
GO:0022610	biological adhesion							O	O	O		O
GO:0007389	pattern specification process							O	O	O			O
GO:0009891	positive regulation of biosynthetic process							O	O	O			O
GO:0010557	positive regulation of macromolecule biosynthetic process							O	O	O			O
GO:0007167	enzyme linked receptor protein signaling pathway							O	O	O
GO:0048705	skeletal system morphogenesis							O	O	O
GO:0048568	embryonic organ development							O	O	O
GO:0001568	blood vessel development							O	O	O
GO:0006357	regulation of transcription from RNA polymerase II promoter							O	O	O
GO:0001944	vasculature development							O	O	O
GO:0009101	glycoprotein biosynthetic process							O	O	O
GO:0030029	actin filament-based process							O	O	O
GO:0030155	regulation of cell adhesion							O	O	O
GO:0030199	collagen fibril organization							O	O	O
GO:0048514	blood vessel morphogenesis							O	O	O
GO:0048585	negative regulation of response to stimulus										O
GO:0001558	regulation of cell growth					O				O	O
GO:0001763	morphogenesis of a branching structure							O	O			O
GO:0044236	multicellular organismal metabolic process							O	O
GO:0007517	muscle organ development							O	O
GO:0043062	extracellular structure organization							O	O
GO:0003013	circulatory system process							O	O
GO:0008015	blood circulation							O	O
GO:0007169	transmembrane receptor protein tyrosine kinase signaling pathway							O	O
GO:0044057	regulation of system process							O	O
GO:0007507	heart development							O	O
GO:0006928	cell motion							O	O
GO:0048870	cell motility							O	O
GO:0051674	localization of cell							O	O
GO:0000122	negative regulation of transcription from RNA polymerase II promoter							O	O
GO:0001525	angiogenesis							O	O
GO:0001569	patterning of blood vessels							O	O
GO:0001892	embryonic placenta development							O	O
GO:0003012	muscle system process							O	O
GO:0016477	cell migration							O	O
GO:0030198	extracellular matrix organization							O	O
GO:0031589	cell-substrate adhesion							O	O
GO:0048286	lung alveolus development							O	O
GO:0051216	cartilage development							O	O
GO:0060537	muscle tissue development							O	O
GO:0040008	regulation of growth					O		O		O	O
GO:0006575	cellular amino acid derivative metabolic process							O		O			O
GO:0051173	positive regulation of nitrogen compound metabolic process							O		O			O
GO:0045935	positive regulation of nucleobase, nucleoside, nucleotide and nucleic acid metabolic process							O		O			O
GO:0010604	positive regulation of macromolecule metabolic process							O		O			O
GO:0045941	positive regulation of transcription							O		O			O
GO:0010628	positive regulation of gene expression							O		O			O
GO:0031328	positive regulation of cellular biosynthetic process							O		O			O
GO:0051336	regulation of hydrolase activity							O		O
GO:0070482	response to oxygen levels							O		O
GO:0007178	transmembrane receptor protein serine/threonine kinase signaling pathway							O		O
GO:0051345	positive regulation of hydrolase activity							O		O
GO:0007010	cytoskeleton organization							O		O
GO:0043085	positive regulation of catalytic activity							O		O
GO:0042325	regulation of phosphorylation							O		O
GO:0045860	positive regulation of protein kinase activity							O		O
GO:0019220	regulation of phosphate metabolic process							O		O
GO:0051174	regulation of phosphorus metabolic process							O		O
GO:0016192	vesicle-mediated transport							O		O
GO:0019953	sexual reproduction							O		O
GO:0033674	positive regulation of kinase activity							O		O
GO:0045934	negative regulation of nucleobase, nucleoside, nucleotide and nucleic acid metabolic process							O		O
GO:0051347	positive regulation of transferase activity							O		O
GO:0051172	negative regulation of nitrogen compound metabolic process							O		O
GO:0040007	growth							O		O
GO:0007242	intracellular signaling cascade							O		O
GO:0051969	regulation of transmission of nerve impulse							O		O
GO:0010629	negative regulation of gene expression							O		O
GO:0045893	positive regulation of transcription, DNA-dependent							O		O
GO:0031644	regulation of neurological system process							O		O
GO:0051254	positive regulation of RNA metabolic process							O		O
GO:0046486	glycerolipid metabolic process							O		O
GO:0016481	negative regulation of transcription							O		O
GO:0045944	positive regulation of transcription from RNA polymerase II promoter							O		O
GO:0048598	embryonic morphogenesis							O		O
GO:0045892	negative regulation of transcription, DNA-dependent							O		O
GO:0051253	negative regulation of RNA metabolic process							O		O
GO:0007585	respiratory gaseous exchange							O		O
GO:0008654	phospholipid biosynthetic process							O		O
GO:0010810	regulation of cell-substrate adhesion							O		O
GO:0016049	cell growth							O		O
GO:0030036	actin cytoskeleton organization							O		O
GO:0043408	regulation of MAPKKK cascade							O		O
GO:0045017	glycerolipid biosynthetic process							O		O
GO:0046328	regulation of JNK cascade							O		O
GO:0046474	glycerophospholipid biosynthetic process							O		O
GO:0048167	regulation of synaptic plasticity							O		O
GO:0048704	embryonic skeletal system morphogenesis							O		O
GO:0048706	embryonic skeletal system development							O		O
GO:0050804	regulation of synaptic transmission							O		O
GO:0070302	regulation of stress-activated protein kinase signaling pathway							O		O
GO:0006869	lipid transport										O
GO:0030574	collagen catabolic process							O
GO:0045598	regulation of fat cell differentiation							O
GO:0044243	multicellular organismal catabolic process							O
GO:0032963	collagen metabolic process							O
GO:0044259	multicellular organismal macromolecule metabolic process							O
GO:0048015	phosphoinositide-mediated signaling							O
GO:0001932	regulation of protein amino acid phosphorylation							O
GO:0042493	response to drug							O
GO:0032147	activation of protein kinase activity							O
GO:0042063	gliogenesis							O
GO:0001656	metanephros development							O
GO:0007565	female pregnancy							O
GO:0032940	secretion by cell							O
GO:0022612	gland morphogenesis							O
GO:0030879	mammary gland development							O
GO:0046903	secretion							O
GO:0019932	second-messenger-mediated signaling							O
GO:0000187	activation of MAPK activity							O
GO:0000768	syncytium formation by plasma membrane fusion							O
GO:0002064	epithelial cell development							O
GO:0002275	myeloid cell activation during immune response							O
GO:0003007	heart morphogenesis							O
GO:0005976	polysaccharide metabolic process							O
GO:0006112	energy reserve metabolic process							O
GO:0006140	regulation of nucleotide metabolic process							O
GO:0006509	membrane protein ectodomain proteolysis							O
GO:0006576	biogenic amine metabolic process							O
GO:0006936	muscle contraction							O
GO:0006939	smooth muscle contraction							O
GO:0006949	syncytium formation							O
GO:0007160	cell-matrix adhesion							O
GO:0007200	activation of phospholipase C activity by G-protein coupled receptor protein signaling pathway coupled to IP3 second messenger							O
GO:0007202	activation of phospholipase C activity							O
GO:0007223	Wnt receptor signaling pathway, calcium modulating pathway							O
GO:0007422	peripheral nervous system development							O
GO:0007519	skeletal muscle tissue development							O
GO:0007520	myoblast fusion							O
GO:0007595	lactation							O
GO:0008217	regulation of blood pressure							O
GO:0008645	hexose transport							O
GO:0009266	response to temperature stimulus							O
GO:0009408	response to heat							O
GO:0010517	regulation of phospholipase activity							O
GO:0010518	positive regulation of phospholipase activity							O
GO:0010811	positive regulation of cell-substrate adhesion							O
GO:0010863	positive regulation of phospholipase C activity							O
GO:0014031	mesenchymal cell development							O
GO:0014032	neural crest cell development							O
GO:0014033	neural crest cell differentiation							O
GO:0014047	glutamate secretion							O
GO:0014706	striated muscle tissue development							O
GO:0014902	myotube differentiation							O
GO:0015749	monosaccharide transport							O
GO:0015758	glucose transport							O
GO:0016050	vesicle organization							O
GO:0017157	regulation of exocytosis							O
GO:0030278	regulation of ossification							O
GO:0030799	regulation of cyclic nucleotide metabolic process							O
GO:0030802	regulation of cyclic nucleotide biosynthetic process							O
GO:0030808	regulation of nucleotide biosynthetic process							O
GO:0030814	regulation of cAMP metabolic process							O
GO:0030817	regulation of cAMP biosynthetic process							O
GO:0030855	epithelial cell differentiation							O
GO:0030902	hindbrain development							O
GO:0031532	actin cytoskeleton reorganization							O
GO:0033555	multicellular organismal response to stress							O
GO:0033619	membrane protein proteolysis							O
GO:0042310	vasoconstriction							O
GO:0042445	hormone metabolic process							O
GO:0042692	muscle cell differentiation							O
GO:0043405	regulation of MAP kinase activity							O
GO:0043406	positive regulation of MAP kinase activity							O
GO:0043506	regulation of JUN kinase activity							O
GO:0045785	positive regulation of cell adhesion							O
GO:0046889	positive regulation of lipid biosynthetic process							O
GO:0048738	cardiac muscle tissue development							O
GO:0048762	mesenchymal cell differentiation							O
GO:0051145	smooth muscle cell differentiation							O
GO:0051591	response to cAMP							O
GO:0060135	maternal process involved in female pregnancy							O
GO:0060191	regulation of lipase activity							O
GO:0060193	positive regulation of lipase activity							O
GO:0060343	trabecula formation							O
GO:0060347	heart trabecula formation							O
GO:0060349	bone morphogenesis							O
GO:0060350	endochondral bone morphogenesis							O
GO:0060485	mesenchyme development							O
GO:0060538	skeletal muscle organ development							O
GO:0060674	placenta blood vessel development							O
GO:0060711	labyrinthine layer development							O
GO:0060716	labyrinthine layer blood vessel development							O
GO:0060736	prostate gland growth							O
GO:0048666	neuron development								O	O		O
GO:0030182	neuron differentiation								O	O		O
GO:0032990	cell part morphogenesis								O	O		O
GO:0031175	neuron projection development								O	O		O
GO:0048812	neuron projection morphogenesis								O	O		O
GO:0048858	cell projection morphogenesis								O	O		O
GO:0007409	axonogenesis								O	O		O
GO:0008202	steroid metabolic process								O	O			O
GO:0008610	lipid biosynthetic process								O	O			O
GO:0006694	steroid biosynthetic process								O	O			O
GO:0008406	gonad development								O	O
GO:0045137	development of primary sexual characteristics								O	O
GO:0051051	negative regulation of transport								O	O
GO:0000271	polysaccharide biosynthetic process								O	O
GO:0001570	vasculogenesis								O	O
GO:0006486	protein amino acid glycosylation								O	O
GO:0030334	regulation of cell migration								O	O
GO:0030336	negative regulation of cell migration								O	O
GO:0033157	regulation of intracellular protein transport								O	O
GO:0040013	negative regulation of locomotion								O	O
GO:0043413	biopolymer glycosylation								O	O
GO:0070085	glycosylation								O	O
GO:0010876	lipid localization										O
GO:0007411	axon guidance								O			O
GO:0001654	eye development								O			O
GO:0007423	sensory organ development								O			O
GO:0001890	placenta development								O
GO:0001822	kidney development								O
GO:0048592	eye morphogenesis								O
GO:0006874	cellular calcium ion homeostasis								O
GO:0055074	calcium ion homeostasis								O
GO:0006875	cellular metal ion homeostasis								O
GO:0051960	regulation of nervous system development								O
GO:0055065	metal ion homeostasis								O
GO:0045597	positive regulation of cell differentiation								O
GO:0021700	developmental maturation								O
GO:0051252	regulation of RNA metabolic process								O
GO:0006355	regulation of transcription, DNA-dependent								O
GO:0001649	osteoblast differentiation								O
GO:0001754	eye photoreceptor cell differentiation								O
GO:0006633	fatty acid biosynthetic process								O
GO:0006636	unsaturated fatty acid biosynthetic process								O
GO:0006690	icosanoid metabolic process								O
GO:0006937	regulation of muscle contraction								O
GO:0006941	striated muscle contraction								O
GO:0007162	negative regulation of cell adhesion								O
GO:0007229	integrin-mediated signaling pathway								O
GO:0007431	salivary gland development								O
GO:0008016	regulation of heart contraction								O
GO:0010171	body morphogenesis								O
GO:0010827	regulation of glucose transport								O
GO:0016051	carbohydrate biosynthetic process								O
GO:0016525	negative regulation of angiogenesis								O
GO:0030166	proteoglycan biosynthetic process								O
GO:0030335	positive regulation of cell migration								O
GO:0033559	unsaturated fatty acid metabolic process								O
GO:0042306	regulation of protein import into nucleus								O
GO:0042461	photoreceptor cell development								O
GO:0042462	eye photoreceptor cell development								O
GO:0045444	fat cell differentiation								O
GO:0045765	regulation of angiogenesis								O
GO:0046324	regulation of glucose import								O
GO:0046456	icosanoid biosynthetic process								O
GO:0046530	photoreceptor cell differentiation								O
GO:0050678	regulation of epithelial cell proliferation								O
GO:0050679	positive regulation of epithelial cell proliferation								O
GO:0050795	regulation of behavior								O
GO:0050873	brown fat cell differentiation								O
GO:0051271	negative regulation of cell motion								O
GO:0051272	positive regulation of cell motion								O
GO:0060322	head development								O
GO:0060323	head morphogenesis								O
GO:0060324	face development								O
GO:0060325	face morphogenesis								O
GO:0048608	reproductive structure development							O	O		O
GO:0051129	negative regulation of cellular component organization									O		O
GO:0030705	cytoskeleton-dependent intracellular transport									O		O
GO:0007264	small GTPase mediated signal transduction									O			O
GO:0006695	cholesterol biosynthetic process									O			O
GO:0008203	cholesterol metabolic process									O			O
GO:0015837	amine transport									O			O
GO:0016125	sterol metabolic process									O			O
GO:0016126	sterol biosynthetic process									O			O
GO:0007017	microtubule-based process									O
GO:0012502	induction of programmed cell death									O
GO:0010564	regulation of cell cycle process									O
GO:0043281	regulation of caspase activity									O
GO:0052548	regulation of endopeptidase activity									O
GO:0034220	ion transmembrane transport									O
GO:0080135	regulation of cellular response to stress									O
GO:0060444	branching involved in mammary gland duct morphogenesis									O
GO:0006342	chromatin silencing									O
GO:0043270	positive regulation of ion transport									O
GO:0033044	regulation of chromosome organization									O
GO:0045814	negative regulation of gene expression, epigenetic									O
GO:0006749	glutathione metabolic process									O
GO:0043087	regulation of GTPase activity									O
GO:0031669	cellular response to nutrient levels									O
GO:0046660	female sex differentiation									O
GO:0007018	microtubule-based movement									O
GO:0042594	response to starvation									O
GO:0006470	protein amino acid dephosphorylation									O
GO:0033043	regulation of organelle organization									O
GO:0006518	peptide metabolic process									O
GO:0032318	regulation of Ras GTPase activity									O
GO:0043523	regulation of neuron apoptosis									O
GO:0043122	regulation of I-kappaB kinase/NF-kappaB cascade									O
GO:0006163	purine nucleotide metabolic process									O
GO:0006644	phospholipid metabolic process									O
GO:0031399	regulation of protein modification process									O
GO:0031668	cellular response to extracellular stimulus									O
GO:0010959	regulation of metal ion transport									O
GO:0019637	organophosphate metabolic process									O
GO:0048511	rhythmic process									O
GO:0016311	dephosphorylation									O
GO:0006897	endocytosis									O
GO:0010324	membrane invagination									O
GO:0046661	male sex differentiation									O
GO:0051247	positive regulation of protein metabolic process									O
GO:0051248	negative regulation of protein metabolic process									O
GO:0019226	transmission of nerve impulse									O
GO:0002253	activation of immune response									O
GO:0007283	spermatogenesis									O
GO:0048232	male gamete generation									O
GO:0048589	developmental growth									O
GO:0006873	cellular ion homeostasis									O
GO:0055082	cellular chemical homeostasis									O
GO:0051056	regulation of small GTPase mediated signal transduction									O
GO:0042391	regulation of membrane potential									O
GO:0006631	fatty acid metabolic process									O
GO:0050801	ion homeostasis									O
GO:0019725	cellular homeostasis									O
GO:0051050	positive regulation of transport									O
GO:0009991	response to extracellular stimulus									O
GO:0006812	cation transport									O
GO:0048878	chemical homeostasis									O
GO:0000165	MAPKKK cascade									O
GO:0001508	regulation of action potential									O
GO:0001889	liver development									O
GO:0001952	regulation of cell-matrix adhesion									O
GO:0001953	negative regulation of cell-matrix adhesion									O
GO:0002218	activation of innate immune response									O
GO:0002221	pattern recognition receptor signaling pathway									O
GO:0002758	innate immune response-activating signal transduction									O
GO:0002761	regulation of myeloid leukocyte differentiation									O
GO:0002763	positive regulation of myeloid leukocyte differentiation									O
GO:0006022	aminoglycan metabolic process									O
GO:0006482	protein amino acid demethylation									O
GO:0006506	GPI anchor biosynthetic process									O
GO:0006643	membrane lipid metabolic process									O
GO:0006650	glycerophospholipid metabolic process									O
GO:0006658	phosphatidylserine metabolic process									O
GO:0006665	sphingolipid metabolic process									O
GO:0006684	sphingomyelin metabolic process									O
GO:0006778	porphyrin metabolic process									O
GO:0006779	porphyrin biosynthetic process									O
GO:0006783	heme biosynthetic process									O
GO:0007015	actin filament organization									O
GO:0007031	peroxisome organization									O
GO:0007040	lysosome organization									O
GO:0007062	sister chromatid cohesion									O
GO:0007129	synapsis									O
GO:0007249	I-kappaB kinase/NF-kappaB cascade									O
GO:0007259	JAK-STAT cascade									O
GO:0007272	ensheathment of neurons									O
GO:0007292	female gamete generation									O
GO:0008064	regulation of actin polymerization or depolymerization									O
GO:0008088	axon cargo transport									O
GO:0008214	protein amino acid dealkylation									O
GO:0008366	axon ensheathment									O
GO:0008584	male gonad development									O
GO:0009894	regulation of catabolic process									O
GO:0010721	negative regulation of cell development									O
GO:0010970	microtubule-based transport									O
GO:0014037	Schwann cell differentiation									O
GO:0016358	dendrite development									O
GO:0016577	histone demethylation									O
GO:0019216	regulation of lipid metabolic process									O
GO:0019217	regulation of fatty acid metabolic process									O
GO:0019218	regulation of steroid metabolic process									O
GO:0019228	regulation of action potential in neuron									O
GO:0030031	cell projection assembly									O
GO:0030099	myeloid cell differentiation									O
GO:0030148	sphingolipid biosynthetic process									O
GO:0030203	glycosaminoglycan metabolic process									O
GO:0030307	positive regulation of cell growth									O
GO:0030384	phosphoinositide metabolic process									O
GO:0030833	regulation of actin filament polymerization									O
GO:0031099	regeneration									O
GO:0031349	positive regulation of defense response									O
GO:0032012	regulation of ARF protein signal transduction									O
GO:0032228	regulation of synaptic transmission, GABAergic									O
GO:0032312	regulation of ARF GTPase activity									O
GO:0032386	regulation of intracellular transport									O
GO:0032609	interferon-gamma production									O
GO:0032652	regulation of interleukin-1 production									O
GO:0032680	regulation of tumor necrosis factor production									O
GO:0032868	response to insulin stimulus									O
GO:0032870	cellular response to hormone stimulus									O
GO:0032880	regulation of protein localization									O
GO:0033013	tetrapyrrole metabolic process									O
GO:0033014	tetrapyrrole biosynthetic process									O
GO:0035235	ionotropic glutamate receptor signaling pathway									O
GO:0042089	cytokine biosynthetic process									O
GO:0042107	cytokine metabolic process									O
GO:0042168	heme metabolic process									O
GO:0042695	thelarche									O
GO:0043547	positive regulation of GTPase activity									O
GO:0045649	regulation of macrophage differentiation									O
GO:0045651	positive regulation of macrophage differentiation									O
GO:0045793	positive regulation of cell size									O
GO:0045921	positive regulation of exocytosis									O
GO:0045930	negative regulation of mitotic cell cycle									O
GO:0046467	membrane lipid biosynthetic process									O
GO:0046489	phosphoinositide biosynthetic process									O
GO:0046513	ceramide biosynthetic process									O
GO:0046520	sphingoid biosynthetic process									O
GO:0046546	development of primary male sexual characteristics									O
GO:0046834	lipid phosphorylation									O
GO:0046854	phosphoinositide phosphorylation									O
GO:0046890	regulation of lipid biosynthetic process									O
GO:0048477	oogenesis									O
GO:0048483	autonomic nervous system development									O
GO:0050727	regulation of inflammatory response									O
GO:0050768	negative regulation of neurogenesis									O
GO:0050810	regulation of steroid biosynthetic process									O
GO:0050818	regulation of coagulation									O
GO:0050820	positive regulation of coagulation									O
GO:0051047	positive regulation of secretion									O
GO:0051181	cofactor transport									O
GO:0051223	regulation of protein transport									O
GO:0051646	mitochondrion localization									O
GO:0060560	developmental growth involved in morphogenesis									O
GO:0060744	mammary gland branching involved in thelarche									O
GO:0060751	mammary gland duct branch elongation									O
GO:0070192	chromosome organization involved in meiosis									O
GO:0055114	oxidation reduction			O							O
GO:0001655	urogenital system development							O	O		O
GO:0009100	glycoprotein metabolic process							O	O	O	O
GO:0051094	positive regulation of developmental process											O
GO:0051493	regulation of cytoskeleton organization											O
GO:0042060	wound healing											O
GO:0022604	regulation of cell morphogenesis											O
GO:0003002	regionalization												O
GO:0006081	cellular aldehyde metabolic process												O
GO:0006536	glutamate metabolic process												O
GO:0006865	amino acid transport												O
GO:0009798	axis specification												O
GO:0015711	organic anion transport												O
GO:0015800	acidic amino acid transport												O
GO:0015813	L-glutamate transport												O
GO:0015849	organic acid transport												O
GO:0018108	peptidyl-tyrosine phosphorylation												O
GO:0018212	peptidyl-tyrosine modification												O
GO:0035282	segmentation												O
GO:0040014	regulation of multicellular organism growth												O
GO:0046942	carboxylic acid transport												O
