# Supplementary material for: Transcriptional regulatory networks underlying the reprogramming of spermatogonial stem cells to multipotent stem cells
Source: Exp Mol Med. 2017 Apr 14;49(4):e315–. doi: 10.1038/emm.2017.2 (PMC5420799; doi:10.1038/emm.2017.2)
Supplement: Supplementary Table 3 [file emm20172x7.xls]

## Sheet: MajorTFs
Differentially expressed major TFs (DE-mTFs)			Groups significantly regulated by DE-mTFs (FDR<0.05 & gene count>=5)
EntrezID	Symbol	Group of DEGs	Group 1	Group 2	Group 3	Group 4	Group 5	Group 6	Group 7	Group 8	Group 9	Group 10	Group 11	Group 12
18045	Nfyb	1			O					O
20846	Stat1	2		O		O	O		O
21418	Tfap2a	2								O
14235	Foxm1	3			O
14461	Gata2	3							O
17865	Mybl2	3			O
18612	Etv4	3							O	O	O
18999	Pou5f1	3	O		O								O	O
20674	Sox2	3			O
20841	Zfp143	3	O		O
22059	Trp53	3			O		O		O
22642	Zbtb17	3								O
26380	Esrrb	3			O
71950	Nanog	3			O
104394	E2f4	3	O		O						O
14462	Gata3	5							O
16362	Irf1	5		O		O	O
19664	Rbpj	5								O
11909	Atf2	6							O
17126	Smad2	6							O	O
23871	Ets1	6								O
50496	E2f6	6			O
13653	Egr1	7		O			O		O	O
14281	Fos	7		O			O		O	O
16476	Jun	7							O	O	O		O
16477	Junb	7		O			O			O
20682	Sox9	7								O
20848	Stat3	7		O			O		O	O			O
20893	Bhlhe40	7							O
22337	Vdr	7								O
11835	Ar	8				O			O	O			O
13047	Cux1	8	O		O
16478	Jund	8					O		O
20807	Srf	8							O	O
22160	Twist1	8								O
22433	Xbp1	8									O
12053	Bcl6	9			O
12394	Runx1	9							O
12608	Cebpb	9				O	O			O			O
14463	Gata4	9								O
14465	Gata6	9								O
15900	Irf8	9	O	O		O	O		O
16363	Irf2	9		O			O
17127	Smad3	9							O	O
18095	Nkx3-1	9								O
19016	Pparg	9					O			O
19696	Rel	9				O
19697	Rela	9				O	O		O	O	O
19883	Rora	9					O
26423	Nr5a1	9								O
16600	Klf4	11			O
21386	Tbx3	12								O
