# Supplementary material for: Transcriptional regulatory networks underlying the reprogramming of spermatogonial stem cells to multipotent stem cells
Source: Exp Mol Med. 2017 Apr 14;49(4):e315–. doi: 10.1038/emm.2017.2 (PMC5420799; doi:10.1038/emm.2017.2)
Supplement: Supplementary Table 4 [file emm20172x8.xls]

## Sheet: A.Pluripotency-related genes
Gene		R1										V6.5										J1
EntrezID	Symbol	6hr	12hr	18hr	24hr	36hr	48hr	4day	7day	9day	14day	6hr	12hr	18hr	24hr	36hr	48hr	4day	7day	9day	14day	6hr	12hr	18hr	24hr	36hr	48hr	4day	7day	9day	14day
11474	Actn3	-0.630853	0.189881	0.294149	0.235802	0.13677	-0.685449	-1.26053	-2.11758	-2.02937	-2.07895	-1.68484	-0.0828396	-0.0543516	-0.228613	-0.353626	-0.167681	-1.20778	-1.09611	-0.978372	-1.77286	-0.727682	-0.86174	-2.34826	-2.84344	-2.65963	-2.72911	-3.27771	-3.27771	-0.967224	-0.449977
11486	Ada	-0.0810049	-1.55093	-1.92325	-1.81732	-1.56626	-2.02937	-1.76724	-1.57342	-0.732722	-0.152929	-1.22008	-1.16861	-0.870204	-1.56626	-1.33114	-1.33523	-1.19934	-0.658473	-1.31246	-0.75932	-0.154504	-0.448675	-1.47945	-0.973704	-1.24262	-0.729487	-0.815116	-1.2387	-0.799045	-0.998152
11534	Adk	-0.162108	0.0796853	1.00964	1.79171	0.919443	-0.0774192	0.0322345	-0.392679	-0.685449	-0.778328	-0.593195	0.141739	0.081307	0.548634	0.500638	0.0876373	-0.215575	-0.356022	-0.168829	0.167785	-0.752419	-0.322316	-0.852849	-1.23127	-0.544522	-1.12136	-1.22942	-0.912702	0.637219	-0.459014
11564	Adsl	0.648613	1.02513	0.498093	0.390327	0.366101	0.00524887	0.0199822	-0.337899	-0.581099	-0.522374	-0.936849	0.0730154	-0.0486524	-0.127349	-0.232253	-0.725021	-0.907959	-0.932069	-0.746405	-1.44741	0.523844	0.0133728	-0.796499	-0.921469	-0.537824	-0.916538	-0.876642	-0.537093	0.0805988	-0.814804
11610	Agtrap	-0.656957	-1.33523	-1.31246	-0.944458	-0.770515	-0.411442	-0.650866	-0.568557	-0.424024	-0.422803	-1.98994	-1.59612	-1.63062	-1.93101	-1.70976	-1.61231	-1.63062	-1.64563	-0.960081	-0.885365	-0.314066	-0.967224	-0.397871	-0.581346	-0.605644	-0.620731	-0.43953	-0.471321	-0.577241	-1.37727
11614	Nr0b1	0.639662	-2.30297	-1.66068	-1.04388	-2.51248	-2.62931	-4.69956	-4.69956	-4.09975	-4.09975	-1.07644	-2.10377	-1.52255	-1.64563	-2.34826	-3.27771	-4.09975	-3.89063	-4.69956	-3.35668	1.27952	-1.01822	-2.43507	-3.48411	-3.05336	-4.09975	-2.72911	-2.89211	-0.766758	-0.773877
11677	Akr1b3	-0.0202216	-0.129999	-0.917527	-1.11813	-1.10622	-1.35545	-1.62038	-1.98994	-2.20552	-2.02937	0.592475	0.849613	0.219814	-0.0419135	-0.180871	-0.661472	-1.31922	-1.36951	-1.04559	-1.50172	-0.15024	-0.248595	-1.22942	-1.9586	-1.15571	-1.54744	-1.73127	-1.19499	-0.156708	-0.492986
11740	Slc25a5	0.0959549	0.355065	0.3092	0.224268	-0.162192	-0.442995	-0.529278	-0.514972	-0.786338	-0.820866	0.419977	0.133888	-1.06728	-1.32643	-0.389686	-0.931668	-1.73127	-1.55093	-1.06075	-0.496224	-0.224492	-0.465085	-1.51993	-0.627025	-0.134129	-1.10714	-0.643606	-1.47076	0.35183	-0.650866
11782	Ap4s1	-0.250868	-0.772	-1.37898	-1.06728	-0.795054	-1.50404	-1.13907	-1.20778	-1.06644	-1.15066	-0.153613	-0.110569	-0.574336	-0.14582	-0.0840468	-0.760581	-0.738692	-0.676566	-0.735633	-1.42265	-0.139686	-0.512421	-0.867965	-0.935224	-0.796251	-0.395262	-0.757477	-0.863993	-0.358897	-0.68
11792	Apex1	0.745237	0.127329	-0.637727	-0.483102	-0.708425	-0.860991	-1.01768	-0.98381	-0.860991	-1.08979	-0.647582	0.0184492	-0.182716	0.067381	-0.257348	-0.531151	-0.586852	-0.897001	-0.569005	-1.02532	0.561339	-0.323841	-0.767122	-1.03891	-0.755161	-1.29769	-0.884389	-0.689514	-0.424942	-0.53922
11821	Aprt	-0.00606686	-0.270529	-0.930931	-0.606508	-0.903325	-0.622649	-0.427899	-0.471127	-0.154084	-0.257431	-0.41027	-0.615109	-0.644974	-0.517222	-0.897487	-0.811982	-0.103152	-0.219565	-0.383383	-0.273764	-0.190384	-0.535599	-0.360232	-0.317775	-0.585006	-0.134527	-0.472032	-0.20445	-0.58368	-0.806013
11834	Aqr	0.312707	-0.038897	0.32414	-0.218011	0.0833318	-0.635428	-0.855737	-0.6641	-0.676109	-0.70752	-0.0519295	0.226882	0.348163	0.454127	0.523024	0.038822	-0.973704	-0.733153	-0.46566	-0.796835	-0.236531	-0.140167	-0.484588	-0.800107	-0.643606	-0.854515	-0.962958	-0.461656	-0.516457	-0.332924
11989	Slc7a3	0.206137	-0.0674819	0.202119	0.291088	-0.729487	-1.66068	-1.60068	-1.73127	-2.13209	-1.227	0.0996204	0.151172	0.369642	0.577579	0.211657	-0.0616168	-2.51248	-2.04088	-0.698405	-1.01331	0.866337	0.231056	-0.839702	-2.10377	-0.279938	-2.30297	-1.0519	-0.335096	-0.504186	-0.895421
12036	Bcat2	0.15002	0.576078	0.114029	-0.36292	-0.705176	-1.34755	-1.94951	-1.43398	-1.41393	-1.69737	0.183594	0.592105	0.19991	0.327035	0.217656	-0.0325112	-1.57342	-1.82365	-1.01502	-1.57675	-0.197394	0.103635	-1.1476	-1.67063	-0.902769	-2.62931	-1.4502	-0.882601	0.477023	0.128356
12051	Bcl3	-3.27771	-3.27771	-3.27771	-2.65963	-2.56475	-2.38563	-2.45671	-1.68484	-1.227	-1.11813	-3.89063	-3.68531	-2.68886	-2.76055	-2.84344	-2.48356	-2.13209	-1.4502	-2.32269	-2.48356	-3.35668	-3.2077	-2.93528	-2.72911	-3.11147	-1.59612	-2.22216	-2.65963	-2.76055	-3.11147
12122	Bid	-0.565666	-0.48557	-0.304291	-0.245186	-0.379432	0.00279129	-0.173247	-0.843038	-1.07339	-1.01822	-0.707263	-0.0577143	-0.110583	-0.254925	-0.375635	-0.304769	-1.37147	-1.40787	-0.854809	-0.569531	-0.474355	-0.216086	-0.398346	-0.430535	-0.833857	-0.568809	-0.439894	-0.443417	-0.543512	-0.933061
12159	Bmp4	0.552412	-1.87458	-1.7426	0.124548	-1.54744	-1.49917	-1.0317	0.212439	0.018251	-0.132058	-0.0107278	-2.06027	-1.94071	-2.10377	-2.26908	-2.38563	0.834953	-0.0414998	-1.78979	-1.12908	-0.120281	-1.31713	-1.09979	-1.0317	-0.878947	-0.594785	-0.735633	-0.898045	-0.979358	-1.25446
12181	Bop1	0.02093	-0.0970093	-0.742091	-0.524237	-1.09103	-1.17108	-1.30444	-0.968787	-1.29632	-1.39013	-0.336677	-0.0618442	0.231056	0.229694	-0.149656	-0.580042	-1.08302	-1.22541	-0.822588	-1.227	-0.203449	-0.224371	-0.903325	-0.968787	-0.474098	-0.995939	-1.17234	-0.559168	-0.413458	-0.846851
12190	Brca2	-1.10066	-0.868368	0.116274	-0.216815	-0.512154	-0.936344	-1.09199	-0.843596	-0.970155	-0.731209	-1.03957	-1.13579	-0.0308759	-0.140211	-0.297327	-0.211554	-0.595441	-0.766082	-0.510031	-0.721437	-1.17476	-1.01383	-1.63062	-2.01679	-1.45564	-1.80159	-2.28922	-1.30731	-0.927852	-0.954578
12192	Zfp36l1	-0.285258	-3.2077	-2.72911	-2.43507	-2.68886	-2.45671	-1.30598	-0.580597	-0.526814	-0.61145	-0.144195	-0.858557	-1.37898	-1.7277	-1.33287	-1.49917	0.259444	0.676757	-0.907032	-0.891576	-0.539785	-1.22008	-2.17792	-0.305147	-0.734763	-0.689514	-0.352647	-1.51196	-1.30598	-1.88233
12224	Klf5	-1.02622	-2.48356	-2.13209	-1.56278	-2.65963	-1.97774	-2.02937	-1.77286	-1.13985	-1.12136	-0.855199	-1.7426	-1.94951	-1.86075	-2.07895	-2.40987	-2.32269	-1.36832	-2.23604	-1.15161	-0.451594	-1.69737	-2.10377	-1.16124	-2.13209	-1.0873	-1.42851	-1.99542	-1.66706	-1.94951
12236	Bub1b	-0.267413	-0.246141	-0.0285764	-0.15213	0.126077	-0.256901	-0.502887	-0.691622	-0.445327	-0.524237	-0.210911	-0.0659261	0.278044	0.129567	0.130038	0.198867	-0.283047	-0.613188	0.0173451	-0.0961679	-0.510685	0.0607065	-0.331775	-0.542658	-0.527666	-0.374515	-0.809069	-0.399923	-0.136669	0.121143
12310	Calca	0.0207641	0.776779	0.692273	-0.479662	0.423628	-0.378641	-0.557571	-1.21075	-1.03746	-0.294778	0.273495	1.19633	0.24101	0.0835112	0.644963	0.131505	-0.602099	-0.427179	-0.024843	0.0497042	-0.284545	-0.17834	-0.303049	-0.738307	-0.397622	-0.733153	-0.745736	-0.565064	1.35265	0.26527
12412	Cbx1	-0.153716	0.0545241	0.398633	0.462268	0.496966	0.118788	-0.447179	-0.706154	-0.720501	-0.846851	0.50321	0.621081	-0.00221391	-0.0615087	0.454867	-0.101303	-0.973151	-0.887416	-0.780681	-0.252018	-0.00312704	0.215541	-0.317681	-0.737114	0.288541	-0.491626	-0.253385	-0.366246	0.835936	0.456955
12419	Cbx5	-0.839212	-1.24582	-0.710752	-0.119185	-0.726837	-0.940581	-0.865193	-0.791238	-0.512	-0.547433	0.11872	0.80106	0.925056	0.593745	0.839041	0.364057	-0.185658	-0.333891	-0.432552	-0.632695	-0.401377	-0.34813	-0.488845	-0.407258	-0.470201	-0.332613	-0.666717	-0.288518	-0.201152	-0.463631
12443	Ccnd1	0.619569	0.0815515	-1.00789	-0.487778	-1.25145	-1.49369	-1.88233	-1.3883	-1.45334	-1.04716	-0.307256	-0.0739494	0.358684	0.381847	-0.0471335	-0.106481	-0.861442	-0.272479	-0.588844	-1.72159	0.927963	-0.147888	-0.6698	-1.07644	-0.779641	-0.865686	-0.806013	-0.494379	-0.881382	-0.982209
12445	Ccnd3	-0.818833	-0.940581	-1.33523	-0.902146	-1.2806	-0.609936	0.30519	0.460076	0.340845	0.177944	-0.665665	-1.18156	-0.992201	-1.1928	-1.45742	-1.227	0.181767	0.323158	-0.438424	-0.0795944	-0.515529	-0.861442	0.318993	0.609653	0.345497	0.792563	0.353257	0.691701	-0.658946	-0.416318
12447	Ccne1	0.320394	0.104817	-0.708747	-0.526702	-1.02777	-1.54744	-1.39176	-1.31922	-1.36276	-2.07106	-0.0719587	0.29602	0.602104	0.699951	0.00976256	-0.37805	-1.97774	-1.93101	-0.945835	-1.68913	-0.254803	-0.376771	-1.19654	-1.47276	-1.17234	-1.52847	-1.44531	-1.00088	-1.05028	-1.14322
12572	Cdk7	0.604116	0.0852215	-0.328279	-0.468219	-0.744437	-0.755956	-0.742959	-0.521012	-0.629939	-0.729734	-0.269874	-0.0925911	-0.395262	-0.0842371	-0.293825	-0.544315	-0.114069	-0.477782	-0.776379	-0.812339	0.491282	-0.224086	-0.917527	-0.892003	-1.04084	-0.748891	-0.729994	-0.750652	-0.511794	-1.32643
12593	Cdyl	0.718321	-0.0580225	0.120152	-0.482754	-0.421659	-0.526977	-0.114496	-0.456389	-0.50336	-0.776064	0.500857	0.690559	-0.104551	-0.696196	-0.169837	-0.705176	-0.703752	-1.07027	-0.883982	-0.837341	0.392495	-0.597592	-0.451113	-0.5854	-0.186082	-1.01331	-0.824809	-0.92394	-0.076347	-0.205846
12702	Socs3	-4.69956	-4.69956	-4.69956	-4.69956	-4.09975	-3.89063	-3.68531	-2.80205	-1.3415	-1.83765	-4.69956	-3.89063	-3.05336	-2.89211	-2.62931	-2.43507	-1.7277	-0.675457	-2.06027	-2.45671	-4.69956	-4.69956	-4.69956	-4.09975	-4.69956	-3.48411	-3.89063	-4.69956	-4.69956	-4.69956
12729	Clns1a	-0.406505	-0.104585	-0.661969	-0.904785	-1.00789	-1.08462	-0.95195	-1.05384	-1.17108	-1.02532	-0.26782	-0.0620244	-0.102247	-0.12732	-0.181825	-0.540329	-0.53245	-0.775088	-0.733971	-1.02622	-0.123587	-0.381773	-1.08302	-0.961786	-0.803902	-0.993769	-0.843596	-0.926554	-0.564512	-0.70752
12808	Cobl	-0.102853	-1.35374	-0.162976	-0.483806	-2.48356	-2.30297	-2.99018	-2.89211	-2.40987	-1.09387	-2.38563	-2.80205	-2.13209	-1.83765	-2.99018	-2.80205	-2.23604	-2.07106	-2.65963	-2.28922	-0.790386	-2.23604	-0.57243	-0.860636	-1.8976	-2.22216	-2.93528	-2.36729	-4.09975	-2.56475
12822	Col18a1	0.0508882	0.0849774	0.183848	0.118359	0.166931	0.312477	0.343751	-0.474525	-0.598408	-0.502573	-0.878947	0.268496	0.777481	0.756698	0.0542605	-0.0528896	0.52169	-0.0103551	-0.894368	0.0215626	-0.240207	-0.815569	0.907063	-0.0591354	-0.176704	0.246119	-0.229592	-0.155109	-0.642625	-0.381773
12933	Crmp1	0.116987	0.452014	0.317266	0.133388	-0.00738786	-0.751254	-1.88994	-3.27771	-3.2077	-2.38563	0.452014	0.767283	0.342453	0.1345	0.388303	0.440994	-1.55093	-0.553153	-0.705758	-2.26908	0.299463	0.758534	-1.4891	-2.89211	-2.09105	-2.65963	-2.99018	-1.86075	0.327987	0.370028
13017	Ctbp2	0.102465	-0.711345	-0.253559	-0.212353	-0.792247	-0.873156	-1.03679	-1.1495	-1.19032	-1.22394	-0.0213426	-0.0732259	-0.189667	-0.151375	-0.411547	-0.550761	-1.34342	-1.34755	-0.689514	-0.54675	-0.0496016	-0.537472	-0.844484	-0.733374	-0.508682	-1.10433	-0.73028	-0.634479	-0.845772	-1.32051
13195	Ddc	0.261269	-0.803465	-0.303213	-0.895932	-0.720216	-2.23604	-1.19139	-0.815885	-0.672404	-0.787911	-0.629104	1.20319	0.300323	-0.116959	-1.35879	-1.45928	-0.503894	-0.338441	-1.42265	-0.131866	1.00323	0.212936	-1.2151	-2.26908	-0.702974	-1.64107	-0.858985	-1.49117	0.216447	-0.238593
13211	Dhx9	0.811281	0.690559	0.440191	-0.109345	-0.457313	-0.891035	-0.89845	-0.366332	-1.09048	-0.668831	-0.491261	-0.548982	-0.552973	-0.0890479	-0.121395	-0.801058	-0.688336	-0.68923	-1.02532	-0.740982	-0.149683	0.276014	-0.645518	-1.18529	-0.514332	-1.08534	-0.821291	-0.432006	-0.584623	-0.546374
13435	Dnmt3a	0.194497	1.55278	1.34318	1.50446	0.695268	-0.746656	-1.22541	-1.16439	-0.893333	-0.240514	-0.448211	1.78927	3.80432	3.49064	2.46539	0.958202	-0.936849	-0.842055	-1.01227	-1.11569	-0.240578	1.78304	-0.40804	-1.53994	-0.239863	-1.47076	-0.881701	-0.244984	0.409839	0.462531
13436	Dnmt3b	-0.115942	0.865892	1.08809	1.40381	0.749911	-0.804271	-1.14322	-0.918174	-1.45928	-0.576387	-0.188466	0.536111	1.46406	2.42052	2.01011	1.24428	-1.7426	-2.07895	0.210584	-0.5854	-0.185658	-0.00223605	-0.582875	-2.19049	0.540993	-1.88233	-0.583432	0.18557	-0.781872	-0.672404
13590	Lefty1	-1.10433	2.07556	0.470704	0.787687	0.391711	-0.330345	-1.22008	-1.94951	-2.65963	-2.01679	-2.56475	1.03373	1.04877	1.32468	0.459707	0.952659	-1.67063	-1.26053	-1.17108	-0.883632	-0.396889	1.15267	-0.807171	-3.2077	-1.49369	-3.35668	-1.81141	-1.45742	-0.159135	-0.269244
13595	Ebp	-1.61537	-0.350113	-0.625291	-0.839212	-1.00358	-0.867547	-0.157858	0.00771714	-0.382944	-0.271343	-1.52538	-0.0145882	-0.715974	-0.987496	-1.42551	-1.59612	0.00609081	-0.223237	-0.109507	0.15317	-0.650032	-0.320272	-0.106405	-0.0876821	-0.064759	-0.2255	-0.281185	-0.132472	-0.279677	-0.396889
13619	Phc1	-0.459524	-0.197976	0.328535	0.393416	0.305094	-0.326705	-0.944458	-1.06394	-0.984494	-0.759685	0.183426	0.430058	1.13122	1.07754	0.562563	0.646229	-1.34755	-1.17959	-0.311963	-0.598898	-0.35526	0.0941234	-0.383038	-1.09199	-0.480025	-1.0317	-0.895421	-0.483405	-0.198696	0.309465
13626	Eed	0.152416	-0.920596	-1.00161	-0.960694	-1.47597	-1.32216	-1.21075	-1.19032	-0.827689	-1.01989	-0.920964	-0.795283	-1.10433	-1.32216	-1.24429	-1.48222	-1.19393	-1.30444	-1.34342	-0.969427	-0.354147	-0.651082	-1.13579	-0.634479	-1.00507	-0.763626	-0.787599	-1.14516	-0.599809	-0.799681
13653	Egr1	-3.68531	-3.11147	-2.80205	-1.88233	-3.48411	-3.2077	-2.72911	-2.62931	-2.43507	-2.84344	-1.64107	-1.1147	-0.59419	-0.738307	-1.19654	-0.833045	-0.516278	1.01571	-0.386486	-1.16966	-4.09975	-3.89063	-3.68531	-3.27771	-3.68531	-3.05336	-1.99542	-3.89063	-3.89063	-4.09975
13800	Enah	0.348163	-0.454968	-1.19032	-0.770902	-1.42851	-1.36034	-1.49369	-1.37147	-1.30731	-1.35007	-0.311025	0.0763102	0.0411198	-0.37133	-1.25145	-1.59258	-1.26589	-1.12018	-1.57007	-1.48553	0.106078	-0.269345	-0.946778	-1.08534	-1.13797	-1.32051	-1.50172	-1.28504	-1.06394	-0.752679
13829	Epb4.9	-0.0893604	-0.911658	-0.108722	0.539602	-0.679015	-0.52782	-0.775694	-1.73701	-1.75336	-1.66706	-1.56626	-1.61537	-1.34342	-2.01679	-1.88233	-1.83765	-1.59612	-1.31552	-1.88994	-1.94951	-0.269955	-1.76087	-1.01435	-1.52538	-1.76724	-1.35545	-1.21766	-2.00594	-1.46166	-1.83765
13836	Epha2	0.172416	-0.216159	-0.838863	-0.864666	-1.0711	-1.144	-1.34579	-1.5803	-1.44098	-1.15161	-0.611001	0.540993	0.0948906	-0.792947	-0.467188	-0.701431	-1.43653	-0.993769	-0.850952	-0.580597	-0.0669231	-0.299346	-0.840578	-0.719171	-1.22272	-0.745736	-0.783053	-1.44531	-0.712342	-1.00577
13850	Ephx2	-1.90807	-1.94951	-1.39013	-0.55932	-0.248841	0.320394	-0.728289	-1.11144	-0.815569	-0.0203447	-0.547957	-1.28854	-0.520291	-0.531561	-1.01989	-0.080647	-0.70234	-0.182985	0.0218424	0.579997	-0.0213244	-0.715715	-0.186461	-0.496811	-0.730907	-0.345516	0.194765	-0.50455	-0.609511	-0.563338
13870	Ercc1	0.0766113	0.329972	-0.235121	-0.491142	-0.820411	-0.756582	-0.59419	-0.281987	-0.326795	-0.373821	-0.178182	-0.307798	0.0788279	-0.0344263	-0.212402	-0.478742	-0.364274	-0.287286	-0.565217	-0.725021	-0.378746	-0.270529	-0.777047	-0.682812	-0.618434	-0.629939	-0.533405	-0.960081	-0.589251	-0.941778
13872	Ercc3	0.840443	1.15076	-0.724709	-0.608257	-0.786715	-0.657829	-0.241687	-0.728038	-0.525707	-0.731781	0.00151331	0.113656	0.223782	0.205305	-0.240459	-0.816877	-0.372995	-0.725331	-1.00995	-0.580838	-0.127302	0.161102	-0.819251	-0.619291	-0.753291	-0.551276	-0.62641	-0.790874	-0.518255	-0.580042
13875	Erf	-1.02886	-1.07851	-0.982831	-1.02622	-0.86174	-0.845772	-0.455952	0.224919	-0.247518	-0.394662	-0.810921	-0.835366	-0.569684	-0.876642	-0.463396	-0.311698	0.0480087	-0.169707	-0.301386	-0.206753	-1.22816	-1.75336	-0.656517	-0.815569	-0.960694	-0.615914	-0.39485	-0.670301	-1.3415	-1.24582
13990	Smarcad1	0.101394	-0.228105	-1.1476	-0.941224	-0.702027	-0.723815	-0.882091	-0.980583	-0.775694	-1.42551	-0.430448	-0.324728	-0.146574	-0.240334	-0.459174	-0.825581	-0.786983	-0.431474	-0.716587	-0.677079	0.754189	-0.250021	-0.828019	-0.341861	-0.321134	-0.340742	-0.673817	-0.725612	-0.215679	-0.424757
14063	F2rl1	-0.701815	-0.682595	-0.580042	-0.615914	-0.432754	-0.438548	-0.495056	-0.308735	0.23144	0.0907788	0.129913	-1.13677	-1.27245	-1.51508	-1.17854	-0.987496	-0.627363	-0.865193	-0.328948	-0.12596	-1.50404	-1.77286	-1.58804	-0.835731	-1.19499	-0.733374	-0.755956	-1.51508	-0.891035	-1.38627
14086	Fscn1	-0.0770576	-0.240207	-0.437475	-0.42685	-0.432643	-0.786338	-0.443233	-0.211652	-0.00264084	-0.129839	-0.0526615	-0.21188	-0.689954	-1.14322	-0.644974	-0.637178	0.00355208	-0.111284	-0.0898519	-0.907959	-0.29686	-0.565217	-1.17959	-0.890051	-0.499778	-0.759061	-0.614197	-0.746081	-0.447597	-0.406724
14104	Fasn	0.0551088	0.212537	0.676757	0.569189	0.302643	-0.495056	-0.765099	-0.363421	-0.642426	-0.508869	-0.915423	-0.0293359	0.672276	0.449925	0.320228	0.383795	-0.559549	-0.667534	-0.246658	-1.14516	-0.70319	-0.532683	-0.744149	-1.27783	-0.981323	-1.18812	-1.29013	-0.684102	-0.999988	-0.867223
14105	Srsf10	0.384126	0.22028	-0.363153	-0.540329	-0.557894	-0.468075	-0.786338	-0.963383	-0.938546	-1.09611	0.55368	0.727716	-0.174147	-0.0724698	0.0175693	-0.0654371	-0.833392	-0.547957	-1.11739	-0.661033	-0.0761977	-0.257348	-1.25276	-0.806013	-0.404648	-0.934619	-1.08827	-0.945835	0.273808	-0.309509
14107	Fat1	0.897015	-0.65063	1.39698	0.297631	-0.439771	-0.0143726	0.00490373	0.233223	-0.322589	-0.30278	-0.170717	-1.11144	-0.103739	-0.0795202	0.00133906	-0.0652817	-0.242194	-0.682345	-0.461462	-1.11144	0.220178	-1.09048	-0.959596	-0.775389	-0.836821	-0.240745	-0.304392	-0.199775	-1.33114	-1.30263
14171	Fgf17	1.73637	-2.34826	-1.22942	0.220695	-1.78019	-1.67564	-1.37727	-1.46766	-1.21766	-1.35879	-2.07106	-2.20552	-1.31713	-2.13209	-1.9586	-1.83033	-1.32051	-1.05687	-1.48222	-1.88233	-2.80205	-4.09975	-3.35668	-3.11147	-3.48411	-2.93528	-3.48411	-3.68531	-3.48411	-3.68531
14175	Fgf4	-0.474834	-0.829885	-0.569684	-0.24241	-0.682812	-0.472133	-1.45928	-1.65604	-1.42265	-1.01768	-0.759896	-0.108649	0.197362	0.157302	-0.598408	-1.18529	-3.48411	-4.69956	-3.89063	-0.597592	-1.49369	-0.860636	-0.406841	-0.907032	-1.18156	-1.27245	-0.844969	-1.00722	-0.318312	-0.244984
14229	Fkbp5	-0.679015	-0.0583613	0.140294	-0.0544585	-0.189881	-0.36779	-0.64529	-0.756279	-0.702027	-0.895932	-0.221622	-0.0785843	-0.0694315	0.102994	-0.0760288	-0.0730502	-0.950936	-1.07754	-0.503207	-0.622649	-0.897487	-0.768448	-0.646031	-0.856223	-0.801464	-0.970155	-1.18656	-0.721066	-0.495701	-0.335096
14375	Xrcc6	-0.611683	0.0591285	0.0525594	0.178598	-0.0522397	-0.284666	-0.416318	-0.595261	-0.517808	-0.857199	-0.701815	-0.275815	-0.00878826	0.133231	0.0489749	-0.316301	-0.955703	-1.24582	-0.724459	-0.378641	-0.850458	-0.395932	-0.461038	-0.863993	-0.532295	-0.757162	-0.859357	-0.878947	-0.178015	-0.444679
14390	Gabpa	0.250777	-0.303049	0.183594	0.286126	-0.321559	-0.311698	-0.70752	-0.849106	-0.704663	-0.544002	0.331923	0.726961	-0.0935726	-0.179062	0.220369	0.101067	-0.612456	-0.512154	-0.65814	-0.0301669	-0.395787	-0.128069	-0.833857	-0.870584	-0.684392	-1.26053	-0.869421	-1.66706	0.312306	0.148989
14432	Gap43	-1.68913	-2.07895	-1.85333	-2.01679	-1.36484	-1.13907	-1.0107	-0.996728	-0.836018	-0.930167	-0.807622	-1.00929	-0.432909	-0.930167	-0.352218	-0.267567	-0.0884031	0.193815	-0.28514	-0.646995	-0.877653	-1.26758	-0.783836	-0.812926	-0.920246	-0.520663	-0.89902	-0.788233	-0.962958	-0.925352
14450	Gart	-0.643911	-0.292085	-0.439771	-0.501726	-0.567645	-0.803902	-0.962412	-1.0107	-1.2151	-1.23127	-1.00161	-0.622915	0.30618	0.209644	0.0355061	-0.138425	-1.15571	-1.49917	-0.621425	-0.760841	-0.369848	-0.486913	-0.835731	-1.16773	-0.961208	-1.36951	-1.40991	-0.77346	-0.302086	-0.425485
14472	Gbx2	0.212439	-2.93528	-3.68531	-2.56475	-2.93528	-2.56475	-2.19049	-2.14513	-2.04088	-2.40987	0.26239	-0.757799	-1.35545	-1.84717	-1.90807	-2.09105	-1.51993	-1.23466	-1.43653	-2.07895	-0.316409	-2.89211	-2.65963	-2.65963	-2.89211	-2.28922	-2.84344	-2.72911	-2.93528	-3.05336
14562	Gdf3	0.406054	-1.12789	-1.29959	-0.739969	-1.21635	-1.1015	-1.1928	-1.58804	-1.42851	-1.4891	-0.0384656	-0.30771	-0.056495	-0.0291201	-0.932652	-1.30263	-2.99018	-2.28922	-2.53617	-1.37727	0.965903	-0.253997	-0.60153	-1.21903	-0.906078	-1.17959	-1.11144	-0.761167	-0.561736	-0.832568
14584	Gfpt2	-1.16124	-0.795958	-0.68	-0.684392	-0.558209	-0.633733	-1.81141	-2.25017	-2.09105	-2.13209	-0.644073	-0.401269	-0.0545501	-0.783053	-1.01165	-0.961208	-0.442652	-1.02695	-0.535822	-1.40787	-0.736311	-0.514593	-1.12589	-1.84717	-2.51248	-1.69266	-2.26908	-2.06027	-0.586029	-0.21862
14622	Gjb5	-1.09048	-1.13907	-0.929628	-1.00995	-1.06075	-0.562469	0.130994	1.20429	1.31394	0.483152	-2.0484	-1.9586	-1.52538	-1.43101	-1.40787	-1.24841	-0.734566	-0.571962	-0.825957	-0.385383	-0.621626	-0.858207	-0.372207	-0.376117	-0.244616	-0.269	-0.314525	0.0108115	-0.0147588	-0.496077
14632	Gli1	0.63809	0.0235387	-0.62119	-0.653992	-1.34342	-0.947255	-2.56475	-3.35668	-3.11147	-3.68531	1.06499	1.70762	0.936905	0.751835	-0.412447	-1.24582	-0.990674	-0.59419	-1.4183	-1.35007	-0.694543	-0.561057	-2.72911	-2.80205	-3.35668	-2.89211	-3.2077	-3.05336	-2.40987	-1.51993
14633	Gli2	0.015749	-0.0851872	0.127095	-0.399012	-0.799045	-0.478049	-1.40344	-1.68913	-1.92325	-1.56278	-1.08979	-0.795582	-0.0527	-0.627363	-0.61115	-0.495574	-0.25529	-0.325612	-0.376233	-0.734566	-1.0191	-0.080327	-1.14603	-2.14513	-2.14513	-2.0484	-2.15847	-1.32643	-0.460404	-0.726837
14645	Glul	-0.0692687	-0.276927	-1.13278	-1.0519	-1.23245	-1.06224	-0.493165	-0.353514	0.14607	0.0614545	0.231314	-0.612253	-0.754489	-0.620528	-0.781179	-1.32422	0.233314	-0.0106148	-0.849958	0.415518	-0.143307	-0.77439	-0.423554	0.666723	0.00301472	0.927001	0.544533	0.123681	-1.07937	-0.752127
14704	Gng3	-0.724459	0.144463	-0.377588	0.0561336	-0.722078	-1.05104	-1.18812	-1.81732	-1.66068	-2.09105	-0.0189094	-0.0862853	0.344974	0.102768	0.0979047	0.307829	-1.99542	-1.40344	-0.571567	-2.11758	-0.286184	-0.230415	-1.83033	-2.17792	-2.02937	-2.19049	-2.89211	-1.7426	-1.26053	-1.30902
14775	Gpx1	0.771123	0.449414	-0.627025	0.168638	-0.80863	-1.05271	-0.0884219	-0.0799229	-0.269543	-0.52892	0.256875	0.138268	0.212691	-0.116156	-1.0519	-1.40787	-0.603091	-0.523651	-0.664557	-1.82365	-0.00348164	-0.502243	-1.06075	-0.836369	-0.386486	-0.52498	-0.603091	-0.495932	-1.04636	-1.67564
14791	Emg1	0.115052	0.00870346	-0.675691	-0.2784	-0.516457	-0.618666	-0.574568	-0.602295	-0.643911	-0.746929	-0.438424	-0.0409209	-0.0170712	0.0496801	-0.118651	-0.336677	-0.552579	-0.655452	-0.456699	-0.600266	-0.0151356	-0.129143	-0.454519	-0.849106	-0.464299	-0.598659	-0.624432	-0.457027	-0.379066	-0.60096
14852	Gspt1	0.0195801	-0.111144	-0.290043	-0.946316	-0.83027	-0.911658	-0.911658	-0.831417	-0.715388	-0.85677	-0.246322	0.323158	-0.204716	-0.125554	-0.185861	-0.292258	-0.627025	-0.920596	-0.751254	-0.647582	-0.267677	-0.40639	-1.04243	-0.412825	-0.511794	-1.09721	-0.731209	-1.02886	-0.318011	-0.563167
14860	Gsta4	0.400699	0.979026	0.29567	0.408796	-0.119822	0.0943241	-0.379209	-1.10066	-0.835731	-0.714579	0.176834	0.25331	0.401148	0.575878	0.0799739	-0.405907	-1.5803	-2.02937	-1.06816	-0.688336	-0.413208	-0.174971	-0.283234	-0.855737	-0.90956	-0.979358	-0.827245	-0.708425	-0.217315	-0.0219383
14884	Gtf2h1	0.255961	0.0967438	-0.925352	-0.624656	-0.857715	-0.923186	-0.883041	-0.634732	-0.446275	-0.781529	-0.486913	0.0664574	-0.229096	-0.185625	-0.337641	-0.750199	-0.711345	-0.521133	-1.07446	-0.432552	-0.647229	-0.347907	-0.69777	-0.311197	-0.492347	-0.452358	-0.328375	-0.695784	-0.489558	-0.661472
14885	Gtf2h4	0.0637483	0.0160553	-0.242641	-0.365778	-0.791238	-0.751568	-0.462025	-0.557571	-0.44988	-0.495253	-0.443121	0.0573433	-0.180455	-0.0954779	-0.425652	-0.543847	-0.313595	-0.833045	-0.201809	-0.153475	-0.249296	-0.159208	-1.11739	-0.549174	-0.64958	-0.732722	-0.640027	-0.60153	-0.361142	-0.894853
14923	Guk1	0.143164	0.321764	-0.370511	-0.398002	-0.577892	-0.792947	-0.53395	-0.695096	-0.671442	-0.678215	-0.370217	-0.126974	-0.00249448	0.177944	-0.0190874	-0.178741	-0.430805	-0.667947	-0.412687	-0.697516	-0.166644	-0.39174	-0.714971	-0.726609	-0.642064	-0.567097	-0.656161	-0.655231	-0.765788	-0.912273
14936	Gys1	-0.138923	-0.128573	-0.111655	-0.107451	-0.532295	-0.776064	-0.347616	0.405776	0.538974	0.463676	-1.07851	-0.976856	-0.111199	-0.339359	-0.674933	-0.453121	0.17511	0.322314	0.270008	-0.338597	-0.561736	1.02003	-0.808296	-0.844969	-0.404494	-0.974373	-0.740236	-0.367245	-0.355703	-0.332372
14976	H2-Ke2	0.235439	0.0288284	-0.575443	-0.182486	-0.363421	-0.334397	-0.514972	-0.536896	-0.584268	-0.638874	-0.156708	-0.0964119	-0.201654	-0.0739749	-0.155524	-0.332068	-0.625076	-0.66509	-0.558535	-0.657829	-0.169354	-0.567487	-0.740631	-0.911658	-0.77439	-0.639658	-0.959061	-0.740982	-0.605118	-0.802437
15077	Hist2h3c1	0.122533	0.561339	0.327859	-1.24582	0.291326	-1.24582	-1.68913	-1.53994	-2.84344	-3.35668	-0.046372	-1.7159	-1.57007	-0.799423	-0.696695	-0.578232	-2.15847	-1.22272	-0.631226	-3.89063	4.75269	4.08514	-0.191141	-3.05336	-3.89063	-0.982209	-3.05336	0.794144	0.597265	0.507083
15115	Hars	0.418202	0.683238	-0.150191	-0.0376527	-0.451869	-0.765099	-0.479305	-0.418655	-0.478742	-0.597592	-0.0307732	-0.00802039	-0.970921	-1.27875	-0.803096	-1.06224	-0.786338	-0.930167	-1.08462	-1.40094	-0.345697	-0.116535	-1.15454	-1.00995	-0.86174	-0.999988	-0.653114	-0.979892	-0.332068	-0.986473
15162	Hck	-1.16439	-1.16641	-1.09868	-0.776379	-1.67564	-1.29769	-1.69737	-2.68886	-2.89211	-2.53617	-0.770142	-0.725843	0.537316	-0.51351	-0.98381	-1.00627	-0.561057	-0.316409	-0.575222	-0.626758	-0.789113	-1.47076	-1.24582	-1.88994	-2.56475	-1.51508	-2.76055	-2.14513	-0.890051	-1.11569
15201	Hells	0.0413381	-0.341273	0.051379	-0.0924829	-0.267281	-0.648096	-1.05769	-1.22008	-1.08017	-1.05384	-0.321837	0.136829	-0.519235	0.11103	0.478743	-0.0340488	-1.33523	-1.68484	-0.61628	-0.0885605	-0.171237	0.0410494	-0.48737	-0.797976	-0.301528	-1.04459	-0.493497	-0.637178	0.294478	-0.277091
15270	H2afx	-0.101246	-0.800735	-0.739419	-1.03825	-0.699307	-0.629283	-0.551516	-0.986473	-0.764809	-0.904785	-0.193073	-0.620731	-0.332068	-0.113487	-0.0797802	-0.280066	-0.202591	-0.644974	-0.127642	-0.502689	-0.263872	-0.592982	-0.706694	-1.13985	-1.16773	-0.883982	-0.771771	-0.870584	-0.674359	-0.725021
15384	Hnrnpab	0.890479	0.367341	0.0848225	0.277567	-0.133627	-0.628958	-0.588423	-0.484106	-1.12908	-0.904348	-0.530729	0.141255	-0.594613	-0.267214	-0.0402297	-0.406841	-0.731209	-0.906583	-0.798683	-1.25837	-0.0830929	0.512342	-1.09103	-1.22272	-0.522374	-1.02253	-0.553334	-0.872685	-0.170044	-0.800107
15467	Eif2ak1	0.450456	-0.937428	-1.64995	-1.20175	-1.07644	-1.66706	-1.2919	-0.916993	-1.12789	-1.46766	-0.20691	-0.989688	0.494163	0.700343	0.257228	-0.426079	-0.471767	-0.47468	-0.561918	-0.477639	1.27516	-0.156944	-0.970921	-0.819251	-0.44894	-0.196101	-0.946778	-0.467616	-0.65497	-1.10714
15469	Prmt1	0.0275247	0.0447279	-0.54675	-0.797202	-0.582679	-0.963383	-0.750652	-0.684661	-0.843038	-0.869421	0.101738	0.160405	-0.305839	-0.350311	-0.103661	-0.24619	-0.413947	-0.536896	-0.374307	-0.642426	-0.209712	0.012308	-0.80863	-0.813996	-0.310727	-0.851334	-0.592808	-0.7473	0.0528077	-0.409265
15505	Hsph1	0.456955	-0.797202	-0.613008	-1.03518	-1.67063	-1.14516	-0.990285	-0.955703	-0.711345	-0.681844	0.719069	0.642498	0.251704	0.281512	-0.0697561	-0.891576	-1.35545	-1.03433	-1.16861	-0.70752	0.129798	0.340114	-1.02532	-0.326245	0.123807	-0.670301	-0.463237	-0.345516	-0.416476	-0.601335
15507	Hspb1	-0.296188	-1.08122	-1.66706	-1.5803	-2.15847	-1.57342	-1.08906	-0.912702	-0.487618	-0.103118	-0.292808	-0.227853	-0.629283	-1.13797	-1.97774	-2.0484	-1.49611	-0.599534	-1.77286	0.24857	-0.231146	-0.70752	-0.266431	0.301148	0.207129	0.255961	0.38608	0.179578	-0.427079	-0.621425
15510	Hspd1	0.0771461	-0.274432	-0.684932	-0.551909	-0.852446	-0.922675	-0.849958	-0.560165	-0.543847	-0.431749	-0.117665	-0.0561597	0.241096	0.178049	0.120676	-0.104597	-0.657659	-0.539785	-0.44095	-0.733374	0.267797	-0.0167013	-0.428752	-0.573992	-0.336983	-0.60689	-0.437317	-0.353145	-0.597592	-0.790874
15525	Hspa4	0.327987	-0.168438	-0.219446	-0.210618	-0.40905	-0.785325	-0.543136	-0.4126	-0.467188	-0.594367	-0.165934	-0.196101	-0.329496	0.0374209	-0.0455904	-0.313595	-0.646214	-0.994556	-0.714384	-0.783836	-0.205383	-0.284239	-0.624656	-0.681844	-0.541202	-0.584811	-0.511589	-0.613549	-0.670301	-0.74542
15526	Hspa9	0.183778	0.188038	-0.348635	-0.750652	-0.453699	-0.434131	-0.486913	-0.450124	-0.468219	-0.609936	-0.178245	-0.585596	-0.356518	-0.244535	-0.381965	-0.492669	-0.67934	-0.556805	-0.549845	-0.347514	-0.234822	-0.206858	-0.784111	-0.524237	-0.560165	-0.543512	-0.605644	-0.719425	-0.349801	-0.193073
15574	Hus1	0.0344902	0.238508	0.531705	0.0899596	0.0111776	-0.291086	-0.461656	-0.768877	-0.757162	-0.832248	-0.279476	0.6755	0.281847	0.607993	0.21943	-0.278103	-0.60153	-0.741383	-0.605467	-0.0675775	-1.17614	-0.558935	-0.463631	-0.866833	-0.715974	-1.00866	-0.601729	-1.11061	-0.0479027	-0.407752
15894	Icam1	-2.40987	-0.0580569	-0.901001	-1.37147	0.0824526	-0.457574	-1.0711	-1.60068	-1.36484	-2.14513	-1.31392	-1.43918	-1.49611	-1.41185	-1.38194	-1.21398	-0.872685	-0.564916	-0.902769	-1.04156	-2.51248	-0.729172	-0.914141	-1.65604	-2.40987	-1.66068	-2.19049	-2.45671	0.223713	0.312372
15925	Ide	-0.275656	0.132897	0.560856	0.272474	0.113656	0.252279	-0.36768	-0.45712	-0.863534	-0.941224	-0.521511	0.221178	-0.0471847	0.197362	0.40145	0.445709	-1.05384	-0.814804	-0.551132	-0.0671026	-0.364681	-0.246474	-0.287983	-0.625909	-0.192332	-0.752419	-0.376023	-0.310235	-0.36779	-0.338194
16418	Eif6	0.0912952	-0.0326108	-0.817287	-0.587048	-0.922104	-1.30263	-0.840905	-0.801058	-0.80863	-0.827689	-0.424372	-0.0567621	-0.0625237	0.0185872	-0.363925	-0.618243	-0.582528	-0.636905	-0.558209	-1.12476	0.0746584	-0.310333	-1.11144	-0.865193	-0.614926	-0.685449	-0.56936	-0.588063	-0.648096	-0.960694
16434	Itpa	0.404036	0.044252	-0.994556	-0.291524	-0.655231	-0.699307	-0.620294	-0.570925	-0.677577	-0.705176	0.199688	0.537549	0.0533523	0.0453099	-0.187606	-0.202354	-0.322124	-0.479662	-0.487124	-0.814804	0.769141	-0.197976	-0.333891	-0.73028	-0.515668	-0.618026	-0.461656	-0.371634	-0.470201	-0.422906
16468	Jarid2	0.101283	0.089281	0.361182	0.323882	-0.536896	-0.777047	-0.514011	-0.0718836	-0.333112	-0.445885	-0.284404	0.172127	0.167159	-0.0575192	-0.251744	-0.921469	-1.04084	-1.24002	-0.934114	-0.505789	-0.110702	-0.465812	-0.261384	-0.637902	-0.436069	-0.635602	-0.765099	-0.38347	-0.440153	-0.538328
16475	Ajuba	0.0916866	-1.59612	-1.47945	-1.35729	-0.873589	-0.338094	0.0195263	-0.662705	-0.752127	-0.610147	-0.591913	-0.108781	-0.918174	-0.778328	-0.67934	-0.635029	-0.692833	-0.945119	-0.299674	-0.900386	-1.747	-2.17792	0.0342652	0.320488	0.00338479	0.0746584	0.234064	-0.211317	-1.29959	-1.81141
16477	Junb	-2.53617	-2.28922	-2.25017	-2.22216	-1.53191	-1.6044	-1.06394	-0.897001	0.0946551	-0.0171793	-1.42265	-1.53191	-1.21766	-1.21177	-0.920596	-0.940581	-0.233872	0.444665	-0.18851	-0.55521	-2.32269	-1.50793	-1.44531	-1.20175	-1.55946	-0.891035	-0.216944	-1.45928	-1.6044	-1.63404
16529	Kcnk5	0.0511676	1.17628	0.876074	0.766566	0.787687	0.599283	-0.436725	-0.761861	-0.537472	-0.467188	-0.0476342	2.21407	1.62322	0.93264	0.188731	-0.0597273	-0.391478	-0.857199	-0.91321	-0.152373	-0.39311	-0.118651	0.417925	-0.788233	-0.246658	-0.65497	-0.592561	-0.30857	0.855954	0.876074
16598	Klf2	-1.42551	-1.24973	-1.06224	-0.441857	-1.01624	-0.516035	-0.60629	-0.755361	-0.835054	-1.2806	-1.29632	-0.978806	-0.592808	-0.809412	-1.57007	-1.56626	-1.76724	-1.68913	-1.47945	-0.312736	-0.666458	-0.650032	-0.407752	-1.00577	-1.11308	-1.04891	-1.40523	-0.906583	-0.558074	-0.424497
16600	Klf4	-2.32269	-3.68531	-3.48411	-2.68886	-4.69956	-4.69956	-3.89063	-2.40987	-1.19393	-0.771547	-3.27771	-2.72911	-3.35668	-3.68531	-4.09975	-3.89063	-2.62931	-1.77286	-2.89211	-1.88994	-1.86075	-3.11147	-3.48411	-1.1622	-2.28922	-1.50793	-0.406841	-2.84344	-2.07106	-2.84344
16648	Kpna3	0.0500187	-0.274673	-1.21635	-1.0156	-0.753908	-0.691072	-0.824046	-0.951438	-0.775088	-0.838863	0.204901	0.0505244	0.236211	0.367614	-0.00153871	-0.0288841	-0.57027	-0.543512	-0.407361	-0.834713	-0.3377	-0.488204	-0.697516	-0.47709	-0.729994	-0.481625	-1.07937	-0.791238	-0.762337	-0.395175
16792	Laptm5	1.23046	-0.0604741	-1.76724	-2.34826	-1.24973	-0.636067	-1.76087	-2.06027	-1.88233	-1.59258	-0.532295	-1.42265	-2.25017	-2.51248	-2.76055	-2.65963	-2.30297	-0.424653	-2.43507	-2.56475	0.150318	0.609653	-0.449057	-0.67114	-1.28504	-0.621996	-0.709933	-1.02253	0.893844	0.12766
16818	Lck	-1.56278	-1.18059	-1.73701	-1.38405	-2.60069	-2.32269	-1.93101	-1.75336	-1.73701	-2.32269	-2.25017	-1.55506	-1.60886	-1.43918	-1.55946	-1.80616	-1.80616	-1.72159	-1.45742	-2.19049	-0.222622	-0.718148	-2.25017	-1.94071	-2.32269	-2.11758	-2.80205	-2.07106	-1.84717	-2.51248
16854	Lgals3	0.857434	0.20271	-2.62931	-1.76087	-3.35668	-4.09975	-3.27771	-0.646739	0.53984	0.850111	0.00423056	-1.20479	-1.49117	-1.79545	-1.99542	-1.67564	-1.17854	1.35682	-1.33744	-0.0981053	3.2486	0.726156	-2.56475	-0.341104	-0.484753	-0.392376	0.965257	-0.634279	-0.219629	-1.57007
16905	Lmna	0.00233915	0.00538478	-0.750985	-0.818833	-1.51196	-0.66357	-0.0381144	0.704203	1.21128	0.918316	-0.537472	-1.90807	-1.97774	-1.94951	-1.73701	-1.64995	-0.381624	0.573552	-1.33523	-0.767756	-0.179973	-1.24262	-0.805573	1.02003	-0.206753	1.08597	1.09982	-0.200562	-0.977585	-0.931668
16952	Anxa1	-0.0185602	-0.636228	-2.40987	-1.07446	-1.69266	-1.54232	-0.179098	1.1088	1.2729	1.18206	-0.465812	-2.45671	-2.45671	-2.93528	-2.32269	-2.19049	-0.214274	0.909763	-1.68484	-1.57007	-0.0463208	-0.862634	-1.4502	0.332839	-0.453263	0.0360229	1.01015	-0.239059	-0.949761	-0.915964
17161	Maoa	0.0305442	0.121425	-0.140211	0.0132913	-0.295178	-0.710202	-0.635428	-0.893848	-0.846851	-0.435854	-0.253928	-0.00715912	-0.0600165	0.25772	0.254088	0.178433	-0.474355	-0.547166	-0.115958	-0.872685	0.334636	-0.11849	-1.01705	-1.15571	-0.837341	-1.0024	-1.33523	-1.07027	-0.340541	-0.583432
17216	Mcm2	0.0588681	0.0306296	-0.102989	-0.322316	-0.265597	-0.766426	-0.942382	-0.748564	-0.819935	-0.737306	-0.0697217	0.0393039	-0.162108	-0.0488277	0.0325934	0.00286262	-1.0711	-0.900386	-0.600735	-0.699307	-0.325074	0.369799	-0.752974	-0.859357	-0.560713	-0.805318	-1.15571	-0.765528	0.382138	-0.191349
17344	Pias2	1.91402	0.312592	-0.403901	0.666215	-0.286773	-0.302877	-0.806768	-0.323031	-0.560543	-0.382396	0.184664	1.40236	0.167326	-0.576183	-0.471905	-0.690188	-0.869751	-0.891576	-0.978806	-0.309204	1.20244	0.667396	-0.277456	-0.00232698	0.0889186	-0.349556	-0.344706	-0.813996	0.210136	0.336911
17450	Morc1	-0.323134	-1.15358	-1.6044	-1.12789	-1.85333	-1.63404	-1.50404	-2.10377	-1.60886	-1.40991	-0.299986	-0.997225	-1.38194	-1.41656	-2.25017	-3.48411	-3.05336	-2.89211	-2.93528	-0.876242	-0.695479	-1.29632	-0.945119	-1.11231	-1.47597	-1.26758	-1.00866	-1.59612	-0.659911	-0.96457
17532	Mras	-1.33988	-2.99018	-3.2077	-3.35668	-2.62931	-2.53617	-2.00594	-2.23604	-1.84717	-1.97774	-1.747	-2.40987	-2.01679	-1.9586	-1.7277	-1.50793	-1.13159	-0.779354	-1.11656	-1.47076	-1.56278	-1.9151	-1.84717	-1.73127	-1.99542	-1.00789	-1.64995	-1.50793	-1.63062	-1.68118
17762	Mapt	-2.22216	-3.05336	-2.93528	-3.48411	-2.28922	-1.90807	-1.56278	-1.66068	-1.11813	-1.23245	-0.706154	-1.24429	-0.696451	-0.974933	-1.0308	-0.799045	-0.570414	0.0401531	-0.372406	-0.0958796	-0.915964	-2.01679	-1.16641	-0.618666	-1.25145	-0.237387	-0.683504	-0.965279	-0.772259	-0.849958
17766	Nudt1	0.170385	-0.0874858	-1.44531	-1.03746	-0.914141	-1.01989	-0.0949889	-0.35644	-0.772	-0.726052	-0.633074	-0.0719209	-0.353626	-0.29268	-1.1653	-1.24973	-0.950301	-1.19654	-1.25446	-1.00507	0.910708	0.164023	-0.651926	-1.00419	-0.484588	-0.952373	-0.800107	-0.275815	-0.295759	-0.909068
17768	Mthfd2	-0.852849	0.546752	-0.257348	0.282221	-0.686861	-0.567794	-0.524749	-0.666214	-0.731985	-0.710752	-1.87458	-1.35545	-0.626558	-0.0762443	-0.0719505	-0.956984	-1.09979	-0.807171	-0.925352	-0.832568	-0.0323179	1.01702	-1.05769	-0.369246	-0.614016	-0.286106	-0.557378	-0.52132	-0.635602	-1.1653
17827	Mtx1	0.624111	0.442473	-0.465085	0.143821	-0.503894	-0.794025	-0.680755	-0.552579	-0.658946	-0.528007	-0.859357	-0.0201966	-0.0487959	0.184308	-0.332001	-0.643386	-0.541202	-0.791701	-0.661472	-1.00722	0.0316104	-0.171072	-1.04156	-1.144	-0.797976	-0.980583	-0.933611	-0.579083	-0.684661	-1.01624
17869	Myc	0.535773	-1.68484	-1.47597	-0.881035	-3.89063	-3.68531	-3.35668	-1.67564	-1.67564	-1.68484	-0.0804942	0.422262	0.00364926	-0.253997	-1.16861	-1.61537	-1.1653	-1.16773	-1.20479	-2.04088	-0.214741	-0.482029	-2.38563	-2.25017	-2.01679	-1.8976	-1.3286	-1.85333	-2.51248	-2.80205
17909	Myo10	0.0753472	0.218297	0.555305	0.92571	-0.0402932	-0.33044	-1.01822	-0.742091	-0.572668	-0.527094	0.296681	0.570657	0.914985	0.666215	0.157054	0.0674289	-1.21635	-0.969427	-0.3296	-0.862634	0.17093	1.25142	-0.275582	-0.867547	-0.631226	-0.792599	-0.737624	-0.436488	0.554723	0.347538
17975	Ncl	0.0931237	0.0663205	-0.0485402	-0.219182	-0.483405	-0.435931	-0.590853	-0.340383	-0.518435	-0.576044	-0.0633856	-0.0372469	-0.185406	-0.0464916	0.14548	-0.0604362	-0.715388	-0.737306	-0.464966	-0.718148	-0.150157	-0.245566	-0.726609	-0.754489	-0.552776	-0.823375	-0.551276	-0.745037	-0.482754	-0.569531
18012	Neurod1	-0.596384	-0.978806	-1.13579	-1.53994	-1.2919	-1.09979	-1.21903	-1.67063	-1.47276	-1.54744	2.8892	1.12443	1.02331	0.318136	-0.0605089	-0.752974	-1.24706	-1.00995	-1.22272	-1.76724	-0.155798	-0.365414	-1.76087	-1.94951	-2.04088	-1.42551	-2.07106	-2.20552	0.525777	0.0250187
18046	Nfyc	0.854732	-0.671741	-1.13407	-0.962412	-1.01768	-1.22394	-1.20394	-0.617834	-0.698631	-0.943988	-0.0373894	0.156779	-0.149209	-0.0551987	-0.414549	-0.912702	-0.632853	-0.716587	-0.849106	-1.05469	1.18851	-0.447723	-0.763626	-0.766758	-0.552387	-0.602295	-0.604225	-0.257744	-0.729734	-0.957716
18100	Mrpl40	-0.0200864	0.0787817	-0.882091	-0.719171	-0.81646	-0.536018	-0.579257	-0.559739	-0.619291	-0.907959	-0.736	-0.0207473	-0.177311	-0.112475	-0.685449	-0.93918	-0.725612	-1.00929	-0.728038	-0.955703	0.274142	-0.126357	-0.465812	-0.781872	-0.728826	-0.681027	-0.592982	-0.381394	-0.498158	-0.792247
18109	Mycn	-0.899926	-2.22216	-1.13514	-0.814416	-1.37727	-1.25145	-1.19775	-1.2709	-1.60068	-1.57675	-0.800461	-0.335025	-0.109615	-0.166476	-0.369741	-0.857715	-1.58804	-1.23127	-1.36951	-1.70976	-0.226341	-1.19139	-0.812339	-1.68118	-1.06915	-1.60068	-1.41393	-1.1147	-1.58318	-1.76724
18117	Emc8	0.253219	0.0471945	-0.902769	-0.613008	-0.824809	-0.783053	-0.410798	-0.671741	-0.957716	-1.02253	-0.739685	-0.312253	-0.283515	-0.416733	-0.67356	-0.731781	-1.1476	-1.45564	-0.958513	-0.871526	0.251223	-0.747591	-0.426572	-0.7473	-0.428016	-0.572668	-0.738307	-0.400874	-0.902146	-1.17476
18119	Nodal	0.0448112	-0.878947	-0.883632	-0.542849	-1.24123	-1.12476	-1.0519	-1.82365	-2.30297	-1.9586	-0.167535	0.424825	0.413079	0.0617942	-0.106762	-0.0611485	-1.24123	-1.43398	-0.154217	0.0989371	-0.214577	-0.311698	-0.607721	-1.27245	-0.757162	-2.09105	-1.09611	-0.838863	-0.539785	-0.948494
18139	Zfml	-0.0358729	-0.117018	0.460193	0.173186	0.160855	-0.420736	-0.746929	-0.786338	-1.06816	-0.704901	1.01867	0.282913	0.556445	-0.0927796	0.25348	-0.0927432	-0.864319	-0.796835	-0.750652	-0.766426	0.688907	1.23237	0.0305144	-0.644974	-0.21218	-0.844076	-0.369246	-0.427269	0.176918	0.559684
18140	Uhrf1	-0.413569	0.0725224	0.278427	-0.0889747	-0.100606	-0.543658	-0.609936	-0.277593	-0.524749	-0.480247	-0.0435683	0.232192	-0.086139	-0.306315	-0.0514205	-0.144586	-0.70967	-0.851334	-0.570414	-0.877096	-0.385622	0.332963	-0.621765	-0.750199	0.0754765	-0.969427	-0.57314	-0.221165	0.491071	0.29567
18141	Nup50	1.08038	0.279254	-0.698921	-0.649812	-0.381497	-0.662705	-0.533028	-0.591383	-0.331647	-0.551516	0.140701	-0.48912	-0.013595	0.142931	-0.185173	-0.489432	-0.675457	-0.584623	-0.760581	-0.637727	-0.120318	-0.260146	-0.755161	-0.44095	-0.47468	-0.470791	-0.51679	-0.54675	-0.561559	-0.482881
18208	Ntn1	2.81208	-1.92325	-1.63404	-1.80159	-1.18059	-0.988993	-0.909068	-0.860991	-0.742773	-0.796499	-0.208559	-1.88994	-1.72159	-1.63404	-1.86742	-1.73701	-0.985976	-0.444679	-0.517808	-1.17854	2.65439	-1.81141	-1.63719	-1.45564	-1.77286	-1.15868	-1.60886	-1.65604	-1.73701	-1.78019
18263	Odc1	-0.631778	-1.06728	-1.72159	-1.50404	-1.52538	-1.9586	-1.58804	-1.34755	-1.61537	-1.15244	-0.0902053	-0.112103	0.248058	0.576272	0.00600136	-0.198074	-1.02622	-0.835366	-0.471503	-0.70545	0.375802	-0.239112	-0.809069	-0.778602	-0.671963	-0.51756	-0.763353	-0.561391	-0.943396	-0.877653
18393	Orc2	0.584146	0.360481	-0.288724	-0.306236	-0.608425	-0.801058	-0.608696	-0.779354	-0.773877	-0.889535	0.0207641	0.249994	0.526259	0.380313	0.236366	-0.76396	-0.591004	-1.25276	-0.976243	-0.516944	-0.143945	-0.351513	-0.605875	-0.883982	-0.771547	-0.548205	-0.950301	-0.882091	-0.704117	-0.462967
18432	Mybbp1a	0.180507	0.162024	-0.0936802	-0.19859	-0.575621	-0.647229	-0.801058	-0.518768	-0.754489	-0.699565	-0.414651	-0.504836	-0.0547035	0.26669	-0.234743	-0.500172	-0.763037	-0.839212	-0.59419	-0.764221	-0.132058	0.0606271	-0.576044	-0.426572	-0.524585	-0.520121	-0.671963	-0.411288	-0.208134	-0.590705
18542	Pcolce	-1.32422	-2.09105	-2.84344	-2.30297	-2.04088	-1.99542	-2.34826	-2.60069	-2.76055	-2.72911	-0.66589	-1.63719	-1.93101	-2.20552	-2.80205	-3.35668	-1.98994	0.257965	-3.35668	-4.69956	0.000514757	-0.806013	-2.28922	-2.43507	-2.68886	-1.73127	-2.13209	-3.2077	-0.301463	-1.00419
18572	Pdcd11	0.214005	0.0375656	0.0950128	-1.03234	-1.35007	-0.945119	-1.15161	-0.613188	-1.04891	-0.925352	-0.103643	-0.0845288	-0.0413543	-0.121354	-0.0466396	-0.444679	-0.954578	-1.09288	-0.940581	-0.82938	-0.394257	-0.422058	-0.732722	-0.657451	-1.0519	-0.611683	-0.906583	-0.510685	-1.47276	-1.29769
18612	Etv4	4.24217	-1.12476	-1.63062	-1.30731	-1.94951	-1.4502	-1.45564	-1.00722	-1.05618	-0.821291	-0.370728	-0.178015	-1.02253	-1.48222	-1.46766	-1.60886	-1.14603	-0.973704	-1.28344	-1.59258	1.02824	-0.638403	-1.40094	-1.16641	-1.29484	-0.878947	-1.06001	-1.11909	-1.36034	-1.35163
18673	Phb	0.0365011	-0.115783	-0.736311	-0.681844	-0.720501	-0.933611	-0.943396	-0.886343	-0.866305	-0.823375	-0.0338148	-0.00507353	-0.0591581	0.353852	-0.0679572	-0.404494	-0.598243	-0.623944	-0.458519	-0.339924	-0.284812	-0.341768	-0.60096	-0.730907	-0.65634	-0.665344	-0.847247	-0.481625	-0.514593	-0.641106
18715	Pim2	0.135195	0.252469	1.70323	0.782906	1.1088	-0.493165	-0.207265	0.198785	-1.05271	-0.00652736	-0.734763	0.070413	1.35682	2.79642	2.8892	2.33253	-1.39176	-0.696951	1.6006	-0.61531	1.67528	0.145178	-0.306163	-2.56475	1.41776	-1.87458	-0.912273	1.34713	-1.36951	-1.61537
18778	Pla2g1b	-0.482881	-0.692405	-0.820866	-0.694361	-0.410391	-0.711613	-1.70613	-3.68531	-2.93528	-1.17741	0.104265	0.0794892	0.230594	0.136829	-0.269472	-0.371927	-1.80159	-1.42037	-1.69737	-1.51508	-0.228502	-0.2255	-1.49117	-1.70613	-1.79545	-1.12589	-0.775088	-1.53191	-0.371539	-0.240143
18813	Pa2g4	0.569963	0.891006	0.189707	0.207495	-0.0311656	-0.542319	-0.65634	-0.931668	-1.15161	-0.868947	-0.667947	-0.0729336	0.205799	0.431696	0.171787	-0.22304	-0.843596	-0.932652	-0.75932	-1.45928	-0.144814	0.00697139	-0.477782	-0.778328	-0.772259	-0.606754	-0.791238	-0.702974	-0.478184	-0.236423
18854	Pml	-0.0267954	0.0764373	0.485344	0.251353	0.278234	0.115862	-0.636905	-0.448106	-0.783836	-0.697324	0.541271	0.525777	0.896441	0.869627	0.452418	-0.0547859	-1.86075	-1.92325	-1.52538	-1.09199	-0.220758	0.526878	0.182152	-0.686565	-0.325823	-0.803096	-0.528163	-0.302229	0.0899596	0.189282
18968	Pola1	0.021429	-0.368253	0.528671	0.270702	-0.124173	-0.712672	-1.46766	-1.03746	-1.27438	-0.715974	-1.3883	-1.03746	-0.743478	-0.432909	-0.1169	-0.375525	-1.20394	-1.1636	-0.916993	-0.852446	-0.967953	-0.723031	-1.31922	-2.48356	-0.811614	-3.27771	-1.94071	-1.30263	0.15544	-0.0739687
18973	Pole	-0.663362	-0.523261	0.405648	0.20218	0.222686	-0.411189	-0.699565	-0.428016	-0.622649	-0.783478	-0.629756	-0.702974	0.0996204	0.28268	-0.178182	-0.182436	-0.803902	-0.923186	-0.42154	-0.315147	-0.870204	-0.531561	-0.801957	-1.2806	-0.612826	-0.886343	-1.06075	-0.479305	-0.323294	-0.42813
18974	Pole2	-0.514332	-0.0776729	0.101283	0.0634154	-0.34169	-0.491626	-0.825581	-0.65634	-0.700104	-0.817287	-0.204039	0.27271	-0.0258818	0.543255	0.223412	0.227988	-0.367487	-0.721437	-0.0302015	0.0421214	-0.186461	0.280126	-0.471503	-0.879543	-0.558535	-0.780084	-0.804939	-0.315147	0.730145	0.0391684
18999	Pou5f1	0.109235	0.0228099	-0.223817	-0.498158	-0.721437	-1.22147	-1.24123	-1.42851	-0.993051	-1.0107	-0.584811	-0.226738	-0.349269	-0.433882	-0.162153	-0.487245	-2.43507	-2.56475	-0.833392	-1.28734	-0.296489	0.0108588	-1.03433	-1.3107	-0.766426	-1.55946	-0.91973	-0.71389	-0.310919	-0.427605
19134	Prpf4b	0.53414	-0.00266554	0.0512572	-0.817695	-0.970921	-1.40787	-2.01679	-0.974933	-1.06728	-1.99542	-0.318817	-0.109103	-0.402899	-0.148891	0.147014	-0.569531	-0.943396	-0.825581	-1.01705	-0.984494	-0.258471	-0.377588	-1.98994	-1.60068	-0.485315	-2.38563	-1.24706	-1.73701	-0.824809	-1.03518
19139	Prps1	-0.963383	-0.71054	0.0413131	-0.238166	-0.459298	-0.492493	-1.13797	-1.31392	-0.833392	-0.80632	-0.650351	-0.101082	0.28077	0.226699	0.284366	-0.00584811	-1.36034	-2.17792	-0.670599	-0.849958	-0.901001	-0.776653	-0.619129	-0.818833	-0.841741	-0.954578	-1.48553	-1.16966	-0.206382	0.0288701
19153	Prx	-1.58804	-1.63062	-1.50172	-1.53562	-1.19499	-0.808034	-0.815885	-0.906583	-0.870584	-1.11061	-1.30111	-1.00161	-0.420465	-1.01768	-1.09787	-1.06075	-0.709031	-0.520121	-0.630853	-1.10812	-0.522609	-0.530861	0.0602206	-0.783836	-0.405445	-0.330532	-1.13514	-0.380127	-0.134196	-0.380923
19179	Psmc1	0.0147657	0.100047	-0.576044	-0.648863	-0.861442	-1.12369	-0.510502	-0.574753	-0.525161	-0.692598	-0.0704194	-0.0430123	-0.261854	-0.639658	-0.553334	-0.772468	-0.576869	-0.702974	-0.670833	-1.0519	-0.0229085	0.35439	-0.612456	-0.360389	-0.221726	-0.66434	-0.471503	-0.456699	0.00890861	-0.635282
19193	Pipox	0.0145387	-0.152465	0.454867	0.68478	0.812437	0.503443	-0.567794	-1.20175	-1.33287	-1.1476	0.336121	0.539404	0.960586	1.51519	1.01949	1.18851	-0.748891	-0.544315	0.130127	-0.0274273	-0.0678685	-0.281185	0.00236515	-1.21766	-0.73028	-1.13514	-0.86313	-0.682345	1.28326	1.16069
19241	Tmsb4x	0.0170739	-0.292258	-0.812926	-1.0317	-1.2566	-1.35007	-1.10327	-0.675246	0.116877	0.338233	-0.0807331	-0.781872	-0.69136	-1.26589	-1.61231	-1.68484	0.0424007	0.499306	-0.814416	-1.22147	-0.0292923	-0.599809	-1.1928	-0.37359	-0.973151	-0.160704	0.207702	-0.614016	-0.612645	-0.621626
19356	Rad17	0.308837	0.116877	-0.666458	-0.582875	-0.549174	-0.418085	-0.535822	-0.722078	-0.85677	-0.698921	-0.107729	0.10163	-0.271653	-0.397316	-0.129706	-0.582004	-0.529094	-0.707263	-0.779641	-0.245186	-0.618434	-0.916993	-0.883041	-0.240514	-1.01435	-0.43938	-0.635282	-0.840187	-0.603386	-0.616091
19362	Rad51ap1	0.0699518	0.041923	0.0200033	-0.884389	-1.06394	-0.986473	-1.15679	-0.569855	-0.787599	-0.979358	-0.422673	-0.0181325	-0.216262	0.113272	-0.0508339	0.0521369	-0.14735	-0.714971	-0.151403	-0.0703751	-0.453351	-0.841741	-1.73701	-0.974373	-0.701431	-1.30444	-1.24429	-1.52847	-0.147506	-0.0277334
19395	Rasgrp2	0.215898	0.152416	0.0454589	-0.197625	-1.07027	-1.00161	-2.07895	-2.30297	-2.72911	-2.76055	0.30203	0.188931	-0.14354	-0.0868249	-0.948494	-1.84717	-1.9151	-1.80159	-2.04088	-2.53617	-0.694115	0.937548	-0.824809	-1.20394	-1.17108	-1.2806	-1.45334	-1.42037	1.46934	0.415012
19411	Rarg	0.0475235	-1.09868	-1.34755	-0.638403	-1.23354	-1.64563	-1.82365	-1.70613	-1.51993	-1.44741	0.279474	0.0257719	0.32338	-0.470478	-0.37705	-0.812926	-1.3415	-0.814416	-1.03338	-1.42037	1.66015	0.169226	-0.784464	-1.73701	-1.07273	-1.36484	-1.39859	-0.751254	-0.643154	-0.759061
19712	Rest	0.728099	-0.149381	-0.0467737	-1.32422	-0.784111	-1.12687	-1.3107	-1.45334	-1.12476	-1.37727	0.342453	0.352386	1.00382	0.639085	0.596315	-0.134057	-0.51679	-0.346691	-0.48353	-0.810307	-1.01705	-0.218903	-0.954578	-1.2919	-1.36484	-0.953811	-1.37407	-1.41185	-0.661033	-0.498484
19719	Rfng	1.23829	-0.509647	-0.55507	-0.608696	-0.436725	-0.420618	-0.357956	-0.324215	-0.284074	-0.291844	-0.880471	-1.46166	-1.26589	-1.04334	-1.15571	-1.04799	-0.668123	-0.486428	-0.733153	-0.886343	-0.416318	-0.757477	-0.501485	-0.469118	-0.582528	-0.337979	-0.456389	-0.49458	-0.607279	-0.575443
20019	Polr1a	0.503858	0.120895	0.0243183	-0.490532	-0.805573	-0.865686	-1.28854	-1.12274	-0.959596	-1.27245	-0.0296875	0.162234	0.38608	0.22028	-0.650351	-1.0308	-1.23466	-1.46166	-1.01435	-1.02777	-0.0898628	0.093696	-0.861442	-1.17476	-0.945119	-1.23245	-1.92325	-0.762705	-0.75852	-1.31922
20022	Polr2j	0.0216328	-0.0947304	-0.948494	-0.853148	-1.04334	-1.2919	-1.03746	-0.648296	-0.897487	-0.945835	0.314324	0.056721	-0.0775826	-0.275341	-0.632195	-0.905305	-0.991246	-0.718477	-0.928398	-1.19499	0.18421	-0.403546	-0.850458	-0.765099	-0.561205	-0.599321	-0.756944	-0.504719	-0.632195	-0.978806
20135	Rrm2	0.0130001	0.209644	-0.102222	-0.275656	-0.609372	-0.863993	-0.9259	-0.451294	-0.588636	-0.731508	-0.368949	-0.0578416	0.111151	0.20244	-0.172787	-0.225917	-0.467291	-0.723815	-0.495932	-0.754489	-0.505604	-0.187204	-0.625909	-1.20778	-0.502573	-1.27556	-1.46431	-0.444679	0.182225	0.0377643
20200	S100a6	-0.0301896	0.0129565	-2.32269	-3.68531	-3.68531	-3.48411	-0.847604	0.419535	0.998764	0.746436	-0.739419	-1.94951	-2.60069	-4.09975	-4.69956	-4.69956	-1.56626	-0.416318	-1.94071	-2.43507	0.0107546	-1.09787	-3.27771	-0.762337	-1.24429	-0.731508	-0.785776	-1.3666	-0.589455	-2.43507
20226	Sars	-0.969427	-1.14842	-0.599321	-0.591171	-0.707263	-0.538851	-0.454968	-0.397091	-0.417898	-0.482486	-1.47076	-1.75336	-1.28344	-0.989688	-0.876642	-0.692144	-0.541502	-0.353215	-0.51084	-0.459174	-0.12391	-0.407121	-0.847247	-0.584623	-0.894853	-0.335908	-0.69472	-0.402372	-0.643911	-0.723031
20227	Sart1	0.186294	0.489584	-0.536018	0.045815	-0.554899	-0.629756	-0.496811	-0.528007	-0.461851	-0.497236	-0.570925	0.0352932	-0.192832	-0.244717	-0.780084	-0.8383	-0.511227	-0.693339	-0.716293	-0.999988	-0.206753	0.223713	-0.782647	-0.864666	-0.869421	-0.800107	-0.804271	-0.766082	-0.631984	-0.565064
20257	Stmn2	0.0525226	-0.767122	-1.88994	-1.68913	-2.34826	-2.07895	-3.48411	-3.89063	-4.69956	-2.80205	-0.773103	-1.11656	-1.48222	-1.66706	-1.84717	-1.68913	-1.83033	-1.15868	-1.0191	-2.84344	-0.57027	-1.53191	-2.62931	-2.51248	-2.48356	-2.56475	-2.0484	-2.68886	-0.591004	-0.747591
20382	Srsf2	0.0533835	-0.916538	-1.227	-1.16124	-0.965919	-1.19393	-1.21177	-0.965919	-1.39013	-1.38627	-0.993051	-0.650032	-0.164687	-0.0998713	-0.495397	-0.558074	-0.719425	-0.753908	-0.616894	-1.26925	-0.0240766	-1.35879	-1.07446	-1.24262	-1.15454	-1.19934	-0.90956	-0.848032	-1.27245	-1.04559
20383	Srsf3	0.0607065	-0.603386	-0.737624	-0.389686	-0.615914	-0.521133	-0.38872	-0.694543	-0.940581	-0.876242	0.289655	0.0670778	-0.711836	-0.25032	-0.0453875	-0.0347013	-0.172787	-0.554899	-0.333235	-0.558535	0.382138	-0.761498	-0.886866	-1.06544	-0.610751	-1.05618	-0.594613	-0.760264	-0.47887	-0.752974
20384	Srsf5	-0.3624	-2.01679	-0.759896	-1.43918	-0.749522	-0.570414	-0.542849	-0.634009	-1.09199	-0.953061	-1.31922	-1.47076	-1.30263	0.0921352	-0.596611	-0.502243	0.0525594	-0.277018	-0.665665	-0.384514	-0.279476	-2.19049	-0.68333	-0.57216	-0.989688	-0.521133	-0.275656	-0.886866	-0.956187	-0.896423
20425	Shmt1	-0.571091	-0.653992	-0.689514	-0.555973	-1.01989	-1.0519	-1.09868	-0.927342	-1.4183	-1.50793	-0.873156	-0.803902	-0.187204	-0.0157007	-0.406724	-0.398002	-0.951438	-1.35545	-1.12274	-0.289716	0.0085995	-0.685754	-0.849958	-1.02173	-1.0308	-1.25837	-1.01435	-0.857199	-0.596839	-0.65634
20624	Eftud2	0.0487581	0.183508	0.0608247	-0.19599	-0.198869	-0.379917	-0.537642	-0.641434	-0.778602	-0.836369	-0.380794	-0.325712	-0.0425184	0.00925806	-0.223947	-0.373359	-0.65497	-0.864319	-0.366683	-0.582249	-0.116939	-0.0433365	-0.584268	-0.865686	-0.622915	-0.892003	-0.841741	-0.436069	-0.165054	-0.49014
20656	Sod2	-0.343203	-0.929628	-1.39176	-1.22816	-1.18656	-1.19934	-1.1015	-1.14072	-1.00577	-1.41393	-0.216222	-0.725331	-0.958513	-0.883982	-1.11569	-1.33114	-0.953061	-0.977585	-1.2029	-1.20609	-0.521012	-0.47887	-1.3107	-1.21635	-1.41656	-1.24973	-1.58804	-1.22942	-0.767122	-0.717574
20750	Spp1	-1.86742	-1.8976	-1.87458	-1.55946	-1.55093	-1.25446	-1.43918	-2.01679	-1.40094	-1.43101	-1.02938	-1.62506	-1.75336	-1.72159	-1.68118	-2.13209	-3.2077	-0.951438	-2.99018	-1.49917	-0.570792	-0.359936	-0.669116	-0.607058	-0.984494	-0.511589	-0.672757	-0.937428	-0.379564	-0.546957
20751	Spr	0.309637	0.317378	-0.678547	-0.71389	-0.881035	-0.980583	-0.769845	-0.549719	-0.707263	-0.68923	-0.0758627	0.0809264	-0.187356	-0.363925	-0.175107	-0.522073	-0.222455	-0.464623	-0.519571	-0.631984	-0.143607	-0.320463	-0.349987	-0.659911	-0.254925	-0.618666	-0.451869	-0.261854	-0.188932	-0.349363
20768	Sephs2	-1.21766	-0.759685	-0.391478	-0.579421	-0.48834	-0.579829	-0.727682	-0.456531	-0.299346	-0.428617	-1.66068	-0.82938	-1.30111	-1.18812	-1.02397	-0.943396	-1.18156	-1.14214	-1.00577	-0.176312	-0.0360594	-0.134436	-0.86174	-0.300847	-0.370728	-0.558383	-0.298989	-0.40814	-0.310057	-0.696196
20826	Nhp2l1	-0.0834089	-0.537472	-0.951438	-0.759685	-0.773103	-0.904785	-0.577892	-0.734273	-0.634009	-0.672974	-0.159685	-0.019034	-0.0563659	0.114909	-0.0837072	-0.440283	-0.53189	-0.607279	-0.307327	-0.452015	-0.107912	-0.540132	-0.476668	-0.715974	-0.5854	-0.515529	-0.615756	-0.472032	-0.444056	-0.677854
20848	Stat3	-0.795283	-1.67564	-1.55093	-1.22272	-1.37898	-1.37407	-0.819653	-0.370649	0.11477	0.191574	-1.55946	-1.67063	-0.130071	-0.332731	-0.598898	-1.18904	-0.0950938	0.424158	-0.887821	-0.0260323	-1.7159	-1.30444	-1.29769	-0.379209	-1.24002	-0.359589	-0.104568	-0.887821	-1.40523	-1.49611
21357	Tarbp2	0.292657	0.0223763	-1.27438	-0.827245	-1.04799	-1.23746	-1.05924	-0.872097	-0.883632	-1.10433	-0.288664	0.141584	-0.0625524	0.0936531	-0.111284	-0.785776	-0.857199	-0.752974	-0.799045	-0.866833	-0.172951	0.328535	-0.794025	-0.582679	-0.604469	-0.488486	-0.60974	-0.36459	-0.585006	-0.690814
21386	Tbx3	-1.2806	-1.49917	-1.9655	-1.2566	-1.86742	-1.15358	-0.622649	0.344974	0.384238	0.285197	-0.655452	-0.787268	-0.354053	-1.0107	-0.309204	-0.864666	0.500441	-0.120138	-0.310839	1.18483	-0.184687	-1.05618	-0.814804	0.455335	0.0670778	0.330669	0.741252	-0.286773	-0.79466	-0.660189
21401	Tcea3	0.32255	0.0569458	0.0295693	0.0827764	-0.706694	-0.442227	-1.2387	-1.55093	-1.38627	-0.914141	0.047067	0.347228	0.922975	0.364847	-0.653114	-1.29484	-1.09787	-0.95195	-1.02397	-0.410975	-0.469275	-0.822149	-0.811267	-0.918174	-1.29632	-0.955151	-1.17108	-0.833392	-0.864666	-0.602687
21407	Tcf15	0.0755897	0.158213	-0.326245	-0.0673334	-0.619781	-0.592082	-1.21398	-1.22272	-1.40787	-1.43653	0.283278	0.336576	-0.00199184	-0.00587927	-0.111756	-0.935224	-1.49917	-1.08376	-1.39176	-1.01165	-0.127229	-0.309107	-1.22816	-1.64107	-1.64107	-1.01989	-1.70976	-1.76087	-1.2029	-1.38405
21420	Tfap2c	-2.45671	-0.978372	-0.49014	0.26256	-0.375856	0.294338	0.899231	0.847518	0.787687	0.0676961	-0.711613	-0.244072	-1.29632	-1.59612	-1.28344	-1.02886	-1.07754	-0.829885	-0.60689	0.129567	-0.233682	-0.795054	0.722405	0.324029	0.790914	-0.138463	0.300721	-0.234336	0.317378	0.0238422
21429	Ubtf	0.536111	0.0503784	-0.258899	-0.476182	-1.09611	-0.977585	-0.873589	-0.984494	-0.804523	-0.875797	-0.3054	0.0962991	0.0468105	0.229124	0.0470366	-0.318732	-1.14516	-1.1495	-0.808296	-1.15679	0.898184	1.21435	-0.91973	-1.28155	-0.97207	-1.35007	-1.34579	-0.434611	-0.680755	-0.550589
21432	Tcl1	-0.744703	-1.3286	-1.25145	-0.481864	-1.59612	-0.56688	-0.74916	-1.86742	-0.932069	-0.828488	-0.193359	-1.58318	-0.787599	-1.31922	-1.45928	-1.31392	-0.899926	-0.864666	-0.932652	0.634795	-0.318011	-1.747	-0.447459	-1.42265	-1.48222	-1.26589	-0.792599	-1.88233	-0.268948	-0.719628
21453	Tcof1	0.282221	0.177336	0.057505	0.50214	-0.402238	-0.739057	-0.981323	-0.573992	-0.661033	-0.931668	-0.13317	-0.103785	2.00739	1.39911	0.464449	-0.0430856	-0.856223	-0.733374	-0.139084	-0.921469	0.567937	0.0367948	-0.501726	-0.849958	-0.740631	-0.4302	-0.801464	-0.304769	-0.806768	-0.582875
21667	Tdgf1	-1.19654	-0.11489	-0.0794392	-1.04334	-0.70264	-1.49117	-2.11758	-1.2387	-1.114	-0.894853	-2.09105	-0.571809	-0.478536	-0.871526	-0.538491	-0.142812	-2.0484	-2.14513	-0.385622	-0.852849	-1.48222	-1.04156	-1.64563	-3.68531	-1.1476	-3.89063	-1.35007	-1.46166	-0.826531	-1.33287
21771	Cirh1a	0.0645636	-0.672404	-0.962958	-0.560165	-0.929168	-0.819653	-0.615109	-0.776064	-0.892003	-0.969427	-0.352218	-0.69777	0.209186	0.158582	-0.119759	-0.447315	-0.810921	-1.06394	-0.912273	-0.784882	-0.14935	-0.358358	-0.5854	-0.568557	-0.702027	-0.621425	-0.769578	-0.701431	-0.657829	-0.64653
21816	Tgm1	3.36276	-1.01822	-2.23604	-2.48356	-1.81141	-1.51508	-1.40523	-1.23354	-0.70113	-1.14516	-0.798381	-1.79545	-2.84344	-2.65963	-2.72911	-2.72911	-1.90807	-1.70976	-2.22216	-2.72911	-0.0847386	-0.871051	-2.0484	-1.81141	-2.38563	-1.30598	-2.01679	-1.94951	-1.78979	-2.15847
21849	Trim28	-0.0723526	-0.199621	-0.639829	-0.809412	-0.894853	-0.736	-0.785776	-0.740236	-0.782194	-0.69777	-0.506908	-0.222455	0.211196	0.234064	-0.100478	-0.391058	-0.678745	-0.810921	-0.620938	-0.604469	-0.331026	-0.522374	-0.515151	-0.79466	-0.447838	-0.775694	-0.629283	-0.422391	-0.68299	-0.75932
21857	Timp1	-0.878506	-1.2806	-1.08017	-1.32643	-0.694361	-0.72179	-0.824809	-0.764809	-0.520462	-0.496811	-1.11061	-2.23604	-2.26908	-2.43507	-2.93528	-2.93528	-2.01679	-1.1928	-2.36729	-3.05336	-0.764527	-1.66068	-1.21287	-1.19499	-1.35374	-0.927852	-1.31552	-1.19393	-0.70319	-1.01822
21888	Tle4	1.74007	0.0052203	0.436051	0.206908	-0.750199	-1.07273	-1.29378	-1.27556	-1.22272	-1.24841	0.80027	1.02127	1.05218	1.31944	0.366613	-0.0954077	-0.763626	-0.629283	-0.66509	-1.06816	1.2485	-0.290043	-0.761861	-1.11144	-0.562788	-0.870584	-1.15244	-0.676818	-0.620294	-0.563718
21915	Dtymk	0.0685463	-0.0785533	-0.544871	-0.591756	-0.947255	-0.960694	-0.729994	-0.644594	-1.15358	-1.06644	-0.278662	0.158514	-0.949761	-0.612253	-0.346107	-1.05687	-1.28504	-1.52255	-1.08625	-1.55093	-0.146503	-0.202354	-0.67356	-0.81646	-0.308175	-1.22816	-0.767756	-0.662705	-0.131032	-0.604469
22044	Trh	-0.779641	-2.10377	-0.603091	0.015431	-0.541202	-0.525489	-1.64563	-1.81141	-2.68886	-1.66068	-1.80616	-2.02937	-1.22394	-0.682812	-0.181656	0.607153	-0.977585	-0.744149	0.620049	-1.10066	1.8336	-0.758115	-2.20552	-4.69956	-2.36729	-4.69956	-2.38563	-1.9151	-0.936344	-1.16439
22059	Trp53	0.306748	0.106761	-0.555973	-0.0562601	-0.879925	-0.965919	-0.767756	-0.733153	-1.24841	-1.39654	0.0254028	-0.0185217	-0.903875	-0.785776	-1.13677	-1.30731	-1.20947	-1.56626	-1.19499	-1.55506	-0.149451	-0.306562	-0.718148	-1.4502	-0.809412	-1.60886	-1.24262	-0.530395	-0.197189	-0.563011
22099	Tsn	0.121773	-0.000834973	-1.16861	-0.860636	-1.00419	-0.981323	-0.758789	-0.757477	-0.707853	-0.840905	-0.0545438	0.082181	-0.570076	-0.593195	-0.073794	-0.368063	-0.266585	-0.633489	-0.704418	-0.925352	-0.073794	-0.74239	-0.752127	-0.597592	-0.966703	-0.655452	-0.652861	-0.938546	-0.860636	-0.892444
22113	Phlda2	-1.0519	-1.20394	-1.49917	-1.61537	-1.69737	-2.0484	-2.09105	-0.398127	-0.480356	-1.64995	0.343431	-0.068729	0.147745	0.178355	-0.00133014	-0.253928	0.345128	-0.639658	-0.955703	-1.17614	-0.295985	-1.98994	-2.60069	-1.85333	-2.84344	-1.48553	-2.06027	-2.38563	-1.60886	-2.19049
22145	Tuba4a	-0.701431	-0.583075	-0.885896	-0.837341	-0.961208	-1.1928	-1.34342	-1.66706	-1.59612	-1.70255	0.263694	0.285197	-0.194202	0.0797327	-0.0401359	-0.147962	-1.59258	-1.79545	-1.22008	-0.670063	-0.774748	-1.37147	-1.80159	-1.63062	-1.64995	-1.69737	-1.27245	-1.68913	-1.13797	-1.58318
22151	Tubb2a	-0.635282	-0.238039	-0.869751	-1.01768	-0.704663	-0.693044	-0.228569	-0.326009	-0.333948	-0.308003	-0.115571	0.378489	-0.449977	-0.690478	-0.628958	-0.638874	-0.371634	0.312038	-0.625909	-0.270875	-0.720501	-1.29484	-0.597142	-0.348714	-0.592082	-0.533028	0.0945556	-0.802794	-0.93918	-0.921469
22152	Tubb3	0.543749	0.373948	0.114877	-0.181561	-1.13907	-1.16861	-1.37147	-1.26256	-0.977585	-1.27783	-0.959061	-0.788233	-0.927342	-0.366581	-0.37572	-1.10433	-1.17959	-0.0171499	-1.32216	-2.00594	0.679815	-0.132227	-1.42265	-1.75336	-1.49611	-1.42265	-2.30297	-1.38405	-0.205036	-1.05469
22171	Tyms	0.317856	0.0207641	-0.52401	0.356893	-0.396565	-0.936849	-0.934619	-0.335315	-0.668123	-0.817695	-0.229714	0.0206926	0.177523	0.328402	0.0713663	-0.228613	-0.289381	-0.597385	-0.359936	-0.625511	0.282221	-0.042414	-0.772468	-1.18656	-0.456259	-1.23746	-0.93918	-0.489558	-0.352535	-0.976856
22223	Uchl1	0.26349	0.236549	0.315805	0.126542	0.473419	0.425331	-0.191882	-2.02937	-2.07106	-1.21287	-0.0121873	-0.046956	-0.190298	0.451852	0.373051	0.144225	-1.18656	-0.535599	-1.03891	-0.976856	-0.459174	-0.737306	-0.386383	-1.07027	-1.39013	-1.35879	-1.11909	-1.04891	-0.250743	-0.196601
22241	Ulk1	-0.677079	-1.97774	-0.960694	-0.89902	-1.38194	-0.671442	-0.553981	0.440882	0.234157	-0.17149	-0.488659	-1.36832	-0.1766	-0.234336	-0.661746	-0.566716	0.0238873	-0.271589	-0.316409	0.455335	-0.901637	-1.1495	0.696951	-0.271112	-0.312946	-0.20031	-0.0782023	-0.185819	-0.688336	-0.747885
22271	Upp1	-1.1147	-1.32643	-1.02532	-1.28504	-0.930931	-1.11569	-1.86742	-1.69737	-1.0496	-0.860636	-0.53189	-0.838863	-0.0685108	0.291575	-0.23463	-0.330256	-2.20552	-1.35729	0.197625	-0.810558	-0.272389	-0.845473	-1.25145	-2.62931	-1.30598	-2.43507	-1.0873	-1.04084	-0.173247	-0.263804
22352	Vim	-0.21316	-1.61537	-2.30297	-2.40987	-1.80616	-2.19049	-2.53617	-0.0722712	-0.021187	0.352771	0.186904	-2.11758	-2.36729	-2.26908	-1.86075	-1.97774	0.669038	1.21017	-0.595719	-1.78019	0.721797	0.013166	-1.87458	-0.729734	-0.266659	-0.484753	0.0794892	-0.630563	-0.183185	-0.699565
22375	Wars	0.186904	-0.0291201	-1.09611	-1.18286	-0.998723	-1.14214	-0.907959	-0.86313	-0.399622	-0.255159	-0.0100465	-0.0750521	-0.0273374	0.07185	0.0564964	-0.146672	-0.386652	-0.37359	-0.597592	-0.366972	-0.0368509	-0.690478	-0.69136	-0.58388	-0.438035	-0.404494	-0.19594	-0.610751	-0.774748	-1.2919
22596	Xrcc5	0.104619	0.63618	0.153983	-0.173898	-0.486428	-0.706154	-0.733971	-0.943396	-0.881701	-0.991246	-0.990285	-0.487618	-0.80863	-0.644329	-0.665665	-1.18656	-1.02397	-1.67063	-1.0873	-1.37898	-0.877991	-0.625909	-1.29013	-1.09787	-1.3107	-1.94951	-1.67063	-1.18059	-0.224147	-0.639143
22612	Yes1	-0.312253	-1.17108	-1.65604	-1.51196	-1.28344	-1.02173	-1.04084	-0.942382	-1.15066	-0.86313	-0.842434	-1.31922	-1.7426	-1.53994	-1.40991	-1.20778	-0.570925	-0.704663	-0.865686	-0.996728	-0.927342	-2.15847	-1.52538	-1.37407	-1.63719	-1.18156	-1.30263	-1.72159	-0.943988	-1.22942
22628	Ywhag	0.222509	-0.517103	-0.824468	-0.490274	-0.700507	-1.07339	-0.943988	-0.792947	-0.683504	-1.11909	0.041358	-0.105687	-0.163669	-0.000201315	0.0450859	-0.10191	-0.797976	-0.332269	-1.14516	-0.612061	-0.674359	-1.06544	-0.860234	-0.89902	-0.582004	-0.923186	-0.976856	-0.587048	-0.391243	-0.818833
22680	Zfp207	0.449414	-0.194	-0.507412	-0.795054	-0.711836	-0.772	-1.03017	-0.718832	-0.534233	-0.765528	-0.119167	-0.950301	-0.547957	-0.042716	-0.312357	-0.33538	-0.422293	-0.480141	-0.446029	-1.00995	0.0503184	-0.457027	-0.818003	-0.773103	-0.661969	-0.731985	-0.98381	-0.534618	-0.64958	-1.17741
22702	Zfp42	-0.970921	-1.66706	-1.18812	-0.930167	-1.83033	-1.43653	-1.20072	-1.43653	-1.47076	-2.20552	-1.01502	-1.02532	-1.50404	-1.68913	-1.80159	-2.14513	-3.27771	-3.68531	-2.80205	-1.43918	-0.476317	-1.13407	-1.04084	-1.25276	-1.32643	-1.44531	-1.37147	-1.58318	-0.779641	-1.19393
22715	Zfp57	1.32214	-0.250021	-1.35545	-1.06138	-2.80205	-2.43507	-1.94071	-1.63062	-1.16006	-0.793753	-0.902769	-0.859901	-1.20394	-1.62038	-2.30297	-2.99018	-2.19049	-1.86075	-2.30297	-2.36729	0.242221	-0.152335	-0.960694	-0.608257	-0.783478	-0.45861	-0.283234	-0.349914	-0.462826	-0.994556
22773	Zic3	0.376365	-0.337979	0.160672	0.500273	-0.0662072	-0.214344	-0.752127	-0.56688	-1.02938	-0.628163	0.212439	0.348163	0.216562	-0.00109934	0.0427338	-0.747885	-1.69266	-0.836018	-0.280684	0.190274	1.02735	-0.283145	0.0982369	-0.917527	0.174705	-1.10327	-0.309909	-0.274885	-0.255412	-0.254925
23807	Arih2	0.0537751	-1.03891	-1.39859	-1.24841	-1.12274	-0.642426	0.0897648	0.17478	0.321374	0.0846831	-0.653773	-0.824468	-1.14516	-1.09103	-1.20394	-1.35374	-0.495397	-0.584268	-0.8383	-0.117533	-0.41052	-0.970921	-0.173726	0.422986	0.31286	0.303379	0.32525	-0.199483	-1.01705	-0.865193
23874	Farsb	-0.0620056	-0.34813	-0.408442	-0.143152	-0.712672	-0.689954	-0.608257	-0.681027	-0.653992	-0.700808	-1.05769	-1.09787	-0.0583084	0.305335	-0.265544	-0.355905	-0.707853	-0.662705	-0.486913	-0.613188	-0.304209	-0.283323	-0.627363	-0.698921	-0.533612	-0.543136	-0.598898	-0.535187	-0.403663	-0.575621
23877	Fiz1	0.0391925	-1.08906	-1.14516	-0.778897	-1.13985	-0.872097	-0.985215	-1.12369	-1.1636	-0.981323	-0.102663	-0.080068	0.541271	0.24066	-0.304769	-0.620062	-0.946778	-0.758789	-0.910158	-0.835054	-0.142194	-0.275656	-0.720216	-0.874599	-0.762705	-0.713045	-0.779641	-0.537238	-0.723283	-0.784111
23881	G3bp2	0.454867	-0.0624529	-1.02253	-0.689514	-1.1495	-1.93101	-1.72159	-1.17854	-0.913728	-0.980583	-0.122339	0.222049	0.130663	0.0742068	-0.0468243	-0.36409	-1.2919	-1.50172	-1.28504	-1.65604	0.0443104	-0.340742	-1.45742	-1.35007	-0.822149	-1.67564	-1.33114	-0.932069	-1.12136	-1.55506
23922	Jtb	0.49213	0.184308	-0.524237	-0.0456429	-0.519936	-0.638874	-0.65063	-0.448817	-0.655231	-0.519571	-0.321134	-0.0213618	-0.527666	-0.789717	-0.0479539	-0.41594	-0.419583	-0.515388	-1.48553	-0.806013	-0.0408396	-0.655452	-1.39383	-0.288435	-0.313218	-0.458742	0.0724095	-1.06728	-0.271205	-1.01435
23943	Esyt1	-1.14214	-1.13514	-1.45334	-0.998723	-1.14322	-0.98381	-0.986473	-0.547166	-0.462025	-0.298537	-1.24706	-1.63062	-0.824046	-0.642064	-0.952373	-1.19775	-0.0681452	-0.0489948	-0.744703	-0.411932	-0.967224	-0.693339	-1.0873	-0.82938	-1.08122	-0.444937	-0.804523	-0.668831	-0.744149	-0.786983
23950	Dnajb6	0.24917	-0.728038	-0.890051	-0.770515	-1.06728	-1.7277	-0.936344	-0.806768	-0.883041	-0.696451	-0.541052	-0.0225372	-1.58804	-1.3415	-0.934114	-1.15454	-0.970155	-0.955703	-1.26589	-1.05618	-0.278103	-1.20175	-1.4428	-0.670301	-0.744149	-0.929628	-0.443672	-1.30902	-0.658685	-0.819653
24064	Spry2	-0.839702	-1.93101	-1.08979	-0.599534	-0.976856	-1.03957	-1.50793	-1.09979	-1.43918	-1.48553	-0.0940511	-0.499115	-0.913728	-0.918174	-0.528488	-0.471321	-0.611001	-0.757477	-0.834713	-0.932069	0.00281112	-0.545756	-1.18656	-1.40523	-0.834713	-1.30731	-0.776379	-0.91469	-0.856223	-1.02253
26377	Dapp1	-0.459847	-2.51248	-2.43507	-2.15847	-1.94071	-1.65604	-1.44098	-1.45564	-1.22942	-1.33114	-1.9586	-1.4428	-1.14603	-1.41393	-1.36034	-1.2709	-0.859357	-0.622171	-0.903875	-1.15797	-1.18156	-1.70255	-1.17322	-1.08979	-1.37147	-0.796499	-1.18812	-1.21177	-1.32051	-1.27783
26380	Esrrb	-1.11308	-1.83033	-1.3666	-0.697324	-0.973704	-0.837875	-1.4891	-1.99542	-1.82365	-2.93528	-2.26908	-1.55093	-2.04088	-1.9151	-1.94071	-1.9151	-2.04088	-2.11758	-2.45671	-1.68118	-0.950936	-0.949114	-1.1147	-1.7277	-2.23604	-1.61537	-1.9151	-2.22216	0.232506	-0.568288
26385	Grk6	1.54318	0.267563	0.116031	-0.28885	-0.594785	-0.653517	-0.733374	-0.731508	-0.963977	-0.751254	0.325958	-0.030371	-0.688895	-0.299566	-0.139686	-0.10658	-0.680755	-0.910591	-0.494112	-0.600021	-0.102349	-0.0300869	-0.438669	-0.787599	-0.873156	-1.01624	-0.635428	-0.388061	-0.766426	-0.841312
26426	Nubp2	0.587775	0.11129	-1.36276	-0.766426	-1.10714	-1.47076	-1.18413	-1.35545	-1.08302	-1.34579	-0.199568	-0.398447	-0.863534	-1.00866	-1.18529	-1.36034	-1.30111	-1.64107	-1.60886	-1.67063	0.15569	-0.724709	-1.51798	-1.36276	-1.4502	-1.44098	-1.15066	-1.83765	-0.882601	-1.80159
26446	Psmb3	0.0373643	0.131308	-0.552776	-0.205803	-0.699565	-0.860234	-0.697516	-0.726052	-0.797976	-0.867547	-0.192332	-0.41582	-0.207637	-0.0494753	-0.358618	-0.556453	-0.487902	-0.630563	-0.512544	-0.305982	-0.268101	-0.416318	-0.616619	-0.763037	-0.717574	-0.656517	-0.664557	-0.48353	-0.249931	-0.55507
26458	Slc27a2	-1.36276	-1.80616	-1.50404	-1.36951	-1.86075	-2.25017	-2.40987	-2.48356	-2.56475	-2.89211	-0.0218655	0.296509	0.87283	0.871133	0.509023	0.313238	-1.87458	-1.6044	-1.02081	-2.51248	-0.303615	-0.684392	-1.41393	-2.00594	-1.50172	-1.40991	-2.10377	-1.92325	-0.910158	-0.932652
26900	Ddx3y	0.79921	0.263587	-0.544002	-0.884811	-0.867223	-1.26925	-1.40991	-1.39859	-0.987496	-0.929168	0.281512	0.590428	-0.797637	-0.771547	-0.15213	-0.633299	-0.544002	-0.520291	-0.541052	-0.588256	-0.214475	-0.20245	-1.72159	-0.878506	-1.4891	-1.41656	-0.80863	-2.15847	-0.253997	-0.499778
26909	Exo1	0.257566	-0.796835	-1.40991	-0.923186	-0.884811	-0.699565	-0.513333	-0.879925	-1.03891	-0.942382	0.394322	-0.0572498	0.273905	0.586535	0.696229	0.441821	-0.601899	-0.665344	-0.446539	-0.256692	-0.205728	-0.863534	-0.848594	-0.253172	-0.868947	-0.532295	-0.56688	-0.661969	-0.869421	-0.907032
26940	Ecsit	-0.0130384	0.144604	0.122114	-0.104799	-0.613008	-0.916538	-1.1636	-1.27783	-1.98994	-1.55093	-0.480672	-0.0797676	-0.0956504	0.189013	-0.302086	-0.68773	-1.53994	-1.02622	-0.904785	-1.32422	-0.271205	0.217579	-1.09199	-1.02622	-1.03017	-0.935811	-0.89845	-1.08534	-0.309107	-0.286629
26987	Eif4e2	0.0403741	-1.0519	-1.43918	-0.946778	-1.08302	-1.18812	-0.533405	-0.550178	-0.354757	-0.496224	-0.412924	-0.855199	-0.326488	-0.10346	-0.886343	-1.19393	-0.408442	-0.48834	-0.834262	-0.509647	0.194568	-0.343126	-0.691883	-0.512154	-0.579829	-0.42685	-0.48571	-0.424653	-0.745037	-1.1636
27275	Nufip1	-0.441722	-1.16966	-1.05687	-0.912702	-0.756279	-0.738307	-0.723815	-0.995371	-0.744703	-0.894368	-0.886866	-1.13907	-0.118722	-0.187675	-0.453351	-0.436069	-0.723815	-0.695096	-0.329204	-0.512898	-0.329204	-0.866305	-0.759685	-0.638666	-1.01383	-0.537093	-0.653517	-0.818003	-0.677079	-0.724709
27355	Pald1	-0.57216	-0.0308256	0.232077	-0.0664708	0.0864085	-0.0164742	-0.11709	-0.852849	-0.857715	-0.881035	0.207999	0.0591285	0.194202	0.293717	0.29294	0.757349	-0.001564	-0.706694	0.495064	-0.128701	-0.313767	0.167159	0.00607733	-0.729487	-0.605292	-0.714971	-0.973151	-0.688666	0.533738	0.671089
27374	Prmt5	0.193549	0.0764074	-0.556129	-0.476668	-0.594613	-0.674646	-0.801957	-0.886866	-0.994556	-0.837341	-0.0694663	0.495064	0.20817	0.498552	0.113218	-0.236847	-0.523825	-0.629939	-0.193209	-0.403388	-0.0363626	-0.0516644	-0.393205	-0.693044	-0.448311	-0.599809	-0.540664	-0.3363	-0.311424	-0.406281
27377	Yme1l1	0.0216872	-0.308259	-0.785776	-1.08017	-0.589685	-0.752679	-0.854515	-0.969427	-0.40209	-0.55521	-0.0115115	0.159797	-1.16773	-1.15454	-0.704117	-0.961786	-0.700808	-0.653517	-0.946778	-0.854047	-0.247287	-0.163846	-1.23466	-0.392376	-1.03957	-0.720741	-0.566517	-1.24123	-0.264657	-0.635838
27393	Mrpl39	0.0414334	0.00230458	-0.837875	-0.38358	-0.686042	-0.823745	-0.411288	-0.731985	-0.661969	-0.722775	-0.60629	-0.235372	-0.38872	-0.0827074	-0.297403	-0.667018	-0.724709	-0.680562	-0.659661	-0.635029	-0.00544655	0.0605182	-0.637178	-0.597142	-0.649812	-0.624432	-0.513725	-0.507129	-0.352969	-0.629568
27407	Abcf2	0.500273	0.272474	-0.224371	-0.145147	-0.692833	-0.853648	-0.531736	-0.701815	-0.916993	-0.911088	-0.541502	-0.0903361	-0.0685201	-0.0826236	-0.626758	-0.835054	-1.06075	-1.33114	-1.05271	-1.56278	-0.110455	-0.12652	-0.950936	-0.819653	-0.684661	-0.717574	-0.891576	-0.647582	-0.823745	-0.855199
27784	Commd8	0.548381	1.06975	0.52169	0.471464	0.258369	0.169369	-0.242931	-0.260329	-0.599118	-0.410798	-0.783053	-0.689954	-0.973704	-0.603627	-0.194716	0.042076	0.0632297	-0.39174	-0.191245	-0.0782312	-0.345772	-0.444564	0.391551	-0.416476	-0.706154	-0.370335	-0.310333	-0.149037	-0.83104	-0.357097
27966	Rrp9	0.198719	0.22662	-0.841741	-0.278194	-0.653992	-0.556292	-0.637451	-0.799045	-0.878947	-1.13985	-1.3666	-0.594984	-0.0600766	-0.104531	-0.938546	-1.17108	-1.38627	-1.76087	-1.15244	-1.54744	-0.185211	-0.596611	-0.862634	-0.953061	-1.02622	-1.14516	-1.21287	-0.872097	-1.02397	-1.09199
27979	Eif3b	-0.116584	-0.0463917	-0.746405	-0.598023	-0.719873	-0.836821	-0.809069	-0.455952	-0.52782	-0.603386	-0.186306	0.00385269	-0.113275	-0.100398	-0.0713141	-0.245186	-0.58368	-0.783053	-0.717574	-0.854515	-0.2419	-0.00362353	-0.842434	-0.760264	-0.549719	-0.682595	-0.817695	-0.457574	-0.57379	-0.398243
27993	Imp4	0.266066	-0.104485	-1.16966	-0.594613	-1.64563	-1.59612	-1.39013	-0.844969	-1.07027	-0.872685	-0.316866	0.107528	-0.0120904	-0.051103	-0.74916	-1.10327	-0.932069	-1.01331	-1.05924	-1.41393	0.728099	0.000556202	-1.02622	-0.931668	-0.482029	-0.962958	-0.661969	-0.446539	-0.716293	-1.46766
28000	Prpf19	0.303742	0.392495	-0.264973	-0.32147	-0.732383	-0.624656	-0.578232	-0.37705	-0.627025	-0.515868	-0.0777658	0.129252	0.169164	0.310828	-0.0852102	-0.585596	-0.227	-0.460258	-0.383847	-0.429722	-0.161859	0.0624677	-0.879543	-0.344916	-0.255997	-0.633733	-0.483102	-0.428996	-0.180297	-0.669534
28018	Ubfd1	0.97611	-0.00460893	-0.60153	0.817023	-0.168176	-0.47468	-0.540132	-0.485167	-0.353145	-0.0743311	0.658684	0.876074	0.888451	0.599723	0.212936	0.22	0.0859608	0.00532472	-0.684661	-0.831834	-1.2919	-1.22816	-0.956984	-0.721066	-0.424143	-0.605292	-0.911658	-0.712045	-1.03746	-0.332269
28071	Twistnb	-0.309509	-1.03679	-1.23466	-0.518435	-0.987496	-1.02777	-0.809412	-0.777498	-0.753596	-0.81646	-0.780084	-0.0246711	0.00224436	0.124548	-0.0438058	-0.344088	-0.264657	-0.201894	-0.529278	-0.405182	-0.274205	-0.800735	-0.602505	-0.656753	-0.993051	-0.613188	-1.24582	-0.747885	-1.28854	-0.86174
28126	Nop16	1.03573	0.210076	-0.629104	0.0942773	-0.89845	-0.820411	-0.555767	-0.860636	-0.728038	-1.09048	-0.462257	-0.162272	-0.267037	-0.237252	-0.269345	-0.771182	-0.910158	-0.843596	-0.619781	-1.07851	-0.174747	-0.700808	-1.45928	-1.3883	-1.08827	-0.875117	-1.17959	-1.64107	-0.627603	-0.971528
28185	Tomm70a	0.25282	0.430591	0.0924824	-0.5418	-0.569855	-0.926554	-0.923186	-0.746081	-0.696695	-0.835731	0.176369	0.294823	-0.369246	-0.242931	-0.0487354	-0.501291	-0.571091	-0.840905	-0.745037	-0.385622	-0.0975488	0.0516762	-0.972702	-0.887821	-0.446539	-0.82895	-0.529691	-1.14072	-0.352437	-0.582679
29859	Sult4a1	0.865892	0.306562	-1.17322	-2.26908	-1.05618	-1.47597	-1.7426	-2.20552	-2.15847	-2.36729	-0.600498	-0.0784684	-0.586632	-0.853648	-0.635428	-0.139776	-1.58318	-1.32216	-0.772468	-2.13209	-0.207889	-1.06915	-1.69266	-1.69266	-1.87458	-1.41393	-2.20552	-2.23604	-0.636228	-1.5803
30055	Timm13	0.456361	-0.758115	-0.923186	-1.09103	-1.30598	-1.21903	-1.20609	-1.37898	-1.70976	-1.47076	0.215541	0.0587972	0.438249	0.513624	-0.0092766	-0.324034	-0.832248	-0.68333	-0.949114	-0.958513	1.02184	-1.15358	-0.915423	-0.782194	-0.824809	-0.987496	-1.04716	-0.897487	-0.763353	-1.10521
30953	Schip1	-0.0218982	0.617636	0.352522	0.115913	0.255043	0.104664	-0.549408	-1.05104	-1.38194	-1.27438	-0.0404676	0.131115	-0.648863	-1.12018	-0.477937	-0.108189	-0.201299	-0.466443	-0.89845	-0.590283	-0.318121	-0.20004	-0.961786	-0.885896	-1.13579	-0.942698	-1.23127	-1.27556	0.476794	0.0304662
50753	Fbxo8	2.38169	1.25463	-0.840905	-0.895421	-0.479465	-1.53994	-1.42037	-1.12789	-0.638211	-0.517103	0.337922	0.869627	0.196266	0.0473348	0.240936	-0.293059	-0.0960946	-0.0742265	-0.819251	-0.352647	-0.48557	-1.88994	-2.36729	-1.8976	-1.94951	-1.86075	-2.45671	-2.34826	-1.26589	-1.08979
50764	Fbxo15	-1.05104	-1.76087	-1.55946	-1.57007	-1.22394	-1.03338	-0.910591	-1.05687	-0.751254	-0.799681	-1.05104	-1.747	-1.67063	-1.47945	-1.78979	-1.94071	-1.92325	-2.65963	-1.8976	-0.933061	-0.668123	-1.15454	-0.64958	-0.694115	-0.811267	-0.631436	-0.70113	-0.90956	-0.410653	-0.582004
50883	Chek2	-0.745736	-0.68333	-0.503207	-0.44095	-0.44278	-0.787268	-0.970155	-1.00789	-1.30263	-1.29378	-0.027827	0.224124	0.147906	0.140838	0.368847	0.589716	-0.718477	-0.763626	-0.0854393	-0.0172929	-0.130334	-0.269	-0.775694	-0.754916	-1.11739	-0.769199	-1.12476	-0.901001	-0.564112	-0.62119
50927	Nasp	-0.218397	-0.0827304	-0.136332	-0.286539	-0.451294	-0.781529	-1.07937	-0.755692	-1.04388	-0.984494	-0.0550252	0.0361808	0.161779	0.320394	0.0188973	-0.0545583	-0.645831	-0.862634	-0.349682	-0.965279	-0.460115	-0.399012	-1.03017	-1.53562	-0.74239	-1.40523	-1.227	-0.648863	-0.441722	-0.309993
50933	Uchl3	0.0655385	0.232727	0.178263	0.190885	0.062504	-0.176928	-0.102764	-0.66589	-0.660472	-0.537093	-0.488845	-0.296362	-0.46566	-0.184173	-0.0594224	-0.336203	-0.651926	-1.18904	-0.623691	-0.464623	-0.584268	-0.750199	-0.89845	-0.678547	-0.652199	-0.948494	-0.871051	-0.997225	-0.225791	-0.335201
50995	Uba2	0.0973963	0.224919	0.0333036	-0.208805	-0.345772	-0.501164	-0.733153	-0.79466	-0.767502	-0.662705	-0.482881	-0.0427292	-0.017962	-0.0519778	-0.0849847	-0.372406	-0.746929	-0.778602	-0.793482	-0.431749	-0.1054	-0.149279	-0.514786	-0.629756	-0.559739	-0.795283	-0.653992	-0.631226	-0.173833	-0.227406
51788	H2afz	-0.39563	-0.981323	-1.11739	-1.01989	-0.971528	-0.943396	-0.853148	-0.902769	-0.953061	-0.733153	-0.181475	-0.267413	-0.193882	-0.236332	-0.374635	-0.275918	-0.641851	-0.549174	-0.543325	-0.492058	0.00658355	-0.53958	-0.860636	-0.675246	-0.475555	-0.742091	-0.588256	-0.670833	-0.625511	-0.723283
51798	Ech1	-0.495574	-0.0544877	-0.767122	-1.25145	-1.25446	-1.12589	-1.16966	-1.46431	-0.706154	-0.537824	-0.612253	-0.404753	-0.0681196	-0.0978705	-1.16006	-1.29013	0.00250469	0.0503504	-0.998152	-0.438961	-0.513333	-0.215447	-1.17854	-0.716587	-0.941778	-0.68299	-0.707263	-0.760841	0.343431	-0.186961
51810	Hnrnpu	-0.109236	-0.591756	-0.0460403	-0.405314	-0.735633	-0.541202	-0.593937	-0.406505	-0.513863	-0.582528	-0.0202092	-0.242931	-0.325918	0.0578515	-0.0379555	-0.296489	-0.366332	-0.507256	-0.447459	-0.752419	-0.407752	-0.206801	-0.717285	-0.812339	-0.434611	-0.675457	-0.695784	-0.675691	-0.770142	-0.828488
51869	Rif1	0.0774339	-0.639829	0.00385269	-0.762337	-0.800461	-0.574941	-0.627363	-0.733971	-0.855737	-0.855737	-0.0730423	0.0486488	-0.11806	-0.415226	-0.169995	-0.440153	-1.42037	-1.80616	-0.947255	-0.448817	-0.343507	-0.248765	-0.408332	-0.319355	-0.274885	-0.746405	-0.603386	-0.759896	-0.542658	-0.549408
51886	Fubp1	-0.137932	-0.69777	-0.343023	-0.743281	-0.715974	-0.714384	-0.554899	-0.776379	-0.769845	-0.807171	0.485344	-0.274885	-0.627363	0.366961	0.643262	0.192287	-0.0233398	-0.378125	-0.021519	-0.853148	-0.426334	-0.503056	-0.702027	-0.622171	-0.491807	-0.712342	-1.03518	-0.742773	-0.228105	-0.742959
52432	Ppp2r2d	0.660672	0.461174	-0.122468	0.0233085	-0.448106	-0.640479	-0.804939	-0.923186	-0.754916	-0.651276	0.390594	0.426451	0.111197	0.403471	-0.0429938	-0.214866	-0.772259	-0.640027	-0.668123	-0.695479	0.0446042	0.440882	-0.623691	-0.711345	-0.545273	-0.591004	-0.484106	-0.536543	0.0692245	-0.137277
52463	Tet1	0.290928	-0.146348	0.459707	-0.0322024	-1.22541	-1.02397	-1.68484	-1.04334	-1.01624	-1.04799	-0.4302	-0.174438	2.65439	1.22346	1.39194	0.329618	-0.961786	-1.21287	-0.532683	0.0852215	-0.387552	-0.141034	-0.569684	-0.407121	-1.3415	-0.724459	-1.35374	-1.0232	-2.80205	-2.23604
52513	Ddx56	1.16151	0.348598	-0.653992	-0.116823	-0.763353	-0.758115	-0.66434	-0.647229	-0.555973	-0.571567	-1.27875	-0.128881	-0.394765	-0.369377	-0.867965	-1.21177	-0.848032	-0.907032	-0.901637	-0.916993	0.0337767	-0.131634	-0.491142	-0.640323	-0.544176	-0.482296	-0.428996	-0.420076	-0.510319	-1.05687
52530	Nhp2	0.30203	0.0199822	-0.660189	-0.641434	-0.835731	-0.68923	-0.707853	-1.38405	-1.41185	-1.49611	-0.479151	-0.194375	-0.597592	-0.479038	-0.759896	-0.608696	-1.08625	-1.55946	-0.661033	-0.805573	0.0128747	-0.881035	-0.894853	-0.726339	-0.91973	-0.845772	-0.919268	-0.990285	-0.626558	-0.82895
52705	Krr1	0.600438	0.0373167	-0.49381	-0.487502	-0.700104	-0.771771	-0.761167	-0.970155	-0.821687	-0.884389	-0.0892388	0.045115	-0.439666	-0.166181	-0.173726	-0.697324	-0.834713	-1.06544	-1.07339	-1.11739	0.102711	0.102098	-0.795582	-0.759685	-0.468808	-0.674646	-0.669116	-0.680562	-0.316516	-0.525972
52874	D19Bwg1357e	0.476645	0.151632	-0.299482	-0.492986	-0.670833	-0.648863	-0.771182	-0.558535	-0.704901	-0.864319	-0.236591	-0.240794	-0.149621	0.166206	-0.30395	-0.257666	-0.826873	-0.97207	-0.638403	-0.824046	0.0128512	-0.309204	-0.626758	-0.661969	-0.571809	-0.894368	-0.693044	-0.688336	-0.46308	-0.529094
53319	Nxf1	0.68625	0.409544	0.0511871	0.0960144	-0.649306	-1.31713	-1.25446	-0.594367	-0.647229	-0.771182	0.279874	0.273212	0.159511	0.0352139	0.00415418	-0.366104	-0.356755	-0.399012	-0.47468	-0.813996	0.160262	-0.0323112	-1.144	-1.31392	-0.648296	-0.993051	-0.867547	-0.538328	-0.310235	-0.479465
53333	Tomm40	0.174705	0.566379	-0.545756	0.0570372	-0.738692	-0.890514	-0.673241	-0.595441	-0.622171	-0.659911	-0.753291	-0.0421037	-0.050478	0.113137	-0.269731	-0.49458	-0.726339	-0.802437	-0.596384	-0.68773	-0.181423	-0.189362	-0.511227	-0.652861	-0.427899	-0.484294	-0.469681	-0.292872	-0.270356	-0.53958
53379	Hnrnpa2b1	0.213365	0.0580108	-0.628163	-0.804939	-0.967224	-1.3286	-1.04716	-0.568809	-0.820866	-0.797202	0.709543	0.315228	-0.483102	-0.129999	0.123681	-0.277675	-0.518023	-0.545588	-0.792599	-1.0191	0.00349184	0.837103	-1.18904	-1.05384	-0.348936	-0.836018	-0.661746	-0.796499	-0.458742	-0.47515
53414	Bysl	0.227988	-0.0664858	-0.965279	-0.615109	-0.912702	-0.946316	-0.703472	-0.791701	-0.776379	-0.948	-0.545428	-0.825067	0.0416306	0.0282484	-0.300683	-0.441722	-0.692405	-0.92394	-0.744437	-0.742773	-0.14434	-0.589251	-0.570925	-0.600498	-0.668326	-0.576387	-0.5418	-0.547433	-0.757162	-1.16006
53621	Cnot4	0.914521	-0.671963	0.152416	-0.176052	-1.15161	-1.08215	-1.30902	-0.813276	-0.801058	-0.804523	-1.42551	0.102242	-1.51508	-1.47597	-0.924612	-1.18413	-1.14842	-1.00789	-1.44741	-1.64107	-1.46166	-1.36276	-2.11758	-1.56626	-1.43653	-1.76724	-1.45928	-1.9586	-1.64107	-1.69266
53890	Sart3	0.328535	-1.04156	-0.422293	-0.8383	-0.822919	-1.04459	-0.885896	-0.798381	-1.05104	-1.40094	-1.0308	-0.460677	-0.36815	-0.0439708	0.075544	-0.428495	-0.38128	-0.634009	-0.336203	-0.413208	-0.311622	-0.65497	-0.497236	-0.552246	-0.646739	-1.0107	-0.932652	-0.515868	-0.524585	-0.474098
53893	Nudt5	0.214334	-0.724154	-0.141109	0.0590201	-0.537093	-0.870584	-0.501291	-0.596158	-0.973151	-0.976243	-0.165667	-0.305749	-0.0286762	-0.0224198	-0.0876969	-0.353327	-0.57767	-0.624656	-0.433698	-0.933611	-0.10499	-0.216127	-0.574941	-0.919268	-0.725331	-0.594613	-0.814416	-0.643606	-0.254293	-0.719873
53895	Clpp	0.205713	0.156842	-0.831834	-0.928783	-0.965279	-0.876642	-0.804523	-0.827245	-0.91321	-0.916538	-0.0853534	-0.0901365	-0.327526	-0.371074	-0.499239	-0.752679	-0.944458	-0.586029	-0.924612	-0.869421	0.737543	0.355875	-0.515388	-0.519442	-0.546585	-0.510031	-0.736311	-0.379785	-0.139187	-0.445606
53975	Ddx20	0.304775	-0.138041	-0.794025	-0.714384	-0.901001	-1.38627	-1.37898	-1.14603	-1.05862	-1.3883	-0.148244	-0.0194945	0.252205	0.338106	0.0400154	-0.289441	-1.1015	-0.999988	-1.0156	-0.698921	-0.0185349	-0.227605	-1.3286	-1.64563	-1.12908	-1.3883	-1.12136	-1.20479	-0.706154	-0.860234
54169	Kat6b	-1.13159	-1.70976	-0.82895	-1.41656	-1.26758	-1.114	-0.96457	-0.864666	-0.66357	-1.04084	-2.22216	-1.47945	-0.845473	-1.06816	-1.52847	-1.56278	-1.36484	-1.02081	-1.76087	-0.678547	-0.985215	-1.51993	-0.868368	-1.0024	-1.06001	-0.943396	-1.09048	-1.28344	-0.814416	-1.05769
54343	Atf7ip	0.986967	-0.748564	-0.70932	-0.0409641	-0.795582	-0.763037	-0.995371	-1.10622	-0.854515	-0.650351	1.7251	0.512872	0.179172	0.918316	0.519526	0.26989	-0.962958	-0.837875	-0.927342	-0.0662406	0.270702	-0.230111	-0.453607	-0.14434	-0.767502	-0.565422	-0.974933	-0.777931	-0.880471	-0.527213
54353	Skap2	-0.702027	-0.907601	-0.743281	-1.05469	-0.799681	-0.955151	-0.999393	-1.18413	-0.785776	-0.662353	-0.237845	-0.556292	-0.641106	-1.26053	-0.874599	-1.07339	-0.712045	-0.638874	-1.37727	-0.30395	-0.860636	-1.19393	-1.2919	-1.15244	-1.33114	-1.227	-1.40344	-1.50404	-0.608425	-0.473378
54366	Ctnnal1	-0.224937	-1.28734	-1.57007	-0.720501	-1.30111	-1.19032	-1.35374	-1.41393	-1.22394	-1.24002	-1.68118	-1.68118	-1.26925	-1.12274	-1.58804	-1.66706	-1.29378	-0.956984	-1.4502	-1.19775	-1.16773	-1.64563	-0.881382	-0.748103	-0.86313	-0.531561	-0.888504	-0.814416	-0.896423	-0.937428
54631	Nphs1	-1.81141	-1.28854	0.0369191	0.218675	-0.462025	-0.735633	-1.51508	-1.34579	-1.23746	-1.05548	-1.60068	-0.766758	0.102581	0.377948	-0.725021	-1.04636	-1.37727	-0.998152	-1.14322	-1.04559	-0.630853	-0.888504	-0.838863	-1.97774	-1.46431	-0.909068	-1.27875	-1.24429	-0.350544	-0.186905
54635	Pdgfc	0.261792	-0.162887	-0.720741	-1.34755	-1.7159	-1.52538	-1.98994	-1.76724	-1.62038	-1.76724	0.0876918	0.532858	0.0952202	-1.05924	-1.29013	-1.53994	-1.0308	0.310333	-1.35879	-1.69737	-1.15797	-1.11569	-1.59612	-1.67564	-1.88994	-1.17741	-1.54744	-1.60068	-1.01435	-1.19775
54636	Wdr45	-1.09387	-1.29769	-1.62038	-1.3883	-1.06296	-1.07027	-0.596384	-0.335096	-0.36204	-0.394974	-0.885365	-1.09868	-0.559739	-0.76396	-0.88912	-0.58368	-0.300996	-0.0296429	-0.559168	-0.125178	-0.00227989	-0.668584	-0.0825506	0.279366	-0.00764969	0.395387	0.102711	0.546089	-0.556292	-0.530729
55989	Nop58	0.853479	0.085899	-0.156196	-0.0294879	-0.780941	-0.574568	-0.573538	-0.775694	-0.812926	-0.936344	-0.713513	-0.279405	-0.0141397	-0.077936	0.255625	-0.204766	-0.750652	-0.837341	-0.617345	-0.386383	-0.107089	-0.623391	-0.769845	-0.492195	-0.603386	-0.81646	-0.556453	-1.00627	-0.725331	-0.981323
56075	Pdss1	1.3678	0.465393	-0.842434	0.247148	-1.30902	-1.13278	-1.13032	-0.841312	-0.733971	-1.24973	-0.184471	0.808266	0.752206	0.278044	-0.042428	-0.376023	-1.24973	-1.02938	-0.828019	-0.966703	-0.10513	-0.612253	-1.23245	-1.57675	-1.12136	-1.56626	-1.39013	-0.965919	-0.355794	-1.12369
56086	Set	0.0159469	-0.112985	-0.154004	-0.949761	-0.842055	-1.03017	-1.41393	-1.05028	-1.19654	-1.19499	-0.211831	-0.394186	-0.555973	-0.596611	-0.677577	-0.779354	-1.16861	-1.04084	-1.00088	-1.62506	0.690559	0.683824	-0.517413	-1.22008	-0.490274	-1.114	-0.841312	-0.223714	-0.131514	-0.206317
56095	Ftsj3	0.426612	0.210358	-0.562278	-0.353327	-0.619291	-0.741641	-0.606109	-0.545428	-0.844969	-0.885896	0.00828129	0.0823614	-0.299921	-0.229479	-0.471767	-0.645831	-0.995939	-1.19393	-0.629104	-0.833857	-0.143813	-0.183269	-0.766426	-0.755692	-0.685143	-0.970921	-0.754489	-0.612645	-0.587578	-0.689748
56200	Ddx21	0.0316627	-0.201486	0.08948	0.0469188	-0.514593	-0.56729	-0.614455	-0.851957	-0.875117	-0.834713	-0.0488986	0.0824526	-0.158949	-0.450988	0.103451	-0.101483	-0.891035	-1.12476	-0.815885	-0.730554	-0.129022	-0.302608	-0.64529	-0.858557	-0.460013	-0.797637	-0.621425	-0.941778	-0.374207	-0.592982
56207	Uchl5	0.0458951	0.0222297	-0.212402	-0.835731	-0.464299	-0.795054	-0.835366	-0.783478	-0.868947	-0.988993	0.0425507	0.0792677	-0.175718	-0.222747	-0.0366271	-0.0924543	-0.588256	-0.889535	-0.74916	-0.450664	-0.587815	-0.656161	-1.35163	-0.827689	-1.1495	-0.947255	-1.18904	-1.22541	-0.608997	-0.422293
56215	Acin1	0.450209	-0.823375	-0.806768	-0.247518	-0.497698	-0.673817	-0.667947	-0.870584	-0.980583	-1.0024	0.777879	-0.222827	-0.288295	0.0798649	0.0263788	-0.503207	-0.785776	-0.765099	-0.913728	-0.748564	0.174347	-0.269282	-0.688015	-0.804523	-0.52132	-0.74916	-0.604661	-0.742959	-0.404023	-0.60153
56280	Mrpl37	0.673603	0.083415	-0.0911768	-0.169792	-0.729994	-0.686042	-0.613549	-0.704418	-0.528007	-0.721066	-1.15868	-0.0907852	0.266249	0.29898	-0.0858579	-0.492986	-0.562469	-0.540132	-0.450285	-0.513725	-0.278553	-0.493641	-0.656753	-0.521511	-0.5209	-0.707853	-0.654521	-0.686255	-0.318452	-1.18529
56282	Mrpl12	0.866337	0.0973502	-0.435696	-0.615756	-0.38872	-0.6279	-0.354264	-0.496508	-0.53245	-0.667534	-0.821291	-0.0504374	-0.198305	0.0386251	-0.147436	-0.527094	-0.652861	-0.639143	-0.406994	-0.834262	0.552663	-0.369137	-0.434247	-0.704117	-0.52892	-0.463503	-0.511794	-0.435057	-0.521901	-1.01331
56284	Mrpl19	0.968104	0.568456	-0.481456	-0.514156	-0.793482	-0.953061	-0.750985	-0.720501	-0.672204	-0.594613	0.0694492	0.604608	-0.291916	0.015466	-0.254232	-1.01502	-0.799681	-0.782194	-0.725612	-1.45334	0.005106	-0.21399	-0.975566	-0.796251	-0.83027	-0.700104	-0.619129	-0.807171	-0.640947	-1.02173
56297	Arl6	0.24101	0.062305	-0.260329	-0.731209	-1.02532	-1.18059	-1.06296	-1.1147	-1.52847	-1.42265	0.394631	0.879088	0.15337	-0.0541539	0.0851237	-0.0543516	-0.692598	-0.628163	-0.459298	-1.30731	-0.109298	0.212823	-0.653517	-0.970155	-0.696451	-1.55506	-1.28344	-0.884811	-0.221332	-0.512154
56321	Aatf	0.124012	-0.220012	-0.564112	-0.661231	-0.704901	-0.315429	-0.48834	-0.537642	-0.681512	-0.608257	-1.12369	-0.936344	-0.557894	-0.302511	-0.441217	-0.800461	-0.764221	-0.882601	-0.876642	-1.36484	-0.159596	-0.343023	-0.697324	-0.922675	-1.10066	-0.702974	-1.06138	-0.642935	-0.528755	-0.806768
56335	Mettl3	0.60551	1.26019	0.409104	0.471642	-0.0760976	-0.47033	-0.582679	-0.413947	-1.17741	-0.769199	0.537143	0.628397	0.264227	0.241617	0.210844	-0.0763678	-0.762705	-0.49959	-0.374068	-0.453699	1.53246	0.703553	-0.296658	-1.26053	-0.215575	-0.937428	-1.08215	-0.122415	0.0442813	-0.139424
56354	Dnajc7	0.173704	-0.0875146	-0.609372	-0.65634	-0.757162	-1.00577	-1.0496	-1.06728	-0.976856	-0.952373	0.211379	-0.168681	0.00906086	0.0609802	-0.0815851	-0.943988	-0.516035	-0.495253	-0.77346	-0.823375	0.664689	0.504044	-0.579829	-0.66357	-0.516606	-0.661231	-0.588423	-0.681027	-0.146443	-0.320663
56360	Acot9	0.244684	-0.107893	-0.772468	-0.716587	-0.895932	-0.858207	-0.432643	-0.814804	-0.390895	-0.484106	-0.22515	-1.06456	-1.55946	-1.59258	-1.54232	-1.50172	-0.868368	-1.29013	-1.57675	-0.963977	-0.282521	-1.13159	-1.38194	-0.527094	-1.38627	-0.671963	-0.736	-1.38194	-0.667245	-1.23746
56390	Sssca1	3.96946	0.18911	-1.0496	-1.63719	-1.92325	-1.747	-1.48222	-1.47945	-1.29769	-1.63062	-0.288794	1.01437	-0.176746	0.777248	-0.476948	-1.43398	-1.66068	-1.44098	-1.73127	-1.94071	-0.804271	-1.06456	-0.663851	-0.60287	-0.760264	-0.447459	-0.640701	-0.667245	-0.825581	-0.780681
56399	Akap8	0.0313072	-0.713045	-0.0620347	0.117276	-0.372052	-0.381068	-0.424372	-0.474355	-0.894853	-0.621425	-1.57007	-0.224826	-0.0523126	0.277929	-0.162541	-0.13926	-0.292947	-0.520462	-1.05618	-0.469681	-2.02937	-2.22216	-1.11061	-0.970921	-1.17741	-1.54232	-1.08625	-1.73127	-0.929628	-0.700507
56403	Syncrip	3.17175	0.713032	-0.854809	0.0151555	-1.21075	-2.40987	-1.84717	-1.61231	-1.66706	-1.80159	-0.405706	-0.00908945	-0.892444	-0.0405712	-0.0341255	-0.859357	-1.42265	-1.33988	-1.6044	-1.86742	1.0916	-0.199426	-2.80205	-2.36729	-1.56278	-2.45671	-1.84717	-2.99018	-1.9655	-2.93528
56418	Ykt6	-0.0298829	-0.23438	-0.564712	-0.70113	-0.6641	-0.77279	-0.555973	-0.795582	-0.590528	-0.695479	0.115382	-0.242815	-0.218741	-0.105341	-0.153079	-0.0916332	-0.0302743	-0.106889	-0.431223	-0.641647	-0.395175	-0.699121	-0.822149	-0.706694	-0.963977	-0.507611	-0.760581	-0.793482	-0.843596	-1.05924
56421	Pfkp	-1.31246	-0.00746269	0.219151	0.425331	-0.39679	-0.316978	-1.19654	-0.624432	-0.623137	-0.583432	-0.950301	-0.926554	-0.168176	-0.183771	-0.682812	-0.504719	-0.549408	-0.181704	-0.478184	0.341717	-0.752127	-0.389557	-0.900386	-1.80159	-0.828488	-1.53562	-1.38627	-0.668123	0.469722	0.561829
56436	Adrm1	0.578917	0.499306	-0.621425	-0.364274	-0.592982	-0.701431	-0.399228	-0.623137	-0.680755	-0.640479	-0.65497	-0.121295	-0.0517686	0.222596	-0.200958	-0.588063	-0.414549	-0.68773	-0.723534	-0.316214	-0.132916	-0.431872	-0.674359	-0.463503	-0.719425	-0.473256	-0.565831	-0.562644	-0.737306	-0.891576
56449	Ybx3	-0.246022	-0.406594	-0.160348	0.0162857	-0.0506983	-0.412201	-0.457721	-0.797202	-0.703472	-0.719873	0.325514	0.014863	-0.0927796	-0.53189	-0.219113	-0.431474	-0.935811	-0.739969	-0.613847	-0.560543	0.00823031	-0.0165895	-0.601729	-0.518573	-0.450879	-0.724709	-0.499778	-0.816877	-0.270625	-0.249218
56456	Actl6a	0.259097	0.407686	-0.0591004	0.0319625	-0.349024	-0.321054	-0.522256	-0.520121	-0.789717	-0.761861	0.0997447	0.10069	-0.229276	-0.0252191	-0.0946498	-0.127811	-0.710979	-0.824046	-0.569531	-0.578846	-0.229096	-0.102948	-0.742091	-1.0232	-0.560346	-0.959061	-0.809412	-0.610323	-0.158583	-0.357324
56505	Ruvbl1	0.0013783	0.0669127	-0.414847	-0.604469	-0.70113	-0.658946	-0.38249	-0.444413	-0.583075	-0.768448	-0.161707	-0.0328391	-0.125341	0.0919775	-0.0615154	-0.229899	-0.672204	-0.803465	-0.293679	-0.766082	-0.262942	-0.138226	-0.349118	-0.669534	-0.367245	-0.751254	-0.838863	-0.282837	-0.287212	-0.50455
56748	Nfu1	0.0524202	0.0659818	-0.637178	-0.666717	-0.968787	-1.03234	-0.985976	-0.861442	-0.699565	-0.62119	-0.0261181	-0.0767637	-0.857199	-0.849106	-0.904348	-0.911088	-0.984494	-0.860991	-1.66068	-1.12136	-0.53865	-0.833045	-1.70976	-1.13159	-1.24706	-1.11144	-1.10433	-1.47276	-0.481456	-0.818464
56749	Dhodh	-0.611001	-0.209136	0.117588	-0.223601	-0.175455	-0.949114	-1.05862	-1.22394	-1.04636	-1.22541	-0.632195	0.123372	0.266784	0.144295	0.00404952	-0.479662	-0.838863	-1.17476	-0.53395	-0.445767	-1.30111	-0.598408	-1.1495	-2.07106	-1.12789	-1.56278	-1.70255	-0.929628	-0.16389	-0.861442
57278	Bcam	0.0561689	-0.572668	-1.08215	-1.45564	-1.39654	-0.345274	0.594953	-0.319556	-0.254061	-0.667947	-1.39013	-0.333891	-1.35163	-1.9655	-1.87458	-1.7426	-0.185819	-0.492986	-0.746656	-1.35729	-0.522898	-0.588636	-0.367934	0.407686	-0.585787	0.199767	-0.333562	-0.370217	-0.492058	-0.746656
57750	Wdr12	0.503443	0.193896	-0.199109	0.00873619	-0.274673	-0.475555	-0.507789	-0.751924	-0.585787	-0.824046	-0.792247	-0.189448	-0.0168923	-0.0125437	-0.140522	-0.219565	-1.15797	-1.52847	-0.771182	-0.823745	-0.255088	-0.547166	-0.978372	-0.959596	-0.782194	-0.911088	-1.15679	-1.05469	-0.427269	-0.740236
57753	Noc3l	0.2251	-0.750652	-1.57342	-1.06544	-1.64107	-1.82365	-1.3883	-1.40094	-1.47597	-1.55946	-0.0177591	-0.143231	-0.0473877	-0.101516	-0.811267	-1.01705	-1.75336	-1.5803	-1.70976	-1.93101	0.948223	0.185643	-1.3883	-1.12589	-1.20479	-0.845473	-1.09387	-1.05862	-1.03017	-1.25276
57773	Wdr4	1.10677	0.17999	-0.074544	-1.18812	-1.1928	-1.50793	-1.00627	-0.729172	-1.26256	-1.37147	-0.0445051	0.693626	0.380905	0.701212	-0.0841457	-0.129351	-0.764527	-0.831834	-0.598898	-0.611001	0.476513	0.155201	-0.670833	-1.30444	-0.68773	-1.00929	-0.808296	-0.587437	-0.305318	-0.848032
57875	Angptl4	0.949841	-1.04459	-1.34342	-1.4428	-1.08827	-0.892444	-1.22147	-1.25276	-1.06075	-1.11144	-0.558074	-0.0675621	-0.156427	-0.130309	-0.344088	-0.51679	-0.590705	-0.379209	-0.550912	-0.752679	-0.0985647	-1.05769	-0.654521	-0.793482	-0.793753	-0.502423	-0.61531	-0.735069	-0.840578	-0.754173
57905	Isy1	0.821057	0.500273	-0.43879	-0.514593	-0.795283	-0.782647	-0.835731	-0.478049	-0.778897	-0.763037	-0.811614	-0.0773625	-0.12237	0.0864085	-0.154004	-0.225597	-0.609372	-0.695784	-0.302086	-1.28155	-0.015356	0.63293	-1.07273	-0.882601	-0.693874	-0.726339	-1.20947	-0.670063	-0.768877	-0.704901
58865	Tdh	-0.337641	-1.58318	-1.1495	-0.636228	-1.41656	-0.853148	-0.891035	-0.881035	-1.06456	-1.38194	-0.603627	-1.14214	-0.70264	-0.740236	-1.65604	-2.02937	-2.09105	-2.84344	-1.55946	-0.633733	-0.155678	-1.11061	-0.690188	-1.43101	-1.22394	-1.24123	-1.17854	-1.04334	-0.865193	-1.09721
59014	Rrs1	0.187567	-0.809069	-0.354362	-0.535402	-0.817287	-0.844969	-0.747591	-0.662134	-0.735633	-0.701815	0.134707	-0.360124	-0.431749	-0.0322075	0.28268	-0.096314	-0.539785	-0.737114	-0.277377	-0.662705	0.0203788	-0.134812	-0.588256	-0.614197	-0.367487	-0.802437	-0.487618	-0.528341	-0.441857	-0.263401
59015	Nup160	0.0183142	0.11169	0.431948	0.105698	0.0585823	-0.323552	-0.550761	-0.574163	-0.549719	-0.600498	-0.0234207	0.475428	-0.057798	-0.0692123	0.176651	0.044252	-0.760264	-0.887821	-0.797976	-0.258392	-0.485799	-0.431579	-1.11656	-0.792947	-0.481456	-0.776064	-0.809836	-0.738307	-0.124134	-0.348038
59026	Huwe1	0.039839	0.133159	0.291919	0.451346	0.0560217	-0.0981844	-0.639658	-0.22066	-0.192832	-0.101095	-0.498158	-0.682812	0.193616	0.320228	0.277929	-0.0749091	-0.206456	-0.475555	-0.348832	-0.372207	-0.275752	-0.26201	-0.358358	-0.679789	-0.571091	-0.587815	-0.850458	-0.354851	-0.901637	-0.545588
59028	Rcl1	0.0911342	0.012478	-0.132916	0.140216	-0.0468108	-0.283323	-0.109044	-0.465217	-0.53021	-0.685754	-0.140474	0.223187	0.224984	0.446246	0.111941	-0.0575707	-0.581099	-0.999393	-0.0793399	-0.256759	-0.119913	0.322447	-0.37635	-0.67356	-0.260491	-0.615756	-0.610147	-0.39311	-0.260778	-0.344272
59029	Psmd14	0.20271	0.194639	-0.750199	-0.495701	-0.70932	-0.65497	-0.693339	-0.407361	-0.548441	-0.482296	-0.188025	0.208931	-0.0727019	-0.046674	-0.0336747	-0.185912	-0.428752	-0.617586	-0.462257	-0.563338	-0.301994	-0.591004	-0.849106	-0.484753	-0.549845	-0.529691	-0.648863	-0.557571	-0.672757	-0.955151
59090	Midn	-0.787268	-0.8383	-0.586632	-1.06075	-0.955151	-0.598243	-0.502031	-0.485419	-0.511589	-0.274112	-0.790386	-0.709031	-0.451423	-0.421815	0.499495	-0.251685	0.156017	0.358143	-0.0807031	-0.371539	-0.62119	-0.772468	-0.545588	-0.372406	-0.385383	-0.350311	-0.236332	-0.424757	-0.696451	-0.810307
60406	Sap30	0.232727	0.594286	0.383981	0.258748	0.466929	0.0830263	-0.250868	-0.719425	-0.667947	-0.591171	-0.198403	-0.472719	-0.396352	-0.38249	-0.173021	-0.189317	-0.66434	-0.493641	-0.468643	-0.567097	-0.416146	0.287809	-0.533405	-1.21177	-0.709933	-1.0308	-1.2029	-0.804939	0.0161265	-0.2313
60532	Wtap	0.145037	-0.982831	-0.895932	-0.885365	-1.36951	-1.53191	-1.2806	-0.677389	-1.24582	-1.32422	-0.510031	-0.111598	-0.802794	-1.13985	-0.925352	-0.982209	-0.639143	-0.861442	-1.70613	-0.938546	-0.440283	-1.21903	-1.9655	-2.0484	-0.820411	-2.76055	-1.13579	-1.29378	-0.739057	-1.47276
63872	Zfp296	-0.86313	-2.38563	-2.28922	-1.747	-2.17792	-1.55506	-1.55946	-1.54744	-1.70255	-2.23604	0.712783	-0.423245	-0.699121	-1.7159	-1.9655	-2.60069	-2.11758	-1.94951	-2.26908	-1.10521	-0.402797	-0.273764	-0.542658	-0.688336	-0.955151	-0.592982	-0.995939	-0.498484	-0.333235	-0.334066
63913	Fam129a	-1.28734	-0.270283	-1.05104	-0.579257	-0.963977	-0.991246	-0.969427	-0.97207	-0.684392	-0.632442	-0.981323	-0.598408	-0.825581	-1.14603	-1.08122	-0.793753	-0.8383	-0.509495	-0.608425	-0.678745	-1.65604	-1.64995	-1.58318	-1.6044	-1.68484	-1.02173	-1.22272	-1.86742	-0.773103	-0.451594
63959	Slc29a1	0.677867	-0.566517	-0.390408	-0.232607	-1.08625	-0.881382	-1.07754	-0.698921	-0.758789	-0.734763	-1.17476	-1.2806	-0.361733	-1.36034	-2.10377	-2.20552	-1.82365	-1.63719	-1.67063	-1.28344	-0.14003	-0.724459	-0.920596	-1.55946	-1.10433	-1.31922	-0.970155	-0.980583	-0.414438	-0.365414
64424	Polr1e	-0.129633	-0.587048	-0.715715	-0.693339	-0.676383	-0.467922	-0.411442	-0.648863	-0.863993	-0.824809	-0.567794	-0.579659	-0.600735	-0.241433	-0.0876457	-0.485044	-0.76396	-0.799045	-0.736697	-0.770902	-0.122549	-0.651926	-0.322422	-0.53245	-0.39311	-0.366332	-0.635029	-0.396668	-0.541663	-0.625713
64658	Mrps25	0.834953	0.406591	-0.0227828	0.44147	0.0203875	-0.722444	-0.421404	-0.687509	-0.828019	-0.927852	0.212537	0.150762	-0.0230038	0.308123	0.328763	-0.123107	-0.876242	-1.15797	-0.725331	-0.436608	-0.378641	-0.134017	-1.12018	-0.895421	-0.430079	-0.860234	-0.899926	-1.3415	-0.191922	-0.800735
65020	Zfp110	3.22445	1.27719	-0.122143	0.218297	-0.279006	-0.91321	-0.596839	-0.895932	-0.674359	-0.892444	-0.0313931	-0.102853	-1.81732	-1.57342	-0.550912	-1.45334	-1.49117	-1.22147	-1.54232	-1.63719	-1.88994	-1.24429	-2.01679	-1.38194	-1.61231	-1.2566	-1.57007	-1.80616	-1.25276	-1.6044
65102	Nif3l1	0.26669	-0.230687	-1.29769	-1.26053	-1.25837	-1.15571	-0.929628	-0.956984	-0.825957	-0.815885	-0.43938	-0.826531	-0.0825391	-0.116007	-0.382623	-0.677079	-0.886343	-0.544871	-0.593937	-0.897487	0.462268	-1.17322	-0.804939	-0.685449	-0.838863	-0.504719	-0.587815	-0.747591	-0.935224	-1.15797
65106	Arl6ip5	-0.447838	-0.478049	-1.3415	-1.36832	-0.953811	-0.743281	-0.443948	-0.567794	-0.0958646	0.0696054	-0.565976	-1.21075	-1.40991	-1.26758	-1.18656	-0.826531	-0.310839	0.205153	-0.400146	-0.760264	-0.541202	-0.814416	-0.566128	-0.314066	-0.624656	-0.343391	-0.221123	-0.604469	-0.68923	-0.833857
66065	Hsd17b14	-0.101865	-0.0753548	-0.761167	-0.869421	-1.98994	-2.72911	-3.05336	-2.72911	-2.36729	-2.28922	-0.0515935	-0.0200515	-0.679579	-0.787268	-1.58318	-2.36729	-2.93528	-2.51248	-3.2077	-2.68886	-0.992201	-1.16966	-0.945835	-0.846297	-2.72911	-2.68886	-3.35668	-2.43507	-3.68531	-2.89211
66089	Rmnd5b	-0.765788	-0.877653	-0.82938	-0.25529	-1.51798	-1.9655	-2.30297	-2.43507	-3.05336	-3.11147	-0.725612	-1.04084	-0.13283	-1.14516	-1.50404	-1.52255	-1.68118	-1.4428	-1.64995	-1.85333	0.0503504	-0.254974	-2.23604	-2.99018	-2.45671	-3.11147	-3.68531	-2.09105	-0.591383	-0.780084
66131	Tipin	-0.0644067	-0.113373	-0.720501	-0.322506	-0.778328	-1.16006	-1.0753	-1.13514	-1.18656	-1.29484	-0.56729	-0.400639	-0.125519	-0.0381527	-0.350897	-0.199704	-0.722444	-0.979892	-0.796251	-0.7473	-0.125519	-0.653346	-0.940581	-1.25446	-1.0156	-1.30111	-1.30731	-1.19032	-0.507129	-0.652199
66132	1110008L16Rik	0.831517	1.25142	0.540993	0.587035	-0.528007	-0.264575	-0.854047	-1.11909	-1.24002	-0.866305	0.00507112	0.120676	0.0707523	0.545916	-0.70234	-1.23466	-0.988098	-1.05104	-1.12589	-1.16773	-0.6641	-1.10914	-0.00454371	-0.347798	-1.07644	-0.920246	-1.14072	-0.858557	-1.77286	-1.50404
66136	Znrd1	0.465194	-0.00520738	-0.835054	-0.789113	-1.12687	-1.23245	-0.682099	-0.826531	-0.722078	-0.683504	-0.30215	-0.154039	-0.0381984	-0.15281	-0.998723	-1.27438	-0.823745	-0.832248	-1.02938	-0.878947	-0.240992	-0.32374	-0.967224	-0.530561	-0.821687	-0.643606	-0.620938	-0.704117	-0.279098	-0.993769
66141	Ifitm3	-0.981323	-1.19775	-1.04084	-0.644776	-1.12369	-1.02253	-0.693598	-1.49611	-1.36034	-1.00627	-0.203072	-0.501726	-0.300683	-0.677577	-1.14603	-1.24706	-1.31246	-0.676383	-1.40344	-1.50404	-0.403546	-0.655614	-0.39174	-0.828488	-0.613549	-0.833045	-1.23746	-0.879925	-0.628958	-0.797202
66148	Dnajc15	0.0268709	-0.0274544	-0.413458	-0.689748	-0.747591	-0.844484	-0.170717	-0.731209	-0.661472	-0.459847	0.111442	0.0659818	-0.230971	-0.0956035	-0.163761	-0.247054	-0.722078	-0.641647	-0.557571	-0.534801	-0.121888	-1.38627	-1.19775	-0.833857	-0.890514	-0.950301	-1.0232	-0.782194	-0.764527	-1.42551
66151	Prr13	-1.15454	-1.17476	-1.04156	-1.13407	-0.978806	-0.541352	0.511864	0.990183	1.17921	1.3655	-1.33114	-1.50793	-1.27783	-1.3286	-1.23466	-1.17614	0.0631443	0.407009	-0.482754	0.44423	-1.66068	-1.81732	-0.432552	0.76067	0.346963	0.732165	1.10614	-0.141233	-0.738307	-1.03679
66162	Bola2	0.225933	0.569434	-0.0156866	-0.188025	-0.252091	-0.437475	-0.234944	-0.452015	-0.632695	-0.756944	-0.470954	-0.0827194	0.377948	0.237422	-0.109281	-0.380417	-0.593698	-0.537642	-0.429722	-0.578094	0.301148	-0.168507	-0.325074	-0.408689	-0.20756	-0.262353	-0.675246	-0.230755	-0.253753	-0.71054
66164	Nip7	0.229694	-0.618434	-1.20175	-1.2029	-1.14603	-1.18904	-1.15358	-1.05548	-1.17854	-1.26758	-0.0188816	-0.0576813	-0.255909	-0.0229237	-0.220607	-0.432909	-0.618026	-1.00088	-0.905305	-0.882601	-0.0146081	-0.762337	-0.766082	-0.863534	-0.851957	-0.770515	-0.676383	-0.865193	-0.629568	-0.789717
66181	Nop10	-0.335712	-0.871526	-0.858985	-0.751254	-0.637727	-1.08906	-1.20778	-0.990285	-0.61145	-0.601729	-0.112517	-0.0578219	0.0655882	0.219357	-0.0116996	-0.0230038	-0.621425	-0.437055	-0.165715	-0.369741	-0.146986	-0.569005	-0.563718	-1.06728	-0.721066	-0.677854	-0.709031	-0.586632	-0.640701	-0.369741
66223	Mrpl35	0.0612629	-0.0107645	-0.93806	-0.565217	-0.750652	-0.769578	-0.676383	-0.698167	-0.534107	-0.663362	-0.0408911	-0.10515	-0.176312	-0.068553	-0.367245	-0.867223	-0.757799	-0.820866	-0.791701	-0.723283	-0.339422	-0.605467	-0.988993	-0.752127	-0.871526	-0.673241	-0.82895	-0.836369	-0.452015	-0.686255
66225	Llph	0.0448778	-0.502887	-1.18904	-0.522073	-1.24582	-1.00627	-0.996728	-0.717285	-1.01768	-0.993769	-0.832248	-0.953061	-0.969427	-0.437892	-0.794365	-0.787268	-0.728038	-0.615109	-0.943988	-1.18156	-0.0978048	-0.973704	-0.93806	-0.761498	-1.00929	-0.831417	-0.74542	-0.936344	-0.965919	-1.02938
66229	Rpl7l1	-0.0592083	-0.921469	-1.08376	-1.18904	-1.00306	-0.989688	-0.772	-0.84959	-0.998723	-0.932069	-0.351345	-0.00373076	-0.888504	-0.922675	-1.01768	-1.07644	-0.849106	-1.06075	-0.782194	-0.786983	-0.150577	-0.933611	-0.686255	-0.605118	-0.699121	-0.674933	-0.631984	-1.0107	-0.540132	-1.33988
66235	Eif1ax	-0.000194177	0.345894	0.0647202	-0.0626672	0.0862312	-0.334188	-0.593698	-0.764527	-0.941778	-0.732722	-0.130023	-0.246322	-0.310919	0.0792677	0.471099	0.286008	-0.448426	-0.517808	-0.0185921	-0.728826	-0.28514	-0.306066	-0.83027	-0.946316	-0.850458	-1.00995	-0.95195	-0.805318	-0.231222	-0.380127
66249	Pno1	0.10681	-0.40639	-1.02777	-0.855199	-1.03433	-1.30598	-1.14214	-1.1653	-1.21287	-1.41185	-0.00658288	0.0262366	-0.214207	-0.0397038	-0.233682	-0.634732	-0.928398	-1.00722	-0.788638	-0.727121	-0.118797	-0.396668	-1.11909	-0.802794	-0.839702	-0.756279	-0.957716	-0.844484	-0.735633	-0.874151
66258	Mrps17	0.398934	0.506886	0.029812	0.137338	-0.322316	-0.30215	-0.608997	-0.711613	-0.520121	-0.584268	0.191574	0.157923	-0.260329	-0.20836	-0.447315	-0.811267	-0.569164	-0.575621	-0.967224	-0.484439	-0.270809	-0.470954	-0.652616	-0.68299	-0.713045	-0.547957	-0.539004	-0.694115	-0.147989	-0.719171
66282	Tma16	0.338424	0.0250807	-0.829885	-0.133933	-0.508682	-0.644776	-0.51679	-0.932652	-0.760581	-0.643386	0.539202	-0.00470893	0.341952	0.0859608	0.0981932	-0.0576464	-0.505168	-0.69136	-0.146574	-0.451113	0.651892	-0.408541	-0.541663	-0.53922	-0.708747	-0.479151	-0.796835	-0.582875	-0.832568	-0.761167
66291	Smim8	-0.786983	0.0151921	-1.08122	-1.51993	-1.28155	-0.791238	-0.435931	-0.993769	-0.929168	-0.733699	-1.24582	-1.04243	-0.689748	-1.18156	-0.825581	-0.660472	-0.621765	-0.542658	-0.245046	-0.620294	-0.720216	-1.24002	-0.670063	-0.914141	-0.542018	-0.659661	-0.660189	-0.698405	-0.269955	-0.797637
66310	Dpy30	0.0519269	-0.00197672	-0.518768	-0.783053	-0.455213	-0.796835	-0.679579	-0.999988	-1.08534	-1.02463	-0.496508	-0.545273	-0.460801	-0.101951	-0.472873	-0.881701	-0.851334	-1.19032	-0.961786	-1.00577	-0.11676	-0.424757	-0.447597	-0.945835	-0.703472	-0.844969	-0.682099	-0.507256	-0.271112	-0.531336
66336	Cenpp	-0.481004	0.115785	0.123372	0.30203	-0.29251	-0.52588	-0.867547	-0.739969	-1.11231	-0.910591	-1.58318	-1.21177	-0.733971	-0.516606	-0.3054	-0.608997	-0.963383	-1.05548	-0.97207	-0.953061	-0.678547	-0.654223	-0.370728	-0.875797	-1.14842	-0.543325	-0.860991	-0.660472	-1.59258	-1.29013
66346	1700029P11Rik	-0.776653	-1.78019	-2.04088	-2.89211	-2.19049	-1.8976	-1.8976	-2.00594	-1.62506	-2.17792	-0.120412	-0.690478	-0.0751767	-0.0761368	-0.395932	-0.197716	-0.279938	-0.134812	-0.0791196	-0.182716	-0.40804	-0.878506	-1.33744	-1.39176	-1.43101	-0.777047	-1.26925	-1.15797	-1.26925	-0.900386
66381	Rnf113a2	0.188334	0.384383	-0.882601	-0.935224	-0.621996	-0.663362	-0.66589	-0.462546	-0.565666	-0.477782	-1.26256	-0.0310865	-0.137667	-0.326128	-0.0705077	-0.28595	-0.0765207	-0.243189	-0.375015	-0.648096	0.0105598	0.0282484	-0.314347	-0.958513	-1.23127	-0.591913	-0.571091	-0.687509	-1.144	-0.718477
66384	Srp19	0.19414	0.228644	-1.08302	-0.400228	-0.86313	-0.869751	-0.722078	-0.734566	-0.557571	-0.625713	-0.00631385	0.0948518	-0.0205154	0.0991933	0.13677	-0.210571	-0.542166	-0.438035	-0.678745	-0.318612	-0.0786089	-0.0996309	-1.0308	-0.751254	-0.764809	-0.71054	-0.5451	-0.777047	-0.655767	-0.999988
66385	Ppp1r7	0.401726	0.0378262	-1.28504	-1.2919	-0.848032	-0.583075	-0.606754	-0.700507	-0.686565	-0.609176	-0.420618	-0.32374	-0.167277	0.0911342	-0.255997	-0.44162	-0.349556	-0.589685	-0.513863	-0.874151	-0.367487	-0.452015	-0.513333	-0.418549	-0.717285	-0.407361	-0.532295	-0.500835	-0.803096	-1.04891
66395	Ahnak	0.210212	-0.691072	-0.892444	-0.662705	-0.737624	-0.628411	-0.187081	0.955156	1.42952	1.4624	-1.31552	-2.32269	-2.38563	-2.17792	-2.19049	-2.04088	1.02184	0.666723	-1.04156	-1.40523	-0.149002	-0.552579	-0.934114	0.403471	-0.392679	0.360025	0.776779	-0.276817	-1.40094	-2.13209
66403	Asf1a	0.274998	0.161843	-0.626248	-0.512305	-0.945835	-1.32051	-0.869421	-0.877096	-0.946316	-0.880471	-0.462683	-0.410042	0.198785	0.0768674	-0.0384343	-0.202591	-0.607279	-0.577481	-0.392376	-0.904348	0.20596	-0.297047	-0.967953	-1.10521	-0.733699	-1.04636	-0.953811	-0.755361	-0.860234	-1.32422
66409	Rsl1d1	0.209848	-0.47887	-0.638874	-0.857715	-0.596384	-0.549174	-0.478536	-0.754173	-0.801957	-1.04334	-0.74916	-0.342679	-0.200187	0.0906071	-0.190662	-0.286773	-0.534446	-0.89845	-0.598243	-0.844969	-0.163165	-0.435057	-0.571809	-0.608997	-0.75852	-0.599118	-0.647229	-0.659167	-0.451869	-0.485914
66419	Mrpl11	-0.0788731	-0.204319	-0.475869	-0.66299	-0.675691	-0.89902	-0.778602	-0.725331	-0.766426	-0.736	-0.0429286	0.141329	-0.309909	-0.241119	-0.240992	-0.224674	-0.370728	-0.639829	-0.256525	-0.818833	0.211986	0.0270981	-0.503056	-0.613847	-0.453857	-0.528611	-0.608031	-0.476317	-0.158191	-0.310919
66421	2410004B18Rik	0.740058	-0.151511	-0.801957	-0.852446	-0.920964	-0.739969	-0.60974	-0.585168	-0.719425	-0.7473	0.440559	0.310473	-0.132513	-0.463929	-0.0827897	-0.440045	-0.766082	-0.579829	-1.114	-0.378869	0.44284	-0.58368	-0.856223	-0.414275	-0.481864	-0.493497	-0.439098	-0.636905	-0.536543	-0.643606
66423	Coprs	0.0173729	0.0811725	0.221088	0.114643	0.327145	-0.0179743	0.044403	-0.613847	-0.793753	-0.666717	0.00954595	0.238137	0.144138	0.399261	0.510585	0.644963	-0.575443	-0.711836	-0.0505322	-0.0274743	-0.299346	-0.20392	-0.413097	-0.553804	-0.635838	-0.501485	-0.828019	-0.603993	-0.221123	-0.271343
66427	Cyb5b	-0.379066	0.0633122	-0.634479	-0.0793399	-0.614016	-1.11739	-1.10812	-0.967953	-0.738692	-0.549408	-0.586199	-0.159685	-0.270283	-0.230564	0.15377	-0.124697	-0.84959	-0.878506	-0.993769	-0.341104	-0.822588	-1.09721	-1.78979	-1.1476	-1.37407	-1.11308	-1.63404	-1.43918	-1.03891	-0.974373
66448	Mrpl20	0.48996	0.339976	-0.85677	-0.233165	-0.996728	-1.43918	-1.16641	-0.878506	-0.972702	-0.912273	0.422667	0.0530586	0.212439	0.101394	0.0368492	-0.416842	-0.744703	-0.476182	-0.70932	-0.962412	0.530861	-0.215724	-0.906078	-1.28344	-0.809069	-1.18413	-0.987496	-0.51084	-0.835731	-1.15244
66488	Fam136a	0.0162497	-0.0117317	-0.270356	-0.207265	-0.90956	-0.928783	-0.672204	-0.637451	-0.623691	-0.736311	-0.296423	0.0431225	-0.0123653	0.0136471	-0.186532	-0.754916	-0.567645	-0.777931	-0.643606	-1.0711	0.261699	0.151172	-0.42334	-0.586852	-0.237969	-0.43953	-0.354757	-0.281108	-0.215575	-0.974933
66497	Cmss1	-0.687215	-0.838863	-1.06296	-1.15868	-1.46431	-1.30731	-1.60886	-1.49117	-1.50404	-1.49117	-1.04891	-1.32051	-0.764221	-0.263728	-0.348541	-0.64958	-0.994556	-1.09103	-0.646995	-1.03679	-0.455363	-1.13985	-0.439257	-1.10812	-1.35879	-0.8383	-1.19934	-0.624656	-2.43507	-2.07895
66514	Asrgl1	-1.28504	-0.270134	-0.0258032	-0.0348454	-0.419979	-0.533405	-0.684661	-0.738692	-0.823375	-0.676109	-0.855737	-0.624432	-0.453351	-0.545953	-0.402238	-0.315755	-0.252018	-0.541352	-0.0664451	-0.458253	-0.600021	-0.506386	-0.612645	-1.03615	-0.976243	-0.750199	-0.937428	-0.886343	-0.212448	0.00569486
66549	Aggf1	0.375472	-0.441456	-0.471767	-0.712342	-1.05271	-1.20479	-0.884811	-0.836369	-0.903875	-0.886343	-0.0550522	-0.0185557	-0.0283648	-0.270529	-0.0483563	-0.104616	-0.612061	-0.67934	-0.495574	-0.704418	-0.0167373	-0.555426	-1.00627	-0.778897	-1.10714	-1.12369	-0.806768	-1.1495	-0.973151	-1.31246
66580	Esf1	0.251454	-0.534107	-0.591383	-0.526814	-0.727121	-0.644073	-0.642426	-0.480025	-0.587578	-0.89845	-0.385992	0.0163885	-0.225028	-0.0910597	-0.0395534	-0.0503326	-0.287425	-0.789432	-0.661231	-0.363153	-0.421404	-0.836821	-1.17741	-0.982209	-0.775088	-0.801464	-0.586426	-1.11656	-0.907959	-0.958513
66583	Exosc1	0.996531	0.248264	-0.316516	-0.07116	-0.928783	-0.836018	-0.772259	-0.92394	-0.894368	-0.852849	-0.214033	-0.36204	-0.187723	-0.00157877	-0.0351479	-0.625291	-0.771547	-1.04799	-1.16006	-1.09868	-0.148472	-0.820866	-0.912702	-1.12687	-1.06138	-1.24429	-0.991246	-1.00306	-0.971528	-1.59258
66585	Snrnp40	0.103055	-0.273764	-0.765788	-0.732383	-0.549845	-0.619129	-0.92394	-0.820411	-1.06138	-1.01331	-0.187851	0.0621655	0.238137	0.348163	-0.0283505	-0.31137	-0.461038	-0.815885	-0.364197	-0.613549	-0.745037	-0.72179	-1.03825	-0.994556	-1.2029	-1.02886	-1.10812	-0.955703	-0.662134	-0.620731
66614	Gpatch4	0.056883	-0.960694	-1.24841	-0.954578	-0.907959	-0.979892	-1.15868	-0.859357	-1.01705	-1.1622	0.539404	0.435394	0.48684	0.382729	0.306976	-0.0989019	-0.77346	-0.203397	-0.260329	-0.696695	1.26851	0.0682499	-0.572859	-0.689748	-0.716293	-0.448211	-0.624916	-0.378869	-0.732383	-0.706154
66622	Ubr7	-0.0502095	0.953728	0.560241	0.60776	0.854732	-0.0438793	-0.802794	-0.907601	-0.871051	-0.740631	-1.26758	0.0473632	0.702076	0.651892	0.520064	0.635349	-0.537824	-0.623391	-0.114167	-0.268802	-0.692144	-0.193038	-0.846851	-1.3666	-0.627363	-1.14072	-0.978806	-0.565666	0.478743	0.147828
66628	Thg1l	0.119568	0.245517	-0.00528974	0.122943	-0.0743644	-0.41416	-0.0666234	-0.349024	-1.03518	-0.755692	0.595745	0.787328	-0.198909	0.104705	0.166781	-0.0757504	-0.653517	-0.57379	-0.374886	-0.277456	-0.304473	-0.912273	-0.59231	-0.796835	-0.567097	-0.642426	-0.643911	-0.390123	-1.06456	-0.80863
66667	Hspbap1	-0.832248	-0.293407	0.119759	-0.543512	-0.436488	-0.388958	-0.613188	-0.910591	-0.849958	-0.808296	-1.07273	-0.191562	-0.0854393	0.319952	0.0824965	-0.281787	-1.15679	-1.35879	-0.796499	-0.728038	-0.661033	-0.138079	0.0128346	-0.13867	-0.491261	-0.529278	-0.79466	-0.41495	-1.05271	-0.941224
66701	Spryd4	0.181767	-0.0919143	-0.985976	-0.46566	-1.1653	-0.974933	-1.07027	-0.737114	-0.639658	-0.724709	-0.0398512	-0.329874	0.0887565	0.251704	-0.366581	-0.815885	-0.46308	-0.189988	-0.241055	-0.363042	-0.220817	-0.978372	-1.04334	-0.649058	-1.21287	-0.506386	-0.907959	-1.20947	-0.867547	-0.810558
66790	Grtp1	-2.30297	-1.9655	-1.19775	-1.85333	-1.27438	-0.743839	-0.877991	-1.52538	-1.35545	-1.29959	-1.49917	-1.4502	-0.970155	-0.868368	-0.790386	-0.553153	-0.962412	-0.91973	-1.07273	-0.121888	-1.44741	-1.59258	-0.942698	-0.934114	-1.46766	-0.705176	-0.963383	-1.10714	-0.755692	-1.07207
66824	Pycard	-0.256901	0.0528698	0.0823614	-0.0255595	0.549976	0.32756	-0.671741	-1.747	-1.16966	-0.972702	-0.550392	-0.351741	-0.0985778	0.29461	-0.264086	-0.0341072	-1.8976	-2.23604	-0.77439	-0.561918	-0.233811	-0.513333	-0.65634	-0.801957	-1.27875	-0.777498	-0.736697	-0.977585	0.320141	-0.141145
66830	Nacc1	-0.424024	-0.396352	-1.01227	-1.15244	-0.704418	-0.90848	-0.987496	-1.05469	-0.885896	-0.887821	-0.415381	0.397451	0.39974	1.39698	1.30594	0.940536	0.0546697	-0.076418	0.15544	-0.902146	-0.580838	-0.118632	-0.722078	-1.10066	-0.652616	-0.663851	-0.815569	-0.4669	-0.698921	-0.265667
66870	Serbp1	0.360327	0.493071	0.71593	0.527625	0.349029	0.622799	0.0491344	-0.468808	-0.668326	-0.451294	-0.246772	0.399261	0.267258	0.349307	0.843156	0.76067	-0.70932	-0.556129	-0.321249	-0.176177	-0.283931	-0.235954	-0.172112	0.0641956	-0.221658	-0.588063	-0.306163	-0.397316	0.185416	-0.279338
66877	Crnkl1	0.0922017	0.00561949	-1.22272	-1.227	-1.01227	-1.27783	-1.09288	-1.07207	-1.07207	-0.910158	0.000399151	-0.019158	-0.0564547	-0.567487	-0.0664451	-0.433201	-0.780431	-0.953811	-0.805573	-0.619481	-0.49458	-0.757162	-1.35545	-1.05271	-1.20778	-1.20479	-1.08017	-1.31246	-0.770902	-1.11061
66882	Bzw1	0.489359	-0.206172	-1.24706	-0.897001	-0.73028	-0.811267	-1.01331	-0.711345	-0.560165	-0.605644	0.582964	0.0131914	-0.256692	-0.0869189	-0.160348	-0.430448	-0.411932	-0.21771	-0.788233	-0.912273	0.587035	-0.23548	-0.724709	-0.444413	-0.336795	-0.355371	-0.46627	-0.402797	-0.562099	-0.400874
66926	Trmt6	0.212319	-0.359007	-1.03433	-0.803902	-1.15571	-1.04243	-0.77439	-0.762705	-0.86174	-0.998152	-0.409627	-0.657451	-0.208977	-0.0390104	-0.118771	-0.314151	-0.419318	-0.819251	-0.972702	-0.91469	0.0173847	-0.986473	-1.18812	-1.27875	-0.927342	-0.72735	-0.342456	-0.740631	-1.05469	-0.38816
66942	Ddx18	0.20338	0.0382196	-0.618854	-0.619129	-0.558074	-0.658473	-0.864319	-0.876242	-0.937428	-1.02886	-0.492058	-0.190384	0.126133	0.312707	-0.0965971	-0.285258	-0.814416	-0.809836	-0.382179	-0.70234	0.481126	0.547753	-0.603836	-0.874151	-0.736	-0.518435	-0.978372	-0.481182	-0.241055	-0.510502
66943	Pqlc1	-0.978372	-2.0484	-1.7159	-1.78019	-1.24429	-1.34342	-0.98381	-1.25837	-0.759896	-0.803465	-0.394662	-1.04559	-0.520663	-0.585006	-0.800461	-0.401969	-0.222747	-0.187409	-0.385862	-0.350632	-0.580042	-0.889535	-0.558074	-0.575621	-0.763626	-0.373104	-0.602099	-0.536896	-0.700808	-0.536018
66953	Cdca7	0.203969	0.459024	0.415995	0.168494	0.218847	-0.0927926	-0.358358	-0.635602	-0.917527	-0.599321	-0.36451	0.135195	0.394144	0.572623	0.451721	0.390594	-0.462257	-0.795958	0.0407494	-0.531336	-0.929628	-0.496651	-0.38524	-0.74542	-0.431474	-1.13278	-0.771547	-0.674933	0.128107	0.256299
66971	Cdk5rap1	-0.244478	-0.166692	-1.12687	-1.24262	-1.00507	-0.701815	-0.647895	-0.69982	-0.635428	-0.93918	-1.17959	-0.858985	-0.720741	-0.895932	-0.60096	-0.998152	-0.845473	-1.03746	-0.64855	-0.638666	-0.113437	-0.345988	-0.521511	-0.339422	-0.476454	-0.519442	-0.525489	-0.860991	-0.41027	-0.808296
66973	Mrps18b	0.493371	-0.697516	-0.833392	-1.15161	-1.26053	-1.33744	-1.03957	-1.04156	-0.866833	-1.12369	-0.653517	-0.220544	-0.273297	-0.117716	-0.810307	-1.02397	-1.10812	-1.14322	-1.18413	-1.30263	0.00107328	-0.726837	-0.994556	-0.700104	-0.952373	-0.695784	-0.795958	-0.873589	-0.82938	-1.18156
66975	Trappc13	-0.590853	-1.19934	-1.47076	-1.14516	-1.40991	-1.73701	-1.54232	-1.78019	-1.64995	-1.84717	-0.765099	-0.264923	-0.335096	-0.0462154	-0.167479	-0.719873	-0.800461	-0.800107	-1.02622	-0.446402	-0.654738	-0.974933	-1.18529	-0.704901	-0.897001	-0.768038	-0.767502	-1.00995	-0.582249	-0.866305
66976	2410002F23Rik	0.138082	-1.227	-0.790874	-0.361263	-0.875797	-1.2387	-1.00722	-1.24002	-1.26758	-1.06001	-0.0481958	-0.152962	-0.437475	0.0850335	-0.877991	-1.28344	-1.20175	-0.717285	-1.43918	-1.55946	-0.290368	-1.94071	-1.08625	-1.04459	-1.12369	-1.01502	-0.903325	-1.30444	-1.01383	-1.13797
66978	Luc7l	0.166348	-0.268554	-0.14735	-0.207737	-0.459524	-0.813276	-1.06644	-0.615543	-0.534801	-0.633733	-1.15244	-0.117855	-0.0667376	-0.137553	-0.316409	-1.0107	-0.822588	-0.605467	-0.907601	-1.41656	-0.973151	-0.895932	-1.22008	-1.12369	-0.855737	-0.864666	-0.972702	-1.02397	-0.71054	-0.670599
66979	Pole4	1.06211	0.15585	-0.654223	-0.131595	-0.739969	-0.863534	-0.53189	-0.948494	-0.748103	-0.734273	0.352522	0.237594	-0.0109028	0.168792	-0.118982	-0.655767	-0.597385	-0.532683	-0.742959	-0.257431	0.0250492	-0.539937	-0.271589	-0.588256	-0.610323	-0.382809	-0.611864	-0.498898	-0.537093	-0.693874
66988	Lap3	-0.906583	-1.05469	-1.30902	-0.901001	-1.09979	-0.886343	-0.865686	-0.898045	-0.796251	-0.794365	-0.811982	-1.17854	-0.822919	-0.840905	-1.15679	-1.06138	-0.770142	-0.881035	-0.760841	-0.667534	-0.473898	-0.769199	-1.01227	-0.980583	-1.1653	-0.972702	-1.03433	-1.06138	-0.528611	-0.681844
66991	Khdc3	-2.65963	-2.80205	-3.11147	-2.99018	-2.99018	-2.84344	-2.38563	-1.17108	-0.809412	-0.330615	-1.44741	-1.83765	-1.10521	-1.60068	-1.61537	-1.51993	-0.965279	-0.718832	-1.15066	-1.18413	-1.93101	-2.60069	-1.0711	-1.46766	-1.44531	-0.28885	-1.49369	-0.263147	-2.01679	-1.24123
66997	Psmd12	0.201584	0.281512	-0.665665	-0.277183	-0.620731	-0.753908	-0.554703	-0.439666	-0.431064	-0.53922	-0.329204	-0.314347	-0.450664	-0.372052	-0.281185	-0.782647	-0.6698	-0.711613	-0.584623	-0.93806	-0.203759	-0.562788	-1.03234	-0.984494	-0.768038	-0.867965	-0.697516	-0.728826	-0.644329	-0.670063
67005	Polr3k	0.0596772	-0.476668	-0.118513	-0.436488	-0.408226	-0.998723	-1.11813	-0.750199	-1.18812	-0.929628	0.113989	0.129443	-0.24986	-0.0358943	0.169164	-0.0674263	-0.480356	-0.455213	-0.404494	-0.827245	0.00896232	0.0127226	-0.685754	-1.06644	-0.325712	-0.951438	-0.985976	-0.539401	-0.342777	-0.501485
67039	Rbm25	0.123563	0.12076	-1.05271	-0.278265	-1.0519	-1.24841	-1.36484	-0.807171	-0.815885	-1.03615	-0.647895	-0.11947	0.381847	0.286416	0.556078	-0.299741	-0.560543	-0.562278	-0.463396	-0.540515	-0.284666	-0.419847	-1.47076	-0.840187	-0.688895	-1.13407	-1.42551	-0.895421	-0.544871	-1.08534
67045	Riok2	0.616747	-0.300761	-1.10714	-1.56626	-1.7426	-1.50172	-1.33744	-1.28734	-1.23466	-1.18529	-1.55506	-0.476948	-0.156464	0.121773	-0.873156	-1.22394	-0.914141	-1.28504	-1.1653	-1.08122	0.323882	-1.73701	-1.69737	-1.38405	-1.59612	-1.35374	-1.24973	-1.66068	-1.49369	-1.87458
67059	Ola1	0.28255	0.745237	0.294478	0.744216	0.0872726	-0.0347013	-0.27886	-0.432441	-0.389899	-0.589876	-0.329122	-0.121567	-0.563499	-0.364274	-0.341273	-0.506908	-0.870584	-1.144	-0.722444	-0.724459	-0.589455	0.128487	-0.65173	-0.731985	-0.505604	-0.849106	-0.748103	-0.565976	-0.400146	-0.459174
67080	1700019D03Rik	2.64427	1.04994	0.26349	-0.733699	-0.333112	-0.698631	-1.21766	-1.35007	-0.815116	-0.577892	0.0993109	0.648613	-0.00491852	0.115913	-0.211317	-0.186178	-1.13907	-1.53191	-0.826531	-0.755692	0.535773	0.689888	-0.153754	-0.214408	-1.09103	-0.469681	-0.307416	-0.330169	-0.950936	-0.536708
67096	Mmachc	1.407	-0.113355	-1.21766	-1.22147	-1.32051	-1.26256	-1.17476	-0.852446	-0.950301	-1.33287	-0.0656209	0.411263	-0.311865	-0.609511	-0.807622	-0.74916	-1.23746	-0.784464	-0.853648	-1.0308	0.990183	0.600438	-0.931668	-0.898045	-0.558935	-1.02081	-0.982209	-0.961208	-0.364681	-1.15454
67134	Nop56	0.0335393	-0.619481	-0.877653	-0.612826	-0.887821	-0.837341	-0.888504	-0.925352	-1.10812	-1.06296	-0.558535	-0.470609	0.148922	0.370653	-0.122097	-0.407361	-0.92394	-1.18286	-0.479841	-1.03891	0.482939	-0.215679	-0.591004	-0.901001	-0.670063	-0.743478	-0.582249	-0.497089	-0.853148	-0.980583
67204	Eif2s2	-0.11687	-0.734763	-0.876642	-0.849106	-0.783836	-0.490829	-0.182936	0.0999417	0.18798	-0.0685808	-0.554518	-1.13985	-0.400146	-0.724709	-0.736697	-0.692598	-0.81646	-0.677389	-0.609372	0.0657954	0.292532	-0.328279	-0.061454	0.398406	-0.00676536	0.30618	0.165104	0.124209	-0.563882	-0.675907
67222	Srfbp1	0.265552	-0.608031	-0.457574	-0.034457	-0.104055	-0.272389	-0.472552	-0.578232	-0.546144	-0.922104	-0.598659	-0.490532	-0.331775	0.190098	-0.195032	-0.297176	-1.06138	-0.77439	-0.804271	-0.330256	-0.302229	-0.619129	-0.920964	-0.850458	-0.609936	-0.586852	-0.942698	-0.847604	-0.236809	-0.368253
67223	Rrp15	0.0247475	-0.647229	-0.867965	-0.784111	-0.756944	-0.729172	-0.498783	-0.57314	-0.695096	-0.987496	-0.203542	0.0441584	-0.0757644	0.0231726	-0.0299183	-0.232003	-0.635282	-0.974933	-0.535011	-0.960081	0.116569	-0.294999	-0.645831	-0.609936	-0.60287	-0.761498	-0.610323	-0.621425	-0.763626	-0.899926
67225	Rnpc3	0.695268	-0.71389	-1.25446	-1.86075	-1.20947	-0.894853	-0.756279	-1.13677	-1.05769	-1.15358	0.75593	0.149869	-0.871526	-0.821291	-0.293159	-0.565422	-0.734273	-0.496224	-0.495701	-0.784464	-1.01624	-1.37727	-0.92394	-1.07754	-1.36832	-0.732383	-1.35729	-1.16439	-0.792247	-1.10066
67239	Rpf2	1.02598	0.449569	0.0245454	-0.21288	-0.242461	-0.471321	-0.69982	-0.89845	-0.969427	-0.996728	-0.00693014	0.173922	-0.101892	0.104148	-0.382944	-0.43879	-0.945835	-1.04891	-0.616091	-1.05687	-0.0127164	-0.163081	-0.858985	-1.06816	-1.19934	-1.19393	-1.12018	-1.09611	-0.444165	-0.7473
67242	Gemin6	0.384625	-0.537824	-0.52532	-0.539937	-0.840905	-0.867965	-0.468393	-0.70545	-0.849106	-0.897487	-0.0636165	0.100852	-0.398346	-0.0774618	-0.338363	-0.624161	-1.29769	-1.9151	-0.944458	-0.892003	-0.293501	-0.451113	-0.788233	-0.80863	-0.698167	-0.811267	-0.929628	-0.928398	-0.59231	-1.21075
67246	2810474O19Rik	0.366734	-0.0716777	0.16578	0.100752	-0.588063	-1.15454	-1.57675	-1.7426	-1.44531	-1.3415	1.12719	0.920799	1.80928	1.59746	1.77747	0.868503	-0.768877	-0.698631	-0.49959	-0.204537	-0.255498	-0.36409	-0.731781	-0.916538	-1.08215	-0.992201	-1.31713	-1.06915	-0.279938	-0.629283
67371	Gtf3c6	0.424825	0.196195	-0.760581	-0.711345	-1.36276	-1.36951	-1.23354	-0.855737	-0.915423	-0.841741	-0.0948573	0.141075	0.133584	0.0681244	-0.0351244	-0.131971	-0.230167	-0.310637	-0.333948	-0.739685	0.286816	0.55091	-1.21177	-0.915964	-0.442387	-0.946778	-0.700507	-0.556129	-0.492347	-0.903875
67374	Jam2	0.0457733	-0.16918	-1.23245	-1.39013	-0.909068	-0.757799	-0.841741	-0.705176	-0.618854	-0.600021	-0.625713	-0.105251	-0.681313	-0.731781	-0.684932	-0.543325	-0.385992	-0.285401	-0.378384	-0.434131	-1.51993	-2.32269	-1.49917	-1.3415	-1.81141	-0.978806	-1.34755	-1.4428	-1.55946	-1.64107
67384	Bag4	0.218222	0.137632	-0.30865	-0.286898	-0.131777	-0.301463	-0.225967	-0.837341	-0.726837	-0.812339	-0.0604875	-0.0376666	-0.0436858	0.150078	-0.00259148	-0.0339685	-0.0807826	-0.595261	-0.0669981	-0.0595907	-0.64653	-0.867547	-0.566267	-0.560165	-0.706694	-0.457859	-0.879543	-0.565831	-0.306393	-0.651926
67391	Fundc2	0.353257	0.176918	-0.464299	-0.729487	0.257566	0.176369	-0.463631	-0.746405	-1.2709	-0.55507	0.436749	0.182933	-0.330082	-0.381068	0.0495873	0.45511	-0.00661992	0.0577603	0.177801	-1.14072	-0.118821	0.179842	-0.760581	-0.746929	-0.595441	-0.915964	-0.619481	-0.748891	0.598041	0.253786
67418	Ppil4	0.460952	0.020168	-0.588844	-1.26925	-1.33287	-1.0024	-1.35729	-1.23746	-1.03433	-1.19934	-0.454019	-0.0157156	-0.0320659	0.202992	-0.0697648	-0.868368	-0.504347	-0.657213	-1.06644	-0.332486	0.276137	-0.351008	-1.02463	-0.684661	-1.07207	-1.38194	-0.589685	-1.68484	-0.666717	-1.11813
67429	Nudcd1	-0.0715961	-0.161022	-6.95217e-05	-0.31137	-0.17834	-0.314876	-0.857715	-1.13159	-1.18286	-0.943396	-0.484588	-0.680755	-0.297468	0.251814	-0.0273667	-0.0888597	-0.731985	-0.587048	-0.159806	-0.337361	-1.19934	-0.927342	-1.09721	-0.743478	-1.28734	-1.06224	-1.37898	-1.01624	-0.267337	-0.417622
67459	Nvl	-0.0781319	0.570883	-0.262353	-0.132399	-0.431474	-0.586426	-0.46566	-0.431064	-0.708186	-0.467922	-0.911658	-0.0597412	-0.65173	-0.608696	-0.653346	-1.14842	-1.22942	-1.03234	-0.920596	-1.29013	-0.456531	-0.242541	-0.685143	-0.586199	-0.669534	-0.57709	-0.864666	-0.575443	-0.699307	-0.373978
67486	Polr3g	0.43409	-0.0312672	0.292532	-0.0343265	-0.258985	-0.478358	-0.239672	-0.985215	-1.00306	-0.739419	-0.0861183	0.154921	-0.220246	-0.284812	0.276242	-0.105834	-1.15161	-1.7426	-0.701815	-0.792599	-0.529882	-0.900386	-0.857199	-0.669338	-0.739969	-0.873156	-1.04636	-1.15454	-0.646739	-0.745736
67493	Mettl16	0.442312	-0.649058	-0.444316	-0.545273	-0.90848	-0.847604	-0.994556	-0.803902	-0.748564	-0.867223	-0.515388	-0.51756	-0.0862853	0.0891239	-0.111947	-0.670063	-0.940581	-0.792947	-0.951438	-0.760581	-0.503207	-0.36138	-0.408942	-0.716293	-0.962412	-0.585787	-0.885365	-0.557193	-1.57342	-0.977585
67609	4930453N24Rik	1.94054	-0.178677	-0.601899	0.398793	-0.970155	-0.688666	-0.931668	-0.825581	-0.473898	-0.743478	0.40334	0.237977	-0.227853	-0.420993	-0.48353	-0.952373	-0.871051	-0.89902	-1.09787	-1.2709	0.719445	-0.53865	-1.41185	-1.49369	-0.757799	-1.1015	-0.65497	-1.25446	-0.86313	-1.49369
67619	Nob1	0.554253	0.521496	-0.588636	-0.315858	-0.682595	-0.640701	-0.584499	-0.934114	-0.826873	-0.760841	-0.247945	0.00967595	-0.159135	-0.251808	-0.38816	-0.84959	-0.704418	-0.576044	-0.879925	-1.22541	-0.100619	-0.0546857	-0.321249	-0.514156	-0.897487	-0.525161	-0.764221	-0.665665	-1.10622	-1.07754
67655	Ctdp1	0.201856	-0.795054	-0.632695	0.0752267	-0.804271	-1.13579	-0.478184	-0.442227	-0.657213	-0.95195	-0.411783	-0.552973	-0.205383	-0.0405836	0.0958972	-0.105486	-0.372673	-0.781872	-0.503704	-0.548205	-0.170123	-0.825067	-0.737873	-0.907601	-0.726609	-0.729172	-0.817287	-0.597142	-0.767756	-0.741641
67669	l7Rn6	-0.833857	0.219005	0.031887	0.123681	-0.510319	-1.34579	-1.36832	-1.08906	-1.03679	-1.09288	-0.692405	-0.0217921	-0.0662322	-0.15242	-0.236015	-0.312253	-0.712672	-0.558535	-0.257831	-0.999393	-0.173833	1.38888	-1.24706	-1.48553	-0.347354	-1.20072	-0.895932	-0.275527	1.09568	0.391814
67684	Luc7l3	0.895232	0.0123285	-0.688895	-0.267677	-0.607721	-0.520291	-0.225325	-0.266759	-0.52532	-0.715388	-0.587815	-0.0421482	-0.0649777	-0.261927	0.0136669	-0.718148	-0.483405	-0.524585	-0.755361	-0.779641	-0.119373	-0.881701	-0.729172	-0.469406	-0.813276	-0.862219	-0.724709	-1.05924	-1.24582	-1.08462
67693	Hypk	0.101846	0.062504	0.0483421	-0.33538	-0.535599	-0.953811	-0.789113	-0.379917	-0.522609	-0.513863	-0.462025	-0.496077	-0.724459	-0.333635	-0.224554	-0.489993	-0.222941	-0.443121	-0.360389	-1.08215	-0.352647	-0.241834	-1.18059	-1.14214	-0.713317	-0.998152	-0.844484	-0.69472	-0.454968	-0.519442
67724	Pop1	0.369147	0.245289	-0.610323	-0.577892	-1.35729	-2.22216	-1.64995	-1.03679	-1.53994	-1.67063	-0.452358	0.424158	0.0883428	0.564567	0.341102	-0.0808369	-0.864666	-1.11308	-0.786715	-0.764527	-0.415107	-0.194911	-0.959061	-0.973151	-1.83765	-0.83104	-1.61231	-1.14603	-2.02937	-1.69737
67781	Ilf2	-0.258899	0.150959	-0.447723	-0.718832	-0.46308	-0.506908	-0.435376	-0.603993	-0.670063	-0.933061	0.221278	-0.0767769	-0.789432	-0.573992	-0.103697	-0.693598	-0.50455	-0.535402	-0.398775	-0.677389	-0.414847	-0.410897	-0.805318	-0.473146	-0.655936	-0.737114	-0.719171	-0.827245	0.314929	-0.466741
67832	Brix1	0.131355	-0.530038	-1.06456	-1.16641	-0.925352	-0.955703	-0.912702	-1.00419	-0.948494	-1.06728	-0.193405	-0.198191	-0.0687685	0.10282	-0.260667	-0.410897	-0.717831	-0.892003	-0.641647	-0.817287	0.00516268	-0.332068	-0.779354	-0.82895	-0.895421	-0.764527	-0.942382	-1.07851	-0.472258	-0.581508
67870	Enoph1	0.206678	0.00855831	-0.165371	-0.701815	-0.699121	-0.804939	-0.713513	-0.872685	-0.886343	-0.963977	-0.520462	-0.252687	-0.0839928	-0.0103797	-0.423744	-0.883982	-0.546957	-0.627025	-0.695479	-0.567487	-0.285185	-0.642426	-0.428248	-0.867223	-1.04459	-0.771771	-0.678215	-0.594984	-0.401377	-0.525489
67890	Ufm1	0.926305	0.0407494	-0.985215	-0.65814	-1.09787	-1.35879	-1.00088	-0.995939	-0.737306	-0.826531	0.387754	-0.115357	-0.518023	-1.07851	-0.863993	-1.39654	-0.966703	-0.778897	-1.1147	-1.30902	0.648347	-0.722444	-0.761498	-0.634732	-0.55876	-0.45712	-0.664847	-0.774748	-0.803465	-0.767756
67895	Ppa1	-0.0214471	-0.672974	-0.799045	-0.549174	-0.812339	-1.09787	-1.10622	-1.06544	-1.21903	-1.42851	-0.125205	-0.0941705	-0.00543183	0.0948518	-0.150715	-0.452554	-0.982209	-1.07851	-0.655614	-0.782194	-0.174252	-0.431665	-0.830626	-1.19775	-0.783053	-1.14842	-1.29484	-0.877991	-0.614699	-0.878506
67897	Rnmt	0.150078	0.0295113	-0.554899	-0.596611	-0.734566	-0.50336	-0.59161	-1.03518	-0.831834	-0.945119	-0.859901	-0.68333	-0.203487	0.0229169	0.0812573	-0.125694	-0.681844	-0.947255	-0.597832	-0.550761	-0.18369	-0.57216	-0.827245	-0.593504	-0.965279	-0.986473	-0.785325	-1.1622	-0.554169	-0.945835
67917	Zcchc3	0.145689	-0.094198	-0.00403915	-0.0327138	-0.241559	-0.356605	-0.46132	-0.930931	-1.57675	-1.09103	0.298537	0.408796	0.98633	0.874101	0.765556	0.689888	0.14677	0.0562471	0.761758	-1.00358	-0.099685	-0.204716	-0.739685	-1.39383	-0.681027	-1.81141	-1.17614	-0.281445	-0.714971	-0.812339
67920	Mak16	0.0689886	-0.784111	-1.35163	-1.02938	-0.835054	-1.07851	-0.947255	-1.24582	-1.07644	-1.13579	-0.21357	-0.233054	0.118038	-0.0456633	-0.221658	-0.684392	-0.837875	-0.970921	-0.694543	-0.682595	1.15267	0.0602981	-0.483405	-0.747591	-0.800461	-0.563718	-0.786338	-0.519571	-0.61145	-0.90956
67922	Fam32a	0.317378	-0.194963	-1.114	-1.41185	-1.22008	-1.10914	-0.597385	-0.444937	-0.592982	-0.642426	0.274231	0.393416	-0.0409323	0.268272	-0.0970766	-0.591171	-0.102113	-0.248251	-0.475869	-0.523825	0.32255	-0.441722	-0.659438	-0.578846	-0.378869	-0.701815	-0.375525	-0.302713	-0.765528	-1.2387
67949	Mki67ip	0.60776	-0.660746	-1.33744	-1.0107	-1.18413	-1.30902	-1.28504	-1.12687	-1.3107	-1.29013	-0.343744	-0.281545	-0.38031	-0.67934	-0.770142	-1.16124	-1.57675	-1.1476	-1.03017	-1.44531	0.971749	-0.679789	-1.28734	-1.04243	-0.950301	-1.08906	-0.744149	-1.20175	-0.90956	-1.43101
67966	Zcchc10	0.541803	-0.0589052	-0.0650631	-0.0663152	-1.41393	-1.88994	-1.26448	-1.01502	-0.90848	-1.18413	-0.968787	-0.446275	-1.63404	-1.08534	-0.82895	-1.50404	-1.4428	-1.44531	-1.68118	-1.38627	-0.327324	-0.818464	-1.67063	-1.26758	-0.352121	-1.53191	-0.688895	-1.53562	-0.432909	-0.963383
67967	Pold3	-0.212949	1.10171	0.828416	-0.395262	0.43156	-0.313595	-0.722444	-0.508086	-0.922104	-0.404494	0.353852	0.668682	-0.00265502	0.467951	0.144539	-0.0909963	-0.176794	-0.685754	-0.322917	-0.401121	-0.53021	-0.714384	-0.800461	-1.01227	-0.940581	-1.16966	-0.922104	-1.03825	-0.237793	0.0112633
67996	Srsf6	-0.360032	-1.14516	-0.823745	-0.655452	-0.443417	-0.851957	-0.657829	-0.505954	-0.818833	-0.797976	0.109895	-0.406841	-0.423744	-0.263933	-0.0397147	-0.115015	-0.359936	-0.385383	-0.513725	-0.610751	-0.693874	-1.23354	-0.737624	-0.995371	-0.557571	-0.67114	-0.767122	-0.799423	-0.349024	-0.344916
68026	2810417H13Rik	-0.0386926	0.764666	0.615843	0.601446	0.669476	-0.0387196	-0.00916344	-0.0663985	-0.679579	-0.653114	-0.125576	0.355585	0.495485	1.02393	1.0871	0.973682	0.218297	-0.243672	0.772483	-0.587048	-0.549995	-0.150157	-0.936849	-1.26925	-0.462546	-1.85333	-1.50793	-0.667707	0.495064	0.0125032
68043	N6amt2	2.55464	2.02513	0.812844	0.903244	-0.656957	-1.28854	-1.33988	-1.16124	-1.27783	-0.992201	-0.554169	0.379066	0.365169	0.257654	0.19414	-0.623944	-1.47597	-1.50404	-1.45334	-2.02937	0.0189979	-0.122267	-1.31246	-1.22942	-0.681313	-1.21177	-1.29769	-0.478184	0.493371	-1.27875
68058	Chd1l	0.0843064	0.110469	0.1276	0.0814211	0.154047	0.058762	-0.206241	-0.474245	-0.519936	-0.665344	-0.612061	0.0650811	-0.00422679	0.178598	-0.0268786	-0.105273	-0.60287	-0.902769	-0.555973	-0.332372	-0.510502	-0.480141	-0.442227	-0.700318	-0.510502	-0.990674	-0.93806	-0.550761	-0.0782734	-0.205493
68083	Pak1ip1	0.00312535	0.0235523	-0.779354	-0.772259	-0.847604	-0.866833	-0.464421	-0.473378	-0.39485	-0.481864	-0.867965	0.167159	0.137568	-0.209335	-0.0477192	-0.271112	-0.654223	-0.637902	-0.616619	-0.546957	-0.107831	-0.333948	-0.691072	-0.467795	-0.677389	-0.61145	-0.470478	-0.704901	-0.484106	-0.720501
68134	Upf3b	-0.0176727	0.283209	-0.145005	-0.105231	-0.193529	-0.993051	-0.878506	-0.885365	-0.627363	-1.06224	0.195314	0.974909	0.0175359	0.065134	0.157923	-0.243069	-0.813276	-0.69777	-1.15358	-0.170634	-0.730554	0.142492	-0.628958	-0.433698	-0.650351	-0.608425	-0.936849	-0.890051	0.49213	0.744216
68142	Ino80	-0.910158	0.131505	-1.3286	-1.35879	-1.77286	-1.69737	-1.68118	-1.19934	-1.52538	-1.26448	-0.619481	-0.586426	-0.307183	-0.352767	-0.224492	-0.240578	-0.178015	-0.163287	-0.208134	-0.213883	-2.36729	-2.20552	-1.57007	-1.58318	-1.49917	-1.61231	-1.80616	-1.49369	-1.33988	-0.817287
68172	Rpl39l	0.0362728	-1.03615	-1.68118	-1.88994	-1.01502	-1.12018	-1.54744	-1.8976	-1.1622	-1.49917	0.529164	0.0907788	-0.522374	-0.612456	-0.623691	-1.2029	-1.05548	-1.49369	-1.46166	1.00507	0.108527	-0.68299	-0.221506	0.211196	-0.735355	0.0351838	-0.287629	-0.612061	-0.155226	-0.272695
68215	Fam98b	0.389817	0.384525	-0.000653521	-0.125931	-0.672974	-0.390773	-0.520291	-0.464059	-0.680562	-0.475285	-0.32374	0.00379816	-0.120059	-0.025142	-0.0589167	-0.270412	-0.0428502	-0.391366	-0.42813	-1.04459	-0.192281	-0.198119	-0.286184	-0.508341	-0.617345	-0.372995	-0.390408	-0.17149	-1.19775	-0.653992
68239	Krt42	0.0478999	0.463124	-0.513333	0.772483	-0.963383	-0.929168	-0.953061	-1.3286	-1.3286	-1.46431	-2.11758	-1.78979	-2.20552	-2.25017	-2.38563	-3.2077	-2.34826	-2.45671	-2.62931	-3.48411	-0.469681	-0.824468	-0.679579	-1.40344	-1.75336	-1.41185	-1.8976	-1.69737	-2.60069	-1.93101
68272	Rbm28	0.0297813	-0.0562677	-0.579421	-0.0965427	-0.529094	-0.480141	-0.745037	-0.544871	-0.429153	-0.739057	-0.293407	-0.0933607	0.0944439	0.115052	-0.0388401	-0.10248	-0.631226	-0.60689	-0.396352	-0.200611	-0.101189	-0.128789	-0.778328	-0.547433	-0.675691	-0.456847	-0.818464	-0.553153	-0.44095	-0.658946
68275	Rpa1	0.084506	0.388303	0.259192	0.0799739	-0.0094356	-0.631778	-0.532098	-0.594984	-0.58368	-0.801464	-0.37475	-0.0484151	-0.162856	0.10163	0.148122	-0.200711	-0.792599	-1.0873	-0.481344	-0.500476	-0.310919	-0.27342	-0.684932	-0.953811	-0.533405	-1.18286	-1.26448	-0.69136	0.0571093	-0.139009
68276	Toe1	2.35722	0.167611	-0.612826	0.166844	-0.542319	-0.726339	-0.591004	-0.564112	-0.457574	-0.511436	-0.843038	-0.39485	-0.0346018	-0.259676	-0.451713	-1.08534	-1.21766	-1.06728	-1.22816	-1.49611	1.81735	-0.0422437	-0.803465	-0.677079	-0.863993	-1.08827	-0.713513	-0.858207	-0.801957	-0.916993
68278	Ddx39	0.156662	0.0202463	-0.282901	-0.379209	-0.647582	-0.821291	-0.825957	-0.792599	-0.979358	-0.999988	-0.23917	-0.0135821	0.208311	0.289465	0.057505	-0.0631043	-0.708425	-0.96457	-0.410897	-0.357837	0.635604	0.150687	-0.509495	-0.661231	-0.424653	-0.863534	-0.855199	-0.339147	-0.253559	-0.424266
68291	Mto1	-1.11656	-0.370649	-1.07754	-0.915964	-0.749798	-1.22272	-1.23127	-1.61537	-1.63062	-1.42037	-0.00593454	0.210212	0.167007	0.196974	-0.0878329	-0.248016	-0.972702	-0.720216	-0.922675	-0.230971	-0.557571	-0.101876	-0.948	-1.03957	-1.02695	-0.64855	-1.10066	-1.00161	-0.224826	-0.423852
68310	Zmym1	0.300417	-0.413689	-1.1622	-0.939888	-1.54232	-1.56278	-1.13677	-0.854515	-0.677854	-1.12018	0.459549	0.188478	-0.0445393	-0.111864	-0.031217	-0.818464	-1.10066	-1.40991	-1.00419	-0.767122	-0.187675	-0.349118	-0.953061	-0.975566	-0.889535	-1.08376	-0.904785	-1.17854	-0.840187	-1.02886
68441	Rraga	0.0299193	-0.690188	-1.06001	-0.943988	-0.784882	-0.764809	-0.654223	-0.65173	-0.529516	-0.427899	-0.648096	-1.05469	-0.737306	-0.939888	0.0511871	-0.0404343	0.0268467	0.0025872	-0.101	-0.467616	-0.136608	-0.709031	-0.748564	-1.25145	-0.478742	-0.679579	-0.357722	-0.855199	-1.13677	-1.00358
68479	Phf5a	0.430375	-0.493165	-0.674063	-0.429608	-0.744703	-1.1495	-0.834713	-0.789432	-1.15868	-1.10714	-0.0167225	0.348459	0.129078	0.419681	-0.09389	-0.618026	-0.627603	-0.607442	-0.576387	-0.64653	0.096416	-0.534801	-0.733374	-0.827245	-0.653773	-0.749522	-0.915423	-0.5451	-0.717574	-0.766082
68493	Ndufaf4	1.01702	-0.77346	-0.614926	-0.531561	-1.13407	-1.24706	-1.03615	-0.901637	-1.08122	-1.07339	-0.0205918	0.00847565	-0.139532	-0.35741	-0.286629	-0.166507	-0.779354	-0.799681	-0.62641	-0.841312	1.17628	-0.536018	-1.23354	-1.01383	-0.927852	-1.15358	-0.810558	-0.911088	-1.11231	-1.81732
68512	Tomm5	0.0447497	0.0414334	-0.563338	-0.20721	-0.960694	-1.10714	-0.950936	-0.534801	-0.39506	-0.651082	-0.666717	-0.609176	-0.161446	-0.0483303	-0.683784	-0.920246	-0.86313	-0.595719	-0.879543	-1.22394	-0.384331	-1.43653	-1.114	-0.949114	-1.23466	-0.826531	-0.772	-0.862219	-0.862219	-1.12476
68564	Nufip2	0.385513	-0.0956803	1.22111	0.661656	-0.0250581	-0.0607915	-0.625511	-0.661969	-0.472133	-0.132298	-0.887821	0.279606	0.805876	0.341484	0.493717	0.426451	0.0812573	-0.164632	-0.0924829	0.106645	-2.14513	-1.86075	-0.692144	-0.282334	-1.86075	-1.33988	-1.60068	-0.626758	-2.00594	-1.76087
68626	Elac2	0.780588	-0.0520078	-0.875797	-0.292258	-1.16966	-1.30111	-1.19934	-1.07027	-0.926554	-1.03433	-0.645518	-0.108684	0.442172	0.0253156	-0.545756	-1.36276	-1.11569	-0.553334	-1.20947	-1.51993	-0.00206849	-0.294509	-0.881701	-0.887416	-0.903875	-0.660472	-0.864319	-0.874151	-1.05384	-1.00088
68713	Ifitm1	-0.756582	-0.75852	0.100228	0.175584	-0.144134	0.18798	0.150838	-0.733699	-0.685143	-0.834262	-0.61628	-0.541352	-0.266236	-0.360232	-0.853648	-1.13407	-1.1622	-1.61537	-0.835366	-0.710202	-0.2029	-0.883982	0.116031	-0.988098	-0.978372	-0.881035	-1.10714	-0.811982	-0.256176	-0.233937
68730	Dus1l	0.217071	0.286636	-0.494924	-0.516278	-0.424497	-0.716293	-0.350113	-0.387847	-0.669116	-0.682345	-0.0728712	0.170385	-0.202591	0.255133	-0.0440323	-0.0901535	-0.319461	-0.671741	-0.726339	-0.112456	-0.248162	-0.542018	-0.448211	-0.485044	-0.373459	-0.445476	-0.465368	-0.590528	-0.388061	-0.396442
68731	Rbfa	-0.0563843	-0.356022	-1.24429	-0.978806	-1.2151	-1.04084	-0.976243	-1.00161	-0.999393	-0.877096	-0.0263936	-0.439098	-0.513188	-0.0661033	-0.691883	-0.631436	-0.668326	-0.370217	-0.877991	-0.458135	-0.608696	-0.86313	-0.630853	-0.755161	-0.799681	-0.411288	-0.473256	-0.616619	-0.882091	-0.726052
68734	Smek1	0.134779	-0.757799	-0.881701	-0.903325	-1.10521	-0.887416	-1.00358	-0.666717	-0.741383	-0.707853	0.472583	0.127974	-0.035352	0.175038	0.122373	-0.372766	-0.35546	-0.460115	-0.441456	-0.817695	0.0202409	-0.162683	-0.891035	-0.880471	-0.646995	-0.650866	-0.631436	-0.58021	-0.805318	-0.929628
68744	Zfp740	0.547984	0.626376	0.157436	-0.174971	-0.548982	-0.761167	-1.08534	-0.828488	-0.920964	-0.810558	0.0669127	0.239186	0.215041	-0.0576972	-0.100869	-0.646214	-0.0177366	-0.245365	-0.715388	-0.452171	-0.641647	-0.640323	-1.15244	-1.33523	-1.1636	-1.13032	-0.967224	-1.23466	-0.476668	-0.319241
68979	Nol11	0.341837	-0.08814	-0.529882	-0.959596	-0.6698	-0.554169	-0.672974	-1.04243	-0.952373	-1.04559	0.105494	0.133093	-0.0946106	-0.0749483	-0.338942	-0.307907	-0.858557	-0.936849	-0.733374	-0.418785	-0.168915	-0.352218	-0.745037	-0.686861	-0.633074	-0.901001	-0.831834	-0.856223	-0.207737	-0.604225
68988	Prpf31	0.202349	-0.0565848	-0.988098	-0.759896	-0.969427	-1.43101	-1.25276	-1.09505	-0.910158	-0.920246	-0.813996	-0.0439209	0.0547516	0.0848845	-0.30683	-0.755361	-0.676818	-0.729994	-0.485044	-1.60068	-0.108332	-0.211127	-1.0191	-1.22816	-0.864666	-0.968787	-1.00929	-0.562788	-0.751568	-1.22816
69051	Pycr2	0.357138	3.04914	0.990183	1.71112	1.10075	0.308395	0.136617	-0.583252	-0.968787	-0.769578	-1.75336	0.438424	0.736214	0.814019	0.11274	0.12667	-0.633489	-0.852849	-0.325352	-0.23697	-0.266021	0.180925	-0.549995	-1.59258	-1.01768	-1.4428	-1.06394	-1.19934	-0.132086	-0.192536
69065	Chac1	-2.99018	-1.32216	-2.53617	-2.72911	-1.88233	-1.55093	-1.31392	-1.33744	-1.15797	-1.2387	-2.99018	-1.80616	-0.297403	-1.28734	-0.393954	-0.995371	-1.0519	-0.491928	-0.758115	-0.988098	4.01949	3.68792	-1.7159	-0.742773	-1.06728	-0.620938	-0.86174	-0.934114	-1.747	-2.01679
69101	Ydjc	0.155598	2.03444	1.17728	0.699145	0.274142	0.195255	-0.686255	-0.750985	-1.16124	-0.744703	0.848334	1.42168	1.25256	1.25463	0.562837	0.292282	-1.26758	-1.62038	-0.468393	-0.0481802	-0.463396	0.857895	0.718321	-0.3997	-0.373264	-0.380794	-0.933061	-0.20226	-1.75336	-0.769845
69106	Stoml1	1.32606	2.12685	0.745237	0.485344	0.528001	0.468857	-0.156979	-0.388379	-0.711613	-0.620062	0.226961	0.0345345	-0.0369918	0.0943241	-0.370335	-0.55876	-0.903325	-0.853648	-1.07027	-0.53021	0.22997	0.684429	0.89168	0.639085	-0.0780071	-0.334936	-0.599809	-0.422536	-1.20947	-0.793753
69163	Mrpl44	0.919443	-0.20598	-1.31713	-1.50793	-1.34755	-1.35163	-1.12687	-1.19654	-1.00419	-1.05862	0.490857	-0.0333027	-0.784464	0.677867	0.0506165	-0.0529291	-0.160348	-0.556292	-0.467188	-0.480141	-0.137753	-0.473256	-1.05469	-0.413947	-0.381886	-0.721437	-0.351345	-0.403044	-0.555767	-1.18286
69193	2410007B07Rik	-0.0895939	0.846066	0.982821	0.489359	0.353135	0.484327	-0.973704	-1.83765	-2.06027	-1.25276	-0.44894	0.212319	-0.0944846	-0.0329853	-0.117018	-0.45712	-2.06027	-2.32269	-2.13209	-1.62038	-0.501164	0.444665	0.755577	0.533112	-0.36361	-0.754489	-0.431872	-0.60974	-0.831417	-0.70234
69482	Nup35	0.772483	-0.68	-0.961786	-0.692833	-1.21398	-1.19654	-1.23746	-1.4428	-1.83765	-1.63404	0.951934	0.321374	0.443136	0.175436	-0.437892	-0.828488	-1.04716	-1.11231	-1.05028	-0.96457	2.71274	0.553154	-0.508086	-0.569531	-0.561736	-1.29378	-0.636067	-0.364828	-0.376654	-0.0881507
69504	Zfp932	0.00467713	-0.618026	-1.30263	-0.236015	-1.11909	-0.95195	-1.00995	-1.06456	-0.847247	-0.909068	0.780173	0.579729	0.0849774	-0.12047	-0.161258	-0.512421	-0.934114	-0.712672	-0.612826	-0.361733	-0.675457	-0.929168	-0.66434	-0.68773	-0.67114	-0.51018	-0.684661	-0.684932	-0.209478	-0.883632
69527	Mrps9	-0.463767	-0.469979	-0.507611	-1.20072	-0.891035	-0.929628	-0.880471	-0.903875	-0.893848	-1.24582	-0.922675	-0.77346	-0.795582	-0.670599	-0.106594	-0.614016	-0.673817	-1.03891	-0.848032	-0.81646	-0.207431	-0.513046	-1.36951	-0.551276	-0.871051	-1.07851	-0.59419	-0.999988	0.081831	-0.725843
69534	Avpi1	-0.121663	-0.0772073	-1.33114	-1.57675	-1.33988	-1.3883	-0.793753	-0.691883	-0.644073	-0.892003	-1.28344	-0.70234	-1.13159	-1.19499	-1.30444	-1.31922	-1.19654	-1.13677	-1.32051	-0.799423	-0.418322	-0.252687	-0.601335	-0.44988	-0.726339	-0.449341	-0.875797	-0.393345	-0.604661	-0.88912
69577	Fastkd3	1.20731	-0.400997	-0.365414	-0.418085	-0.837875	-0.395787	-0.570925	-0.620294	-0.629568	-0.654223	-0.165371	0.2758	-0.557758	-0.0624601	-0.56688	-0.58388	-0.776379	-0.842434	-1.21903	-0.824809	-0.215339	-0.92394	-0.580597	-0.542166	-0.784464	-0.473146	-0.524365	-0.536708	-1.05769	-0.679579
69612	Kansl2	0.40554	-0.0772855	-0.52782	-0.056753	-0.457447	-0.768038	-0.884389	-1.01624	-1.01227	-1.00722	-0.502423	-0.684392	-0.121055	0.127384	-0.170163	-0.452171	-0.656957	-0.53021	-0.791238	-0.814416	0.00409818	-0.437699	-0.662353	-0.803902	-1.15868	-0.624656	-0.755161	-0.754916	-0.679579	-0.602295
69656	Pir	-0.0206671	0.326473	0.332963	0.100852	0.236549	0.243881	-0.419237	-1.80159	-1.80616	-1.19032	0.272977	0.223509	0.0939002	0.558988	0.895232	0.802013	-0.447315	-1.17322	-0.297546	-0.0637417	-0.676383	-1.07207	-0.236015	0.0243097	-0.636475	-0.53395	-0.44677	-0.629939	-1.2566	-1.14516
69668	Ccdc115	0.804573	0.138268	-0.942698	-0.384514	-0.283998	-0.892003	-0.540515	-0.562278	-0.485044	-0.299986	0.259958	-0.0456077	-0.191782	-0.258536	-0.277593	-0.415723	-0.101356	-0.0837303	-0.712342	-0.935224	0.582367	0.263257	-0.68773	-0.777931	-0.891576	-0.450766	-0.440045	-0.576627	-0.530729	-0.558383
69716	Trip13	0.110223	-0.066728	-0.906078	-0.499905	-0.831834	-0.912273	-0.76396	-0.612253	-0.672974	-0.748891	-0.24717	0.146467	-0.0969959	-0.110662	-0.254803	-0.0682952	-0.533028	-0.717831	-0.380127	-0.719628	-0.0527409	-0.642625	-0.707853	-0.864319	-0.736697	-0.600021	-0.727121	-0.57709	-0.77439	-0.778897
69724	Rnaseh2a	0.0229677	0.0549419	0.190885	0.0917858	-0.579257	-0.0726266	-0.330696	-0.380214	-0.588844	-0.506739	-0.1503	-0.762705	-0.699565	-0.249296	-0.315669	-0.225791	-0.359851	-0.775389	-0.340877	-0.485167	-0.712045	-0.953811	-0.149411	-0.543005	-0.777498	-0.513863	-0.783478	-0.422058	-1.4428	-1.08906
69824	Glod5	-0.563338	-0.805573	-0.693598	-0.731508	-0.462546	-0.427079	-0.430079	-0.330256	-0.283701	-0.325074	-2.80205	-2.07895	-1.80616	-1.18529	-1.63062	-1.51508	-1.09721	-0.874151	-1.24429	-1.52255	-0.732383	-0.907601	-0.558383	-0.540515	-0.657213	-0.388379	-0.545273	-0.551276	-0.729172	-0.706386
69878	Snrpf	0.339085	0.24917	0.242757	-0.139116	-0.281311	-0.129864	-0.397727	-0.168507	-0.589685	-0.41495	-0.631984	-0.190042	-0.879543	-0.308336	-0.338755	-0.290561	-0.320463	-0.640479	-0.310919	-0.286962	-0.649812	-0.650351	-0.434874	-0.48326	-0.778897	-0.486428	-0.554518	-0.37932	-1.19654	-0.714971
69912	Nup43	-0.494263	-0.070249	-0.537642	-0.310839	-0.376023	-0.52498	-0.5854	-0.65063	-0.761498	-0.843038	-0.746656	-0.0811285	-0.629756	-0.0169051	-0.492347	-0.585787	-0.851957	-1.07446	-0.422058	-0.545756	-0.442387	-0.216313	-0.550178	-0.899926	-0.609176	-0.713513	-0.843038	-0.674359	-0.186654	-0.494379
69928	Apitd1	0.876074	0.649223	0.175807	0.234448	-0.0263412	-0.104685	0.0049856	-0.322825	-0.689954	-0.747885	-0.604225	0.663628	-0.238371	0.0474556	0.255557	-0.107451	-0.584623	-1.19775	-0.686565	-1.13797	0.480649	0.537143	-0.230564	-0.235292	-0.276701	-0.176493	-0.279853	0.0999976	-0.695784	-0.458519
69956	Ptcd3	-0.420839	-0.65634	-0.760841	-1.0753	-1.17959	-1.27875	-1.3666	-1.14214	-1.20609	-1.39383	-0.521012	-0.0733248	0.0885395	-0.076418	-0.41582	-0.731508	-1.12908	-1.23746	-1.30731	-0.89902	-0.309909	-0.304133	-1.17476	-0.813276	-0.988993	-1.1147	-0.90848	-1.10622	-0.559168	-0.59419
70005	Znf41-ps	0.0239231	-0.675246	-0.805573	-0.981323	-1.73127	-1.86742	-1.51798	-1.36951	-1.2566	-0.770902	-1.44531	-1.2566	-0.855737	0.0293726	-1.08215	-1.15797	-1.16966	-0.946778	-1.28155	-0.00834848	-1.29769	-0.800107	-1.31552	-1.51508	-1.85333	-0.96457	-1.42037	-0.535402	-2.53617	-1.50172
70047	Trnt1	0.736214	-0.215388	-0.0709331	-0.1659	-0.812926	-0.688895	-0.620062	-0.667707	-0.961786	-1.13278	0.256396	0.0249441	-0.870584	-0.753908	-0.484294	-0.588636	-0.888504	-1.05469	-1.02777	-0.767502	0.00932258	-0.76396	-1.11569	-0.607279	-0.4669	-0.756582	-0.591913	-1.34579	-0.257831	-0.920246
70088	Meaf6	0.975609	0.0991933	0.503858	0.449736	-0.180918	-0.323031	-0.920246	-0.137523	-0.736	-0.686565	-1.00995	-0.507256	-0.0767637	-0.0456185	-0.105631	-0.30857	-0.835054	-0.635838	-0.873156	-1.80616	0.146721	-0.183771	0.635075	-0.0519226	-0.510319	-0.247879	-0.524585	-0.204494	-1.49117	-0.740982
70103	Znhit1	0.907063	0.310189	-0.579829	-0.563882	-0.67114	-1.16966	-1.07446	-0.991246	-0.858557	-0.891035	-0.347907	0.360481	-0.264398	-0.17683	-0.547615	-1.0156	-0.855199	-0.46627	-0.751568	-1.36034	-0.172469	-0.242596	-0.535011	-1.13579	-0.660189	-0.75852	-0.725021	-0.666214	-0.235063	-0.661746
70233	Cd2bp2	0.20463	0.146943	-0.822149	-0.767756	-1.07754	-1.08827	-0.783836	-0.652199	-0.515868	-0.681027	0.0610318	0.0451797	-0.270709	0.124631	-0.368734	-0.608257	-0.195303	-0.749522	-0.737114	-0.669338	-0.0479089	-0.432643	-0.70932	-0.535822	-0.632442	-0.739685	-0.587578	-0.526499	-0.574163	-0.685754
70351	Ppp4r1	0.0187646	-0.574753	-0.915964	-0.892003	-1.40787	-1.57675	-2.13209	-2.17792	-1.81732	-1.94071	-0.364828	0.00123445	-0.00193734	-0.0646828	0.0918909	-0.0662752	-0.147634	-0.384331	-1.01331	-1.0317	-0.24687	-0.455363	-2.06027	-2.45671	-1.68118	-2.80205	-1.3107	-1.90807	-1.10812	-1.53191
70358	Steap1	1.05476	-0.558209	-0.828488	-1.17854	-0.988993	-0.783478	-0.159094	-0.748891	-0.646214	-0.692405	-0.821687	-0.402899	-0.854047	-1.08979	-1.1147	-1.00507	-0.545273	-0.501006	-0.730907	-0.656161	-1.04891	-0.946316	-0.770142	-0.742959	-1.18413	-0.507412	-0.717574	-1.20072	-0.912273	-0.862634
70428	Polr3b	0.163316	0.182032	0.360169	0.367761	-0.133768	-0.179631	-0.442995	-0.819935	-0.900386	-0.586199	-0.77439	0.438613	0.233394	0.380061	-0.0312738	-0.164949	-0.246988	-0.615756	-0.444679	-0.0246197	-0.353073	-0.945835	-0.203759	-0.432006	-0.822919	-0.723283	-0.644594	-0.418085	-1.21075	-0.811267
70458	2610318N02Rik	-0.00764532	0.218481	0.366269	0.22405	-0.0475605	-0.777498	-1.47597	-1.29013	-1.13677	-0.824468	-0.541663	0.0442813	-0.448817	-0.105231	-0.811982	-0.688015	-0.895932	-1.08122	-1.03825	-0.923186	-0.795582	-0.552246	-0.267337	-0.288295	-1.23245	-0.760581	-1.33988	-0.795582	-1.88994	-1.29484
70465	Wdr77	0.330102	-0.155373	-0.672404	-0.236477	-0.537238	-0.70545	-0.725612	-0.501006	-0.698405	-0.735633	0.628016	0.169164	-0.165222	-0.324034	0.0268862	-0.147989	-0.685143	-0.651276	-0.446899	-0.636067	0.397161	-0.525489	-0.4983	-0.704418	-0.632695	-0.595719	-0.511227	-0.60689	-0.471321	-0.704117
70470	Rprd1b	0.560428	-0.698167	-1.54744	-0.402238	-1.3415	-1.24002	-0.892003	-0.506564	-0.286358	-0.241187	0.533892	0.0193698	0.511143	0.349924	0.593482	-0.148929	-0.111907	-0.135846	-0.72179	-0.20409	-0.149279	-0.79466	-1.11231	-0.686042	-0.273706	-0.716293	-0.537642	-0.940581	-0.795054	-1.23127
70683	Utp20	0.134445	-0.0860416	-0.601729	-0.736311	-1.04243	-1.39176	-1.33114	-1.11231	-1.22816	-1.22147	-0.387847	-0.56936	0.422074	0.206532	-0.0867976	-0.581346	-1.17322	-0.990285	-0.833045	-1.02938	0.776342	0.276447	-0.853148	-0.976243	-0.997225	-0.745037	-1.08302	-0.678745	-0.684392	-0.942698
70767	Prpf3	0.276334	-0.0737	-0.811267	-1.1495	-0.949114	-0.70319	-1.04334	-0.915423	-0.976243	-1.18059	0.347691	0.418064	-0.0956645	0.0482576	0.132121	-0.194911	-0.854809	-0.922675	-0.889535	-1.02695	-0.0880971	-0.186811	-1.41656	-1.35729	-1.27438	-1.21903	-1.62038	-1.18413	-0.448211	-0.561918
70769	Nolc1	0.0150837	-0.39679	-0.901637	-0.929168	-1.10914	-1.1636	-1.35879	-1.16861	-1.51798	-1.50172	-0.648296	-0.00954181	-0.0310997	0.194408	-0.0626271	-0.487124	-1.01705	-1.227	-0.877653	-0.975566	-0.170953	-0.225791	-1.21635	-1.34755	-1.20072	-1.35163	-0.966703	-1.08376	-0.839212	-0.850458
70790	Ubr5	-0.284325	-0.825957	-0.777047	-0.665344	-1.02622	-1.24973	-1.29484	-1.04636	-0.886866	-0.86174	-0.745037	-1.10622	-0.127256	-0.292808	-0.425485	-0.592808	-1.03679	-0.904785	-0.813651	-0.706936	-0.476182	-0.554703	-1.05271	-1.0873	-1.08979	-1.07937	-1.26053	-1.01383	-1.00507	-0.836018
70799	Cep192	0.30384	0.0422906	0.139924	-0.399622	-0.685449	-0.293335	-0.633733	-0.604917	-0.607721	-0.603993	-1.16124	-0.821687	-0.485914	-0.076823	-0.236591	-0.584811	-0.666458	-0.940581	-0.799423	-0.0986071	-0.772468	-0.267149	-0.293679	-0.419237	-0.698631	-0.765099	-0.451294	-0.587578	-1.26758	-1.03234
70823	Hmgxb4	0.17605	0.235096	-0.0589249	-0.292947	-0.489667	-0.389332	-0.611001	-1.03017	-0.960081	-1.01624	0.24455	0.115717	0.310189	-0.0560279	-0.328852	-0.4121	-1.14214	-1.18156	-0.789717	-0.892823	0.617213	0.613806	-0.215575	-0.72735	-0.343507	-0.71389	-1.02397	-0.295916	0.232077	0.345497
70885	Ints10	0.0307257	0.0919775	-0.0589408	-0.155151	-0.317285	-0.122415	-0.344272	-0.693874	-0.674063	-0.852446	-0.578679	-0.0175371	-0.634279	-0.229592	-0.19878	-0.386383	-0.424266	-0.622649	-0.504347	-0.524749	-0.700318	-0.38816	-0.149993	-0.44278	-0.632195	-0.556292	-0.427899	-0.615914	-1.14322	-1.09505
70930	Nol8	0.0491344	-0.714971	-0.414438	-0.534446	-0.344272	-0.412825	-0.620938	-0.44198	-0.676383	-0.637727	-0.247518	0.325326	0.407142	0.236769	-0.0403834	-0.267281	-0.723031	-0.646739	-0.868368	-0.440663	-0.132227	-0.217917	-0.239863	-0.32224	-0.15123	-0.32454	-0.392885	-0.223181	-0.894853	-0.544002
71041	Pcgf6	0.18421	0.0174892	-0.00744667	-0.101933	-0.145706	-0.467795	-0.561205	-0.961208	-0.955703	-0.949761	-0.0993121	0.0304825	0.123011	0.0599434	-0.13478	-0.209428	-0.904785	-1.37147	-0.613008	-0.680562	-0.120988	-0.564712	-0.549573	-0.633733	-0.604661	-0.650032	-0.642426	-1.07644	-0.473522	-0.51679
71446	Wrb	1.70548	-0.212949	-0.574941	-0.858207	-0.557012	-0.702027	-0.860234	-0.800107	-1.09387	-0.694361	0.497084	-0.00894392	-0.114919	-0.00549473	-0.191782	-0.512544	-0.295595	-0.589876	-0.642064	-1.12018	1.3275	-0.372487	-0.149935	-0.638211	-0.691883	-0.401377	-0.729734	-0.492493	-1.02622	-0.694543
71514	Sfpq	0.885981	0.142363	0.172823	-0.0602982	-0.443233	-0.143307	-0.293059	-0.420239	-0.761167	-0.811982	0.589957	0.307432	-0.176021	-0.226225	0.217798	-0.0961491	-0.615914	-0.804271	-0.586632	-0.795958	2.34816	0.265552	-0.778602	-0.529094	-0.193707	-1.23127	-0.196193	-1.02463	-1.43653	-2.14513
71702	Cdc5l	-0.0413042	-1.0873	-1.30111	-1.13278	-1.39013	-1.16641	-0.936849	-0.716293	-0.517103	-0.696951	-0.994556	-1.18413	-0.183728	-0.494112	-0.743839	-0.621626	-0.679015	-0.632695	-0.629756	-0.262708	-0.262353	-0.91469	-0.623944	-0.589036	-0.741383	-0.426572	-0.725843	-0.534107	-0.740631	-0.682099
71799	Ptcd1	0.165104	-0.933611	-1.41656	-2.20552	-1.81732	-1.61231	-1.26256	-1.22816	-1.02695	-1.1015	0.673603	-0.457027	-0.403282	-1.10812	-0.969427	-1.29769	-0.893333	-0.698167	-1.36034	-1.33114	2.52179	0.810351	-0.485044	-0.6279	-0.824468	-0.36214	-0.176052	-0.353514	-0.752419	-0.870584
71827	Lrrc34	-0.602099	-0.532098	-0.581346	-0.552097	-0.752974	0.163155	-0.685143	-1.9151	-1.79545	-1.79545	-0.225375	-0.556129	-1.33744	-1.38194	-1.57342	-1.06644	-1.2566	-1.26256	-1.50172	-0.491142	-0.106762	-0.741641	0.698859	0.175436	-0.719171	-1.05769	-0.641851	-0.72735	-1.38194	-1.08122
71941	Cars2	0.549867	0.266437	0.279474	0.424329	-0.038897	-0.0359051	-0.465478	-0.554703	-0.541202	-0.728038	-1.42851	-0.626558	0.1179	0.415353	0.034363	-0.0731796	-0.668584	-0.505011	-0.724154	-0.0371886	-0.771547	-0.730554	-0.791701	-0.610751	-1.09868	-0.597832	-0.894853	-0.723815	-1.72159	-1.14072
71968	Wdr73	0.0499256	0.00164131	-0.726339	-0.70752	-0.608031	-0.451294	-0.598408	-0.518435	-0.74239	-0.60974	-0.0301104	-0.163846	-0.104181	0.0486688	-0.510319	-0.424266	-0.653773	-0.681512	-0.72735	-0.349987	-0.102581	-0.847247	-0.440045	-0.85677	-0.651276	-0.547615	-0.591171	-0.552097	-0.907032	-0.686042
71970	2410018M08Rik	0.104265	0.118663	-0.540664	-0.781872	-1.16439	-1.06456	-1.00789	-1.30444	-1.39859	-1.28155	0.44854	0.828024	-0.0167975	0.0647202	-0.112175	-0.183086	-0.491807	-0.629756	-0.752127	-0.679789	-1.03234	-0.697324	-0.462546	-0.667245	-1.19393	-0.801058	-1.14322	-0.758789	-1.4502	-1.00866
71974	Prmt3	0.378489	0.171091	0.250518	0.133496	-0.192832	-0.167907	-0.508494	-0.817695	-1.10066	-0.82938	-0.670599	0.0533155	-0.0695962	-0.0797283	-0.10051	-0.50938	-1.19775	-1.13278	-1.01768	-0.812926	0.608562	0.314929	-0.760264	-0.802437	-0.455952	-0.857199	-0.703472	-0.52498	-0.272735	-0.493165
71988	Esco2	0.0815895	-0.28091	0.165463	-0.608997	0.0871571	0.493905	-0.257602	-0.64958	-0.426454	-0.69136	-1.18156	-0.38327	-0.686255	-0.303281	-0.237521	-0.316516	-1.40523	-1.66068	-1.23245	0.365871	-0.849958	-0.489432	0.529741	0.396271	-0.634732	-0.750985	-0.065341	0.00948104	-0.525489	-0.266236
71991	Ercc8	-1.14516	-1.37147	-1.4502	-1.61231	-1.04084	-0.900386	-0.790386	-0.891576	-0.646031	-0.805573	-0.946316	-0.189362	-0.591913	-0.610531	-0.554899	-0.460013	-0.317898	-0.282765	-0.356161	-0.386652	-1.39176	-1.52847	-0.949761	-0.868947	-1.00722	-0.640947	-0.924612	-0.971528	-1.09199	-1.11909
72107	Dscc1	-0.00276574	0.700343	0.903244	0.599507	-0.0390776	-0.503056	-1.02938	-0.394389	-0.632195	-0.755161	-0.772259	0.549371	-0.0604741	0.377322	0.642773	0.874101	-0.111562	-0.448426	-0.0617207	-0.0163297	-0.115129	-0.199775	1.15681	0.192692	-0.39614	-0.475869	-0.580042	0.424621	-1.11739	-0.426986
72117	Naa50	0.48583	0.136696	0.09544	-0.117513	-0.429816	-0.274806	-0.762337	-0.376023	-0.47033	-0.408332	-0.423109	-0.00117745	-0.0797676	-0.13926	0.138082	-0.0220944	-0.514786	-0.604661	-0.953811	-0.140096	-0.104245	-0.549408	-0.298344	-0.585006	-0.716973	-0.446275	-0.356755	-0.217007	-0.974933	-0.423011
72170	Chchd4	-0.246072	-0.62641	-0.907601	-0.642935	-0.723815	-0.38128	-0.622171	-0.621996	-0.580362	-0.786338	-0.32938	0.0118986	0.00154668	-0.0778864	-0.103888	-0.398127	-1.06728	-1.11061	-0.982209	-0.494112	-0.190716	-0.562644	-0.477474	-0.344088	-0.645831	-0.379691	-0.617345	-0.548587	-0.46244	-0.412201
72171	Shq1	0.0991933	0.701475	0.137271	0.0409783	-0.236151	-0.265403	-0.40804	-0.340991	-0.622915	-0.47887	-0.0212327	0.0340984	-0.104379	0.332627	0.197255	-0.305147	-0.333819	-0.681027	-0.29268	-0.315429	0.227738	-0.828019	-0.38347	-0.565831	-0.707263	-0.409265	-0.302382	-0.252615	-1.1147	-0.711613
72198	Skiv2l2	0.10693	-0.608257	-0.125205	-0.764527	-0.776379	-0.478184	-0.467065	-0.735355	-0.847604	-0.818003	-0.513046	-0.127519	-0.261298	-0.099126	-0.130284	-0.396244	-0.603993	-0.927342	-0.526977	-0.347061	-0.143876	-0.97207	-0.76396	-0.539785	-0.548441	-0.675246	-0.599118	-0.996728	-0.729994	-0.566716
72201	Otud6b	0.735838	0.0300809	-0.728826	-0.763626	-0.845473	-0.897487	-1.12018	-0.904348	-1.13032	-1.07446	0.432246	0.317856	-0.204396	-0.577892	-0.300847	-0.582249	-0.866305	-0.784882	-0.795582	-0.666458	-0.113942	-0.810307	-0.850952	-0.583432	-0.627186	-0.91321	-0.614455	-0.860636	-0.566128	-0.714384
72354	Ttc4	0.824186	-0.0414486	-0.547433	-1.13159	-0.617834	-1.16124	-0.728038	-0.625909	-0.574753	-0.730907	0.021126	0.165388	0.0815071	0.644449	-0.0373637	-0.427079	-0.0468457	-0.221123	-0.106351	-0.614455	-0.657213	-1.34755	-1.13907	-0.785325	-1.04559	-0.856223	-0.793482	-0.948	-0.691072	-1.01502
72400	Pinx1	0.427783	-0.959596	-1.00088	-1.36034	-1.17234	-1.20175	-1.07207	-0.973151	-0.97207	-1.01705	0.623461	-0.0186874	-0.076536	0.125852	0.00132006	-0.141443	-0.526977	-0.663362	-0.540132	-0.638211	0.396458	-0.257499	-0.66357	-0.586426	-0.594785	-0.568557	-0.761167	-0.667018	-0.795958	-0.9259
72462	Rrp1b	-0.0233745	-0.594785	-0.291346	0.0817571	-0.422803	-0.454519	-0.47468	-0.377588	-0.404494	-0.411442	-0.746405	-0.906583	0.234358	0.310084	-0.0673124	-0.157722	-0.675691	-0.634279	-0.219054	-0.751568	-0.11788	-0.432909	-0.377225	-0.719425	-0.530861	-0.398243	-0.500342	-0.367114	-0.655231	-0.424143
72504	Taf4b	0.143483	-0.477782	-0.0199366	0.0961613	-0.399442	-0.37932	-0.561559	-0.561205	-0.622433	-0.702974	0.156355	-0.033333	0.190098	0.411263	-0.00593454	-0.0426125	-0.596611	-0.709933	-0.657659	-0.310141	-0.146137	-0.834262	-0.359491	-0.494726	-0.851334	-0.550392	-0.491807	-0.698921	-1.10433	-0.630563
72515	Wdr43	0.105162	-0.0917676	-0.125042	-0.781529	-0.487502	-0.451594	-0.717831	-0.726609	-0.967953	-0.956984	-1.16006	-0.605467	-0.881382	-0.675246	-0.0891758	-0.306236	-1.07446	-1.15066	-0.962412	-0.883041	-0.405314	-1.0308	-0.858557	-0.805318	-0.598659	-1.10066	-0.542658	-1.02777	-0.633489	-0.716587
72544	Exosc6	0.722405	0.557694	-0.291197	-0.521901	-0.340877	-0.431665	-0.299921	-0.48834	-0.663362	-0.533405	0.374616	-0.166892	-0.554169	0.277225	0.0827389	-0.0596166	-0.108189	-0.735633	-0.528163	-0.227853	-0.398907	-0.866833	-0.598408	-0.930167	-0.916538	-0.64653	-0.61115	-0.642064	-1.37407	-0.853648
72554	Utp14a	0.366445	0.849153	0.362835	0.352771	-0.0118858	0.25731	0.00374779	-0.537238	-0.960694	-0.656957	-0.794365	-0.754916	-0.722444	-0.245237	-0.307003	-0.513863	-0.93918	-1.16966	-0.796835	-0.8383	-0.363153	-0.391608	-0.255909	-0.496383	-0.562469	-0.364274	-0.298618	-0.324728	-0.874599	-0.698167
72567	Bclaf1	0.874101	0.0748971	0.0948518	-0.121812	-0.543325	-0.910591	-0.739419	-0.455213	-0.741641	-0.961786	0.24917	0.0300601	-0.495932	-0.0812987	-0.244425	-0.791701	-0.550589	-0.679015	-0.841312	-0.772259	0.180737	-0.514972	-1.14516	-0.985215	-0.619481	-1.12018	-0.820411	-0.763626	-0.817287	-0.902769
72658	2700097O09Rik	-0.413458	-0.493497	-0.122226	-0.0933607	-0.485044	-0.507412	-0.779641	-0.588256	-0.650351	-1.18904	-0.606508	-0.557571	-0.133036	-0.140167	-0.104635	-0.0867678	-0.998152	-0.755361	-0.512421	-0.593937	-0.372875	-0.476948	-0.742773	-0.739685	-0.583432	-0.67934	-0.768038	-0.492986	0.268147	0.0558683
72662	Dis3	-0.0799229	-0.57709	-1.0317	-0.668831	-0.869421	-1.28344	-1.1653	-1.02622	-1.25837	-1.20947	-0.708747	-0.712672	-0.35879	-0.294002	-0.470954	-0.724709	-1.114	-1.43918	-1.09199	-1.38405	0.00770852	-0.440045	-1.09387	-1.33744	-1.02253	-1.38627	-1.32051	-1.07339	-0.750985	-1.06075
73139	Cenpv	-0.115476	-0.0662264	0.477794	0.329748	0.391444	0.462671	0.242221	-0.960694	-0.769199	-0.616894	0.0856983	0.51593	0.239746	0.34451	0.437263	0.271843	-1.07207	-0.849958	-0.223763	0.0943683	-0.25756	-0.756582	0.37921	-0.378125	-0.740236	-0.316591	-0.241323	-0.570792	0.177001	0.057505
73680	Zbtb8a	0.0693173	-1.36951	-0.875117	-0.575621	-1.29484	-1.0753	-1.40094	-3.2077	-2.99018	-3.05336	0.529979	0.640528	0.641055	0.691929	0.136469	-0.37705	-2.53617	-2.53617	-2.07895	-1.66706	0.601135	-0.308823	-0.629104	-1.26589	-1.0024	-1.45334	-1.03234	-1.40787	-0.197878	-0.833045
73681	Trmt11	1.69637	0.920298	-0.618243	-0.661969	-1.27783	-0.942698	-0.93918	-0.598898	-1.08906	-0.865686	-1.28504	-1.63404	-1.57675	-1.36276	-0.926554	-1.13278	-0.85677	-1.26589	-1.47276	-1.30444	-0.26582	-1.78019	-0.551909	-1.35879	-2.25017	-1.09505	-0.783836	-1.04243	-1.98994	-1.45742
73703	Dppa2	0.326921	-0.239863	-0.853148	-0.104271	-1.24841	-1.62506	-1.51196	-0.7473	-0.492347	-0.926554	-0.126435	0.321465	0.737993	0.103825	-0.599118	-1.44098	-4.69956	-4.09975	-4.09975	-1.06456	0.936326	-0.0588959	-0.519571	-1.17614	-0.516278	-2.32269	-1.05271	-0.611864	-0.65173	-1.14842
73706	2410085M17Rik	1.82077	0.859481	0.0575745	-0.381886	-1.1147	-0.761498	-1.43398	-1.4502	-1.37898	-1.47597	-0.285258	0.717592	0.690559	0.68538	0.319404	0.0873591	-0.580838	-0.692598	-0.890514	-0.585006	-0.571962	-2.06027	-0.532683	-1.31713	-1.66706	-2.20552	-1.36832	-1.15244	-2.72911	-2.06027
73884	Zdbf2	1.02513	-1.15679	1.11635	0.48583	-0.916993	-1.09288	-1.00161	-0.867223	-0.850458	-0.815569	-1.0519	-1.43653	-0.122123	0.0794316	0.0622629	-0.224371	0.186469	0.0430813	-0.34236	-1.79545	-0.48737	-0.494112	-1.76724	-1.50404	-2.43507	-1.07027	-2.04088	-1.3883	-2.48356	-2.76055
74035	Nol9	0.556691	0.381214	0.000258911	-0.582249	-0.622649	-0.750652	-0.903875	-1.07937	-1.06224	-1.20479	-0.0436446	-0.0252473	-0.150093	0.480649	0.233456	0.0565723	-0.447459	-0.694361	-0.426572	0.0589874	-0.360232	-0.353973	0.59843	-0.27224	-0.70264	-0.595931	-0.409627	-0.685143	-1.30263	-0.897487
74044	Ttf2	-0.0442008	0.176834	0.533892	0.322773	-0.0947004	-0.104878	-0.686042	-0.451594	-0.630853	-0.520462	-0.849958	0.620293	0.115382	0.627546	0.681716	0.266141	-0.12192	-0.549995	0.0931237	0.0844488	-0.589685	-0.0345199	0.635604	0.361182	-0.104379	-0.278047	-0.312099	0.0290305	-0.736697	-0.337899
74075	Syce1	0.382574	-0.244616	0.0363892	-0.257431	-1.01705	-0.731985	-0.954578	-0.882601	-1.13579	-0.844076	-1.0496	-0.732722	-0.0648985	-0.132162	-0.0791421	-0.490979	-0.437176	-0.32224	-0.454394	-0.283845	-0.306744	-1.44741	-0.420736	-0.536018	-0.937428	-0.738307	-0.788638	-1.28155	-1.38405	-1.35007
74111	Rbm19	0.579547	-0.556453	-1.11656	-1.2806	-2.26908	-2.07106	-1.56626	-1.03234	-1.51196	-1.63719	-0.17349	-0.0555653	0.426451	-0.0380848	-0.135818	-0.799681	-1.11231	-1.02463	-1.1495	-1.53994	-0.127923	-0.437317	-1.75336	-1.26448	-1.25276	-1.73701	-1.66706	-1.57007	-1.51196	-1.79545
74125	Armc8	-0.564712	-1.66068	-1.75336	-1.35545	-1.9151	-1.63062	-1.49917	-1.22541	-1.30444	-1.31713	-1.38627	-0.71054	-0.0307614	0.0594645	-0.200187	-0.147765	-0.581346	-0.732722	-0.989688	-0.0590315	-0.338519	-0.217188	-0.611683	-0.909068	-0.748564	-0.666717	-0.377144	-0.450766	-1.17108	-0.895932
74196	Ttc27	0.0368492	-0.124475	-0.0347303	-0.542658	-0.498898	-0.745037	-1.11308	-1.26758	-1.35374	-1.43918	-0.358077	-0.279532	-0.174625	-0.0626914	0.108032	-0.252892	-0.877653	-1.39383	-0.547957	-0.943988	-0.424143	-1.03234	-1.90807	-2.13209	-1.17614	-1.68484	-1.68484	-1.03957	-0.55666	-1.17322
74202	Fblim1	-1.22394	-2.65963	-2.15847	-1.84717	-2.22216	-1.42551	-1.43653	-1.92325	-1.61231	-2.26908	-1.70613	-1.64995	-0.607721	-1.3883	-1.33988	-1.45564	-1.31392	-0.820411	-1.49369	-2.0484	-1.92325	-2.99018	-1.67564	-1.72159	-2.30297	-1.25446	-1.82365	-2.13209	-2.13209	-2.11758
74254	Gpn1	-0.00748451	0.0708048	-0.619129	-0.508682	-0.752127	-0.915964	-1.04559	-1.09103	-1.11656	-1.09868	-0.427446	0.180071	-0.0556508	0.0682967	-0.102247	-0.238731	-0.828488	-0.959596	-0.748891	-1.1495	-0.346775	-0.459697	-0.657829	-1.00161	-0.70752	-1.00507	-0.918174	-0.714579	-0.638874	-0.704663
74268	Aven	-0.437317	-0.449057	-1.15161	-0.942698	-1.42265	-1.41185	-1.77286	-1.86075	-1.64107	-1.62506	0.158446	-0.0205738	-0.281987	-0.200235	-0.0893149	-0.312183	-0.927852	-0.785325	-0.996728	-0.918174	-0.230687	-0.631226	-0.61115	-0.819935	-1.2387	-0.815569	-0.898045	-0.892444	-1.73127	-1.33744
74325	Cltb	-0.803902	-1.2566	-2.14513	-2.19049	-1.8976	-2.04088	-2.04088	-1.78979	-1.26448	-1.32643	-0.423744	-1.13514	-0.140096	-0.324636	-0.786338	-0.643154	-0.752679	-0.278553	-0.362213	-0.826531	-1.26053	-2.07895	-1.78019	-1.747	-2.10377	-1.07207	-1.59258	-1.6044	-1.62506	-1.45564
74377	Hsf2bp	0.00935476	0.266066	0.360025	-0.241433	-0.142466	-0.296489	-0.480356	-0.93806	-0.997225	-0.793482	-0.374068	-0.547615	-0.416039	-0.0662752	-0.695096	-1.13985	-1.64107	-2.01679	-1.51508	-0.663362	-0.5082	-0.443672	-0.0297064	-0.197227	-0.798683	-0.606109	-0.970921	-0.696695	-1.45742	-1.06456
74400	Zfp819	0.827059	-0.356339	0.0501229	0.534871	-1.0107	-0.919268	-1.28155	-1.31713	-1.6044	-0.917527	-1.59612	-0.775088	-0.164811	-0.0264298	-1.25276	-1.2151	-1.03615	-1.00507	-1.41656	-0.9259	-0.651276	-0.940581	-0.918174	-1.08906	-0.845473	-0.807622	-1.39383	-0.93806	-2.15847	-1.43653
74451	Pgs1	-0.693598	-0.603836	-0.876242	-0.708186	-0.756582	-0.742773	-0.511589	-0.548441	-0.270026	-0.312424	-0.699307	-0.467452	-0.34771	-0.70545	-0.853148	-0.89845	-0.458742	-0.460918	-0.648096	-0.589455	-0.827245	-0.977585	-1.32216	-0.563338	-1.02886	-0.431223	-0.556292	-0.781872	-0.996728	-0.579659
74600	Mrpl47	-0.111967	-0.350461	-0.913728	-0.544522	-0.633489	-0.600498	-0.498158	-1.0156	-1.10521	-0.828019	-0.653346	-0.234336	-0.0293862	-0.174477	-0.13658	-0.616619	-0.909068	-0.804523	-0.4322	-0.482486	-0.143508	-0.182666	-0.556805	-0.737306	-0.867965	-0.813651	-0.756582	-0.633074	-0.116007	-0.508869
74781	Wipi2	0.302734	0.192692	-0.893848	-0.432909	-0.626248	-0.762705	-0.791238	-0.960081	-0.801464	-0.766426	-0.336023	-0.0273976	0.218297	0.259958	0.0887565	-0.254856	-0.404648	-0.607721	-0.659167	-0.790386	-0.153588	0.00748235	-0.546957	-0.729994	-0.531561	-0.48571	-0.629104	-0.519936	-0.554518	-0.460258
74838	Naa15	0.883029	0.158014	0.279026	0.380061	-0.626758	-0.471905	-0.390527	-0.258191	-0.292947	-0.43953	-0.165853	0.188643	-0.132298	0.130408	0.152207	-0.0710983	-0.554518	-0.767122	-0.685754	-0.666717	-0.00981946	-0.186082	-0.669534	-0.706386	-0.522743	-0.912702	-0.723534	-0.834262	-0.885365	-0.868368
75007	Fam63a	0.686971	0.0494666	-0.515529	-0.530038	-1.31246	-1.2029	-0.844076	-0.748103	-0.681844	-0.402797	-1.79545	-1.46766	-0.615914	-1.07207	-1.39383	-1.4428	-0.705758	-0.74916	-1.12687	-0.157619	-0.181866	-0.636475	-0.803902	-0.886343	-0.957716	-0.801957	-0.666458	-0.911658	-0.608257	-1.07273
75062	Sf3a3	0.134707	0.0358713	-0.76396	-1.07754	-0.95195	-1.1622	-1.0024	-0.715715	-0.891035	-0.770142	-0.435854	-0.0744458	-0.405706	-0.217917	-0.206753	-0.496383	-0.562788	-0.818003	-0.545273	-1.36832	-0.239237	-0.503894	-1.55946	-1.02397	-1.03825	-1.19654	-0.887821	-0.876242	-0.618434	-1.48222
75416	Nop14	0.272474	0.250642	-0.832248	0.00304189	-0.37635	-0.543512	-0.525972	-0.760264	-0.615543	-0.625291	-0.96457	-0.286692	-0.0147628	0.00787381	-0.360389	-0.402603	-0.70545	-0.873156	-0.593698	-0.74542	0.83385	-0.103152	-0.763037	-0.690478	-0.74916	-0.441722	-0.67356	-0.443948	-0.797202	-0.51084
75422	Mettl5	-0.797976	-0.551909	-0.351345	-0.555767	-0.185125	-0.234887	-0.00287908	-0.286539	0.097069	-0.275341	-1.06224	-1.04334	-0.645518	-0.681027	-0.557012	-0.550589	-0.442387	-0.682099	-0.404753	0.0785027	-0.684932	-1.4428	-0.48571	-0.258815	-0.571279	-0.290505	-0.419318	-0.797202	-0.653517	-0.603993
75600	Calml4	0.041971	0.447657	0.0703751	0.554488	-2.00594	-2.10377	-1.69266	-1.76087	-1.5803	-1.80616	-1.07027	-1.33523	-1.76724	-2.32269	-3.2077	-4.09975	-2.76055	-2.40987	-3.11147	-4.09975	-1.41656	-0.451713	-4.09975	-3.35668	-4.09975	-3.2077	-4.09975	-4.09975	-0.584811	-2.04088
75605	Kdm5b	0.279026	0.173128	0.153226	0.021151	-0.0766481	-0.57379	-1.00306	-0.636905	-0.792599	-0.735355	-0.90848	0.0471693	0.314324	-0.059838	0.235695	-0.0269331	-0.70752	-0.930931	-0.974933	-0.986473	-0.303474	-0.207737	-0.786338	-1.21075	-0.999988	-1.78979	-0.92394	-0.993051	-0.942698	-0.89956
75617	Rps25	0.519526	0.629322	-0.657829	-0.800735	-0.141034	-0.458253	-0.652616	-0.579257	-0.838863	-0.464966	1.03439	0.70537	-0.560713	-0.809836	-0.113578	-0.977585	-1.27556	-1.18059	-1.21177	-1.1653	-1.05271	-0.943988	-0.98381	-1.29959	-1.56626	-0.821687	-1.12908	-1.42551	-0.436725	-0.930931
75619	Fastkd2	0.244332	0.120351	-0.206241	-0.372571	-0.802794	-0.595931	-0.719873	-0.846851	-0.887821	-0.995371	-0.0679796	0.366101	-0.10715	-0.610323	-0.641106	-0.827689	-1.01502	-0.963977	-0.9259	-1.18529	0.44749	-0.411783	-0.792247	-0.649812	-0.475285	-0.755956	-0.385506	-0.690478	0.0240256	-0.762705
75710	Rbm12	0.476794	-0.850458	0.127521	-0.177601	-0.296779	-0.625909	-1.0308	-0.623391	-0.842434	-0.786983	0.134251	-0.0173742	-0.152576	0.242012	0.235096	-0.0665134	-0.0469759	-0.863534	-0.690478	-0.723815	-0.193947	-1.18529	-1.30111	-0.755956	-0.357324	-1.27875	-0.467922	-0.814804	-0.876642	-0.456847
75725	Phf14	-0.00556149	-0.730554	0.170528	0.0934785	-0.468643	0.128934	-0.248975	0.220561	-0.167015	0.261269	-1.24973	-0.164949	-1.32051	-0.258733	0.046466	0.197362	0.754482	0.38997	0.25987	0.116569	-0.406594	-0.136049	0.00171748	-0.971528	-1.06544	-0.227605	-0.371074	0.782906	-1.83765	-0.21172
75796	Cdyl2	-1.04459	-2.04088	-1.70976	-1.35374	-2.32269	-1.73127	-1.90807	-1.37727	-1.0232	-1.44531	-1.99542	-1.32216	-0.588063	-1.25837	-1.49117	-1.37727	-0.769845	-0.995939	-0.967953	-0.0531783	-1.80159	-1.15797	-0.391243	-0.746081	-1.78979	-0.696196	-0.822919	-0.652616	-2.26908	-1.03433
75974	Dock11	-0.705758	0.714491	1.29464	1.79436	0.624111	0.648076	0.3553	0.261172	0.256299	0.414476	-0.164224	-6.56816e-05	-0.599534	-0.0620604	0.78609	1.41003	0.486421	-0.0187106	0.917704	0.523396	-0.484439	-0.599321	-0.372766	-0.44198	-1.09787	-0.269731	0.0753472	0.43963	-1.42037	-0.48353
76219	Arxes1	0.388962	-1.29632	-0.434016	-1.33114	-1.18156	-0.996728	-1.03891	-1.21635	-1.13159	-0.844969	0.332738	-0.187356	-0.284074	-0.0565168	0.107299	0.0121444	0.187631	0.209644	-0.00635514	-0.734763	-0.0945435	-0.313483	-1.55506	-1.47076	-1.50404	-1.11061	-1.59612	-1.39654	-1.29769	-1.7159
76425	Gid8	-0.00765405	-0.668123	-1.02081	-0.868368	-1.52847	-1.25837	-1.06544	-1.04559	-1.01165	-1.12589	-0.061418	-0.622433	-0.344272	-0.230971	-0.606109	-1.03825	-1.01624	-0.780681	-1.30444	-1.10622	-0.507789	-0.950301	-0.848032	-1.35374	-1.24582	-0.535822	-1.12274	-0.561918	-1.65604	-0.97207
76479	Smndc1	0.11339	0.0278618	-0.860234	-0.80632	-0.868947	-0.899926	-0.58368	-0.589036	-0.53865	-0.501164	-0.208012	0.0618749	-0.920596	-0.891576	-0.776064	-0.66509	-0.716587	-0.771771	-1.06394	-1.0753	-0.472719	-0.607058	-0.689748	-0.384114	-0.5082	-0.435931	-0.287899	-0.706386	-0.562278	-0.714579
76775	Slc10a7	0.126732	-0.649306	0.910708	0.695569	-0.410975	-0.141	-0.363042	-0.185299	-0.243963	0.0607065	-1.19654	-0.106001	-0.544315	-0.278927	-0.0592169	-0.387719	-0.36264	-0.259775	-0.816877	-0.0893149	-0.465368	-0.342893	-0.133464	-0.271436	-1.03615	-0.478184	-0.191349	0.390472	-1.47945	-0.910591
76804	Kdm4c	-0.989688	0.187631	0.799609	0.196859	0.329026	-0.602687	-0.963383	-0.875117	-0.756279	-0.608425	-0.332269	0.250777	0.1345	-0.133886	0.444521	-0.0389081	-0.9259	-0.998723	-0.873589	0.0218336	-0.512421	1.48819	-0.563011	-0.601335	-0.229479	-0.784464	-0.463631	-0.390007	0.915431	0.122473
76863	Dcun1d5	0.384238	0.128487	-0.325531	-0.195032	-0.450988	-0.975566	-0.620528	-0.869421	-0.624916	-0.578679	-0.620528	0.0198601	-0.481182	-0.552246	-0.146793	-0.520291	-0.349987	-0.48912	-0.800735	-1.05769	-0.196294	-1.25145	-1.94951	-1.05548	-0.805573	-1.37407	-1.00722	-2.04088	-0.860991	-1.39013
76936	Hnrnpm	0.291088	0.373356	0.257566	-0.0748499	-0.802437	-0.746405	-1.12136	-0.435931	-0.962412	-0.798683	-0.0443635	-0.0589167	-0.536018	-0.380214	-0.0685434	-0.08004	-0.570625	-0.70113	-0.674646	-1.34755	-0.132264	0.102242	-1.62038	-1.30111	-0.175418	-1.50404	-1.00577	-0.507921	0.689566	-0.251562
76952	Nt5c2	0.0236662	-0.945835	-1.37407	-1.39176	-1.31713	-0.885896	-0.536708	-1.19139	-1.35879	-1.72159	-0.444937	0.0244215	-0.266659	0.229215	-0.0829146	-0.429816	-0.148172	-0.411189	-1.12789	-0.540132	-0.450664	-1.62506	-0.689954	-0.516457	-1.05271	-0.692405	-0.742773	-1.81141	-1.1622	-1.43918
76974	1190003J15Rik	-1.7159	-1.88994	-2.34826	-3.2077	-2.30297	-2.51248	-1.99542	-2.28922	-2.22216	-2.60069	-2.45671	-1.9655	-2.19049	-1.98994	-1.77286	-2.00594	-2.07106	-1.94071	-2.60069	-2.40987	-0.882091	-1.51196	-0.575837	-0.961208	-2.26908	-1.31552	-1.9586	-1.70613	-2.56475	-2.28922
77286	Nkrf	1.03029	-1.26758	-1.05469	-1.66706	-1.83765	-1.40094	-1.63404	-1.48553	-1.54232	-1.61537	-0.363999	-0.0200645	-0.502031	0.235894	0.0348483	-0.277745	-1.26256	-1.28854	-1.25145	-1.42851	-0.496811	-1.80616	-1.19934	-1.35545	-1.7277	-1.22394	-0.901637	-1.27438	-1.92325	-1.73701
77591	Ddx10	0.370197	0.0180917	-0.462967	-0.158903	-0.561057	-0.682099	-0.570414	-0.64855	-0.545588	-0.515529	-0.858985	-0.675246	-0.177831	-0.113811	-0.204494	-0.561057	-0.91469	-0.791238	-0.775694	-0.946316	-0.341362	-0.495397	-0.952373	-1.01165	-0.880471	-1.06138	-1.11061	-1.02622	-0.594785	-0.776379
77626	Smpd4	3.63984	0.348163	-0.469681	-0.00614173	-0.946316	-1.37898	-1.27438	-1.56278	-1.35729	-1.43398	1.66205	1.29309	0.141001	0.641055	0.246896	-0.341474	-0.6641	-0.486215	-0.562278	-0.644073	-1.0317	-1.5803	-1.42851	-1.42551	-1.63404	-1.07339	-1.19393	-1.59258	-0.777047	-1.20778
77721	Mrps5	0.28268	0.601742	0.117334	-0.261588	-0.311197	-0.669116	-0.691072	-0.757162	-0.664557	-0.799045	0.153533	0.241919	-0.0808954	0.374616	-0.0993121	-0.10953	-0.73028	-1.15571	-0.415381	-0.0561188	-0.181784	0.151346	-0.72735	-0.607721	-0.667018	-0.658946	-0.59231	-0.366468	0.158213	0.0699518
77963	Hook1	0.293382	0.424621	0.771123	0.331923	0.0866204	0.17605	0.070669	-0.398559	-0.614699	-0.536393	-0.656517	0.034779	0.242939	0.418886	0.563764	0.457419	-0.531336	-0.697324	-0.3624	-0.0699401	-0.946778	-0.478184	-0.182936	-0.201594	-0.669338	-0.421283	-0.190921	-0.180057	-1.17322	-0.575837
78655	Eif3j1	0.460193	-0.343287	-0.960081	-0.865193	-0.865193	-0.876242	-0.735069	-0.70967	-0.771547	-0.722444	0.0280664	0.0915852	-0.357956	-0.231472	0.113847	-0.416598	-0.765528	-0.562099	-0.515529	-0.528755	-0.55521	-0.708425	-0.813996	-0.963977	-1.00161	-0.594984	-0.555426	-0.873156	-0.818003	-0.944458
78830	Slc25a12	0.666215	0.815534	-0.394057	-0.540515	-1.5803	-1.4428	-1.53562	-1.13907	-0.873589	-0.948494	-0.0267438	0.27692	-0.444937	-1.24841	-1.59612	-2.11758	-1.63719	-0.763037	-2.84344	-1.1015	-0.238105	0.0593076	-0.0863597	-0.719873	-1.42551	-0.781872	-0.581099	-0.820866	-1.39383	-0.512544
78889	Wsb1	-0.595931	-1.43653	-0.937428	-0.933611	-0.71389	-0.460677	-0.403159	-0.297946	-0.350201	-0.264488	-0.892444	-1.22942	-1.17741	-1.02938	-0.611001	-0.829885	0.0431018	0.200194	-0.372875	-0.155568	-0.362774	-1.17854	-0.378977	0.356638	-0.420736	0.302413	0.0933442	-0.451294	-0.948	-0.69777
78913	Ltn1	-0.147765	0.0149439	-0.891576	-1.22942	-1.02695	-1.24123	-1.28344	-0.850952	-0.69136	-0.822919	-0.243414	0.00238392	0.395058	-0.0237133	-0.0960196	-0.197189	-0.121186	-0.277905	-0.857715	-0.194911	-0.718148	-0.562469	-1.00866	-0.693339	-0.854515	-0.548441	-0.819251	-0.797637	-0.864319	-0.780941
80890	Trim2	0.161843	-0.930931	0.350752	0.814408	-0.588636	-0.507256	-0.678547	-1.62038	-1.9151	-1.26589	2.15411	3.14653	0.903721	0.0751218	-0.0652287	-0.0538418	-0.874151	-0.539004	-0.804523	-0.306236	-0.449977	-0.184687	-0.947255	-1.0156	-1.28344	-1.45928	-1.29378	-1.34755	-0.430079	-0.804271
81879	Tfcp2l1	-0.680755	-1.3883	-1.36951	-1.16439	-1.60068	-0.585787	-0.871051	-0.540898	-0.254974	-0.612253	-1.27783	-2.04088	-1.83765	-2.40987	-2.40987	-2.53617	-0.850458	-1.9586	-2.76055	-0.960694	-0.528007	-1.00419	-0.785325	-0.676383	-1.18656	-0.571809	-1.06644	-0.871051	-0.726052	-0.440503
83703	Dbr1	1.42168	0.12681	-0.478742	-0.0434046	-0.660189	-0.984494	-0.587578	-0.917527	-0.971528	-1.19393	0.488937	0.396458	-0.582875	-0.645518	0.0759579	-0.325612	-1.07851	-1.31713	-1.83765	-0.593698	-0.171031	-1.00929	-1.79545	-1.04559	-1.05028	-1.49369	-0.723031	-1.54744	-0.848594	-1.48553
83945	Dnaja3	0.497818	0.117276	-0.786715	-0.761861	-0.595261	-0.483405	-0.646031	-0.636655	-0.423744	-0.548205	-0.102989	0.234541	-0.167112	-0.12596	-0.184605	-0.474245	-0.671442	-0.604225	-1.00161	-0.176886	-0.0877758	-0.204537	-0.582004	-0.364923	-0.422293	-0.436725	-0.473025	-0.399343	-0.316691	-0.408226
93739	Gabarapl2	-0.489558	-0.949761	-1.53191	-1.3666	-1.80159	-1.72159	-0.901637	0.18185	0.431082	0.337779	-0.399012	-0.317178	-0.694361	-0.786983	-1.24262	-1.28854	-0.628411	-0.488845	-1.23354	0.343964	-0.224086	-0.680755	-0.278553	0.389604	0.496521	0.308123	0.245517	0.626376	-0.34771	-0.57216
94061	Mrpl1	-0.30865	-0.13456	-0.844484	-0.737624	-0.214866	-0.44198	-0.432909	-0.41416	-0.358517	-0.545588	-0.756582	-1.11909	-0.817287	-0.811614	-0.693874	-0.957716	-0.675246	-0.554703	-0.568809	-0.600498	-0.401969	-0.512697	-0.656957	-0.49381	-0.622433	-0.332924	-0.540515	-0.488659	-0.0481052	-0.672204
97112	Nmd3	0.154488	-0.19454	-0.605292	-0.66357	-0.859901	-0.552097	-0.581508	-0.623944	-0.916538	-1.02777	-0.805318	-0.743478	-1.20479	-1.12136	-0.765528	-0.982831	-1.04243	-1.41656	-1.0107	-0.798683	-0.119934	-0.377718	-0.765099	-0.444679	-0.512305	-0.735633	-0.331335	-1.03234	-0.38347	-0.668326
98053	Gtf2f1	0.81623	0.122869	-1.09288	-0.802437	-1.03825	-1.2151	-0.661969	-0.435696	-0.470954	-0.685143	-0.6698	-0.0690807	-0.0565745	-0.0832393	-0.741641	-1.09387	-0.929628	-0.982831	-0.911658	-1.06224	-0.0873413	-0.00403915	-0.739969	-0.469979	-0.638211	-0.577241	-0.654223	-0.42154	-0.615756	-0.803902
98258	Txndc9	0.0225187	-0.693044	-0.969427	-0.122054	-0.780431	-0.645831	-0.161635	0.0886412	-0.297263	-0.332068	-0.481344	-0.413689	-0.920246	-0.508086	-0.365778	-0.495701	-0.122123	-0.318231	-0.452015	-0.39563	-2.65833e-05	-0.910591	-0.51679	-0.458519	-0.206134	-0.475285	-0.290135	-0.450514	-0.620528	-1.05862
98710	Rabif	0.484167	-0.256358	-0.00362843	-0.207677	-0.573992	-0.61628	-0.590528	-0.907032	-0.923186	-0.712045	-0.273764	-0.518435	-0.720216	-0.510319	-0.815569	-0.840905	-0.783836	-0.470609	-0.761861	-0.822149	-1.13677	-1.12136	-1.51196	-1.13677	-1.40787	-1.17854	-1.61537	-1.84717	-0.958513	-1.23354
98956	Nat10	0.0138503	-0.152847	-0.0515427	-0.548982	-0.52892	-0.593504	-0.873156	-1.20072	-1.4502	-1.68913	-0.820411	-1.16124	-0.443233	-0.096746	-0.745037	-0.639143	-1.45334	-1.60068	-1.06915	-1.26448	-0.174066	-0.319355	-0.416842	-0.547615	-1.0753	-0.514786	-1.06728	-0.608425	-1.55093	-1.03746
98985	Clp1	0.38672	-0.732383	-1.17234	-0.817287	-1.02886	-0.902769	-0.615914	-0.812926	-0.624161	-0.623944	0.939389	-0.0338768	-0.0923012	-0.123389	-0.0506821	-0.122031	-0.283701	-0.648863	-0.504836	-0.0134119	0.015899	-0.787599	-0.650866	-0.484294	-0.658473	-0.447315	-0.534107	-0.864319	-0.683784	-0.922104
99003	Qser1	1.08245	-0.34395	0.188038	-1.06816	-1.49369	-1.28504	-1.36276	-1.21177	-1.76087	-1.26925	1.42305	1.8504	0.678396	1.31657	1.28326	0.656216	-0.569684	-0.529094	-0.754173	-0.951438	-0.144111	-0.5082	-1.2387	-1.18904	-1.37727	-0.881701	-1.28734	-1.21635	-1.33523	-1.56278
99480	Dnttip2	0.269763	-0.483102	-0.763626	-0.812926	-0.798683	-0.838863	-0.7473	-0.871526	-0.784464	-0.907601	-0.482296	-0.0179122	-0.152847	-0.282668	-0.392793	-0.762705	-0.715974	-0.917527	-0.968787	-0.901637	-0.123308	-0.603836	-0.648096	-0.500172	-0.778602	-0.672974	-0.511436	-0.786715	-0.486913	-0.863993
99730	Taf13	1.34975	0.308395	-0.68923	-0.539785	-0.755692	-0.763353	-0.822588	-0.744437	-0.688336	-0.726609	-0.0367157	0.211657	-0.647895	-0.618854	-1.17322	-1.23127	-0.789432	-0.620062	-1.2151	-1.66068	-0.374515	-0.478536	-0.907601	-0.857199	-0.998152	-0.885365	-0.894368	-1.22816	-0.451594	-0.300424
100019	Mdn1	0.401148	-0.642426	0.855954	0.0824153	-0.873156	-0.822588	-1.04459	-0.953811	-0.857199	-0.928783	-0.584623	-0.884389	0.184308	0.0772025	-0.380214	-0.540515	-1.00306	-0.809412	-0.988993	-0.815569	-1.13797	-1.54232	-1.73127	-1.98994	-1.84717	-2.51248	-2.48356	-1.49917	-1.82365	-1.52538
100087	Kti12	1.27804	-1.08462	-0.98381	0.0178882	-1.35545	-1.53562	-1.11656	-1.18904	-1.46766	-1.06544	0.288541	-0.0798257	-0.0875929	0.136617	0.107727	-0.131404	-0.883982	-1.02886	-0.559959	-0.821687	-0.162655	-1.66706	-2.53617	-1.44741	-1.34342	-1.55093	-1.21177	-1.8976	-1.38627	-2.62931
100201	Tmem64	-0.0540409	-1.3666	-1.13032	-0.250581	-1.3666	-1.04334	-0.941224	-0.431665	-0.36866	-0.0186253	-0.342679	-0.378746	-0.848594	-0.863993	-0.852849	-0.75932	-0.129729	-0.350775	-1.11144	-0.588063	0.388303	-0.897001	-0.519065	-0.646214	-0.582875	-0.379432	-0.286278	0.541565	-0.767502	-0.347616
100336	Ppp1r8	0.268611	-0.0157753	-0.609936	-0.835366	-0.728551	-0.633489	-0.725331	-0.868368	-0.828488	-0.879543	-0.282765	0.0897648	-0.0375306	0.0164598	-0.00769681	-0.209076	-0.39207	-0.615914	-0.391166	-0.49014	0.0227312	-0.403159	-0.751568	-0.732383	-0.628163	-0.793482	-0.633489	-0.863534	-0.513188	-0.706936
100515	Zfp518b	-0.795054	-0.0435268	0.110469	-0.195522	-0.936344	-1.13677	-1.05548	-0.564916	-0.532098	-0.429722	-0.0221753	0.229046	0.316676	-0.0341311	-0.269093	-0.950936	-0.842055	-0.68	-1.18529	-0.676818	-0.00673792	1.03085	-0.428879	-0.729172	-0.0561849	-0.603993	-0.341104	-0.450664	-0.446153	-1.00995
100608	Noc4l	0.123744	-0.329874	-1.07273	-0.73028	-0.883982	-1.0107	-0.991246	-1.09288	-0.932652	-0.946778	-0.498783	-0.457313	0.300001	0.0723177	-0.199382	-0.53865	-0.819935	-1.0308	-0.543005	-0.935811	-0.125831	-0.516606	-1.02938	-1.03679	-0.946778	-0.813276	-0.941778	-0.749522	-0.815569	-0.91321
101602	AI467606	1.61214	0.684429	0.727336	0.31115	-0.759685	0.232192	-0.266431	-1.04716	-1.21075	-0.884811	1.76067	1.12961	-0.0535491	0.133744	-0.0613377	-0.492195	-0.557012	-0.509817	-0.809836	-0.35644	-1.31713	-0.884389	0.366831	-0.472032	-1.65604	-1.51993	-1.70613	-1.24973	-2.09105	-1.64995
101612	Grwd1	0.234064	-0.967953	-0.826873	-0.796499	-0.573538	-0.519936	-0.459847	-0.471905	-0.635838	-0.634009	0.614897	-0.0337194	-0.275815	-0.322737	-0.210911	-0.177262	-0.699307	-0.434874	-0.336424	-0.487902	-0.0963738	-0.652199	-0.542544	-0.52343	-0.628621	-0.427605	-0.495253	-0.531561	-0.667018	-0.622649
101739	Psip1	0.64754	0.827059	0.724283	0.617636	0.628397	0.0887565	-0.53245	-0.558935	-0.788638	-0.601128	0.0420212	-0.243347	-0.906078	-0.905305	0.159583	0.223713	-0.894853	-0.883632	-0.34845	-0.674359	0.266141	0.350483	-0.865193	-0.902769	-0.1248	-1.64563	-0.900386	-1.20609	0.533557	0.285601
101994	Champ1	0.206363	-0.763353	0.0992601	-0.0497314	0.0047578	-0.24949	-0.737306	-0.151116	-0.826531	-0.697516	-0.985976	0.213759	0.195834	0.30498	0.153864	-0.0527534	-0.324122	-0.474355	-0.491807	-0.396668	-0.760264	-1.18413	-0.650032	-0.952373	-0.803465	-0.542319	-0.708425	-0.391478	-1.34755	-1.02777
102060	Gadd45gip1	0.0393039	-0.550178	-1.04559	-1.45334	-0.959596	-0.859357	-0.768038	-1.17741	-1.10327	-1.06816	-0.464165	-0.143916	-0.211067	-0.0176256	-0.188418	-0.776653	-0.565422	-0.65173	-0.517222	0.0533523	-0.10191	-0.485419	-0.543136	-0.837875	-0.881382	-0.648863	-0.718148	-0.618854	-0.617345	-1.09868
102614	Rpp25	0.289655	-0.471127	-0.924612	-0.668326	-1.70613	-1.92325	-1.83765	-1.30731	-1.09611	-1.44098	-1.28734	-1.33988	-1.46431	-1.35545	-1.3286	-1.6044	-1.70255	-1.44741	-1.86075	-1.17476	-0.55876	-1.55093	-1.50793	-1.78019	-1.62506	-1.47945	-1.63062	-1.52255	-1.23466	-1.66706
102626	Mapkapk3	0.049382	0.00479715	0.277117	-0.601899	-0.283701	0.100933	-0.926554	-1.39176	-1.58318	-1.36832	0.846953	0.177889	-0.684102	-0.518889	-0.451294	-0.149139	-1.30598	-1.22942	-0.639658	-0.629283	-0.200562	-0.296362	0.392783	-0.194202	-0.688336	-0.585006	-0.777931	-0.857715	-1.31713	-1.30444
102632	Acad11	-0.32699	-1.144	-0.988993	-0.950301	-1.12018	-0.574753	-0.424653	0.0798123	0.304262	-0.0404751	-0.384688	-1.26589	-0.89845	-1.05862	-0.940581	-0.834262	-0.638211	-0.468393	-0.870584	0.304262	-0.553981	-0.959596	-0.202305	0.559441	0.62392	0.464449	-0.103222	0.287468	-0.318531	0.184563
103136	Pwp1	0.0501569	-0.587578	-0.855199	-0.633299	-0.672757	-0.775694	-0.807622	-0.743478	-0.840905	-1.39859	-0.317681	0.157671	0.163155	0.0160847	0.11872	-0.400459	-0.969427	-0.796499	-0.753291	-0.797202	-0.0914542	-0.720501	-0.723031	-0.631984	-0.67934	-0.831834	-0.674646	-0.794365	-0.539004	-0.695479
103172	Chchd10	-0.661746	-0.485914	-0.00562663	0.304402	0.116375	0.170224	-0.587437	-1.36276	-1.16641	-0.853148	-0.512544	-1.05687	-0.0281587	0.0631443	-0.427748	-0.449057	-1.747	-1.36484	-1.23466	-0.818003	-0.248841	-0.486081	-0.419979	-1.0496	-1.43398	-0.660746	-1.09103	-0.914141	-0.235412	0.0175846
103199	Fig4	-0.825957	-0.823745	-0.602687	-0.5082	-0.670599	-0.731508	-1.23466	-0.992201	-0.501006	-0.460918	-0.0677408	-0.36451	-0.151851	0.0525948	-0.0235238	-0.00593049	-0.431749	-0.64855	-0.620528	0.148303	-0.378125	-0.641851	-0.732383	-0.696695	-0.967953	-0.477782	-0.871526	-0.892003	-0.414651	-0.376976
103503	BB001228	-0.0289239	-1.13407	-0.14832	-0.238801	-0.915964	-0.807171	-1.43101	-1.33114	-1.11909	-1.21398	0.188402	0.765115	1.78927	0.161843	0.0447497	0.0440895	-1.07027	-0.551276	-0.780941	-0.805318	-0.280114	-0.323374	-0.788638	-1.47945	-1.04334	-1.39859	-1.9655	-1.1653	-0.782647	-0.293501
103551	E130012A19Rik	0.390472	-0.602295	-1.5803	-1.4183	-2.72911	-2.65963	-1.92325	-1.22147	-1.14322	-1.15454	-1.40523	-0.591756	-0.600021	-0.994556	-0.909068	-1.39383	-1.3286	-1.3883	-1.53191	-1.35879	-0.189413	-1.42037	-1.70613	-1.33287	-1.13032	-1.27438	-0.459697	-1.10066	-1.94071	-2.36729
103784	Wdr92	0.726961	0.62656	0.247148	0.404175	-0.0505463	0.143951	-0.0442717	-0.708747	-0.638403	-0.765099	0.683824	1.36254	0.549371	0.285878	0.422986	-0.0387041	-0.0059505	-0.588636	-0.0897665	-0.0644624	-0.36815	-0.770902	0.106365	-0.59161	-0.600266	-0.371774	-0.0466172	-0.400997	-1.23354	-0.445201
104156	Etv5	0.131262	-0.295228	0.053285	-0.242194	-0.0985328	-0.292085	-0.779354	-0.999393	-0.86313	-0.902769	-0.681027	-0.0895864	0.0417465	0.277117	-0.0741119	-0.204592	-1.23354	-1.78019	-1.14842	-1.12369	-0.123796	-0.411442	-0.226863	-0.795054	-0.398447	-0.857715	-0.533028	-0.512421	-0.287562	-0.41027
104263	Kdm3a	0.98366	0.0300601	-0.600021	-0.392286	-0.978372	-1.24262	-1.32051	-0.751254	-0.878506	-0.873589	0.173344	-1.06138	-0.814804	-0.794025	-1.23245	-1.16861	-0.620731	-0.291016	-0.642426	-0.89956	1.10075	-0.190882	-1.24002	-1.76724	-0.642935	-1.62038	-1.10914	-0.672404	-0.239283	-0.215148
104444	Rexo2	-0.0248963	0.0398576	-0.252323	-0.191882	-1.03017	-1.46766	-1.15571	-0.939888	-1.19775	-1.21177	-0.428752	0.139832	0.47295	0.44749	-0.0403255	-0.450988	-1.04891	-0.675907	-1.1622	-1.14603	-0.0882511	0.307302	-0.780681	-1.18059	-0.607721	-1.13985	-1.1476	-0.421404	-0.446539	-1.06001
104662	Tsr1	0.514931	-0.688666	-0.762337	-0.932652	-0.937428	-0.870204	-1.06915	-0.90848	-0.962958	-0.976856	0.361038	0.548888	-0.0253338	0.0484183	0.161779	-0.0445901	-0.314775	-0.693044	-0.41495	-0.323294	-0.326009	-0.733374	-1.00929	-0.61531	-0.630236	-0.666458	-0.489432	-0.915423	-0.503894	-0.60629
105596	AU020094	0.628621	1.04692	0.787687	0.366445	-0.512	-0.961208	-1.06728	-0.941778	-0.813651	-0.684102	0.573552	0.610625	0.346141	0.618761	0.390752	0.112459	-0.884389	-0.670599	-0.416981	-0.127732	-0.350707	-0.370335	-0.224674	-0.344189	-0.699565	-0.326128	-0.426986	-0.638874	-1.14072	-0.498783
105638	Dph3	0.253685	0.0212247	-1.17741	-1.37727	-0.982831	-1.08302	-1.39859	-1.02081	-1.35163	-1.16006	-0.313299	-0.68299	-1.4891	-0.810921	-0.888504	-1.11813	-1.25276	-1.06915	-1.16966	-1.42551	0.0507561	-0.994556	-0.619291	-0.699121	-0.943396	-0.46308	-0.677577	-0.607279	-1.18413	-0.737114
106021	Topors	0.410447	-0.516944	-0.0356616	-0.533405	-0.453351	-0.591383	-0.423109	-0.622171	-0.739419	-0.921469	-0.00502266	-0.0918685	-0.0935399	0.395849	-0.0111211	-0.146723	-0.0937546	-0.366683	-0.878947	-0.373104	-0.147962	-0.20987	-0.610531	-0.441217	-0.564112	-0.699307	-0.378641	-0.739685	-0.657213	-0.488961
106248	Qtrtd1	0.105349	-0.628411	-0.610147	-0.0574431	-0.782647	-0.741383	-0.664847	-0.644776	-0.751568	-0.916993	0.598041	0.706457	-0.997225	-1.02173	-0.400756	-0.999393	-0.736697	-0.582875	-0.795958	-0.929168	-0.313218	-1.09288	-0.777931	-0.797202	-0.606109	-1.02622	-0.667947	-0.766758	-0.780681	-0.956984
106564	Ppcs	0.502295	-1.10066	-1.77286	-1.31713	-1.32216	-1.12274	-1.14072	-1.30902	-1.4891	-1.65604	0.216447	0.342285	0.144875	-0.584623	-0.559168	-0.714384	-0.810307	-0.610751	-0.711345	-0.400146	0.584399	-0.787911	-0.694115	-0.799423	-0.942698	-0.763037	-0.549719	-0.711613	-0.866305	-1.03957
107045	Lars	-0.162298	-0.157722	0.0270388	-0.850458	-0.754173	-0.884811	-0.89902	-0.754489	-0.935811	-1.03746	-0.901001	-1.14603	-0.366972	-0.367583	-0.362774	-0.653114	-0.959596	-1.2566	-1.06544	-1.07446	-0.563718	0.00427337	-1.30444	-0.872685	-0.88912	-0.892823	-1.07207	-0.823375	-0.406594	-0.584623
107071	Wdr74	0.201766	-0.168559	-1.0024	-0.511227	-0.993051	-1.0496	-0.990674	-0.987496	-0.990674	-1.25145	-0.580838	-0.0197233	-0.087025	0.0626415	-0.565976	-0.655452	-0.907032	-1.00161	-0.581099	-0.982209	0.0268337	-0.263604	-0.834262	-0.834262	-0.85677	-0.659167	-0.811267	-0.643154	-0.827245	-0.858207
107094	Rrp12	0.0182958	-0.758789	-0.384331	-1.13907	-1.15454	-1.42851	-1.18059	-1.40523	-1.08625	-1.4428	0.00681056	0.0867255	0.684429	0.225174	-0.0823291	-0.262137	-1.32643	-1.16439	-0.516457	-1.17959	-0.159638	-0.39563	-0.992201	-0.950301	-1.00866	-1.03615	-1.22147	-1.23746	-0.884811	-1.08625
107182	Btaf1	1.13283	0.158353	0.347228	-0.0141595	-0.75932	-0.230564	-0.433201	-0.512154	-0.65173	-0.598243	-0.604917	-0.367583	-0.425652	-0.457859	-0.369246	-0.391913	-0.706154	-0.915423	-1.09868	-0.672404	-0.223763	-0.455493	-0.357199	-0.620294	-0.842434	-0.642625	-0.39361	-0.28514	-1.23127	-0.773103
107271	Yars	-1.0753	-0.77279	-0.726052	-0.77439	-0.813651	-0.489558	-0.512305	-0.696695	-0.594367	-0.693874	-1.8976	-1.73127	-1.0156	-0.56688	-0.713513	-0.95195	-0.83104	-0.597142	-0.722078	-0.53395	-0.536393	-0.220012	-0.998723	-0.432643	-1.01705	-0.40639	-0.597592	-0.70545	-0.813651	-1.24262
107272	Psat1	-0.23713	-0.09345	0.0440393	-1.02173	-1.19139	-1.08979	-0.879543	-0.896423	-0.68333	-0.719425	-1.11739	-1.49917	-0.811267	-0.349269	0.163923	-0.169622	-0.662134	-0.898045	-1.44098	-1.10327	-0.301842	-0.227993	-1.94071	-0.876242	-1.11231	-1.16006	-1.19032	-1.2806	-0.643386	-1.15679
107829	Thoc5	0.0125554	0.124758	-0.107325	-0.676383	-0.35626	-0.203006	-0.828488	-1.12589	-1.24429	-1.13032	-0.682595	-0.0901652	-0.0340433	0.0176724	-0.0653333	-0.156289	-0.198258	-0.554518	-0.467616	-0.475709	-0.38327	-0.570625	-0.300067	-0.454799	-0.557758	-0.440663	-0.324215	-0.366581	-1.21398	-1.18059
107869	Cth	0.29294	0.130262	-0.934619	-1.19775	-2.07106	-2.48356	-1.35007	-0.946316	-0.589251	-0.455493	-1.1476	-1.3107	-0.776379	-1.19032	-1.53191	-1.76724	-2.38563	-2.68886	-1.84717	-0.851334	-0.740236	0.0160847	-1.68913	-0.480025	-0.505954	-0.480672	-1.00088	-0.506908	-0.363153	-0.948
108037	Shmt2	-0.318612	0.165153	-0.423634	-0.709933	-0.886866	-1.07207	-1.39383	-1.20947	-1.32216	-0.88912	-1.13797	-1.10066	-0.212763	-0.0341975	-0.190882	-0.668831	-0.776064	-0.541202	-0.506908	-1.01989	-0.143667	0.871133	-1.36484	-2.06027	-1.20175	-1.19775	-1.2566	-0.823745	0.193896	-0.513046
108075	Ltbp4	0.234998	-0.675691	-1.32422	-1.17234	-1.56278	-1.46166	-1.75336	-2.04088	-1.77286	-1.62038	-0.130224	0.0816286	0.0795423	-0.206456	-0.949114	-1.00866	-1.69737	-1.09199	-1.78019	-1.25145	-0.398002	-1.06816	-1.12369	-1.30902	-1.57007	-0.931668	-1.16773	-1.20394	-1.16439	-0.871051
108156	Mthfd1	0.131569	0.128997	0.144071	-0.293407	-0.0935399	-0.244984	-0.298989	-0.451869	-0.636905	-0.618026	-0.201809	-0.001857	0.26307	0.189881	-0.191349	-0.244787	-1.37898	-1.97774	-0.578232	-0.375386	-0.229819	0.266141	-0.280626	-0.397203	-0.445039	-0.688895	-1.0496	-0.197923	0.236549	0.304099
108655	Foxp1	1.3344	0.372594	-0.00556149	0.692977	-0.627363	-1.01624	-1.25145	-1.29959	-1.21177	-1.0873	0.640528	0.213011	1.4725	1.42816	0.959438	-0.203595	-1.00789	-0.565666	-0.723283	-1.43653	3.27046	2.63135	-0.891576	-1.06296	-1.19775	-0.683784	-1.24123	-1.03433	-0.50455	-0.290561
108682	Gpt2	-0.38128	0.0274577	0.441657	-0.0412827	-0.0135513	-0.0485107	0.214643	-0.377486	-0.580042	-0.11692	-2.10377	-1.57342	-1.31246	-1.0317	-0.499905	-1.08302	-0.833857	-0.684932	-1.21075	-0.551716	-0.756582	-0.27624	-0.603091	-0.535599	-0.802437	-0.399012	-0.407361	-1.12476	-0.954578	-1.07339
108829	Jmjd1c	0.250405	0.0192404	0.320488	0.104893	-0.544002	-0.769199	-1.30111	-1.11739	-1.144	-0.75932	0.322899	0.117841	0.150589	0.440726	-0.0138235	-0.140669	-1.25837	-0.985215	-0.729172	-0.344551	-0.256103	0.0521696	-0.317386	-0.603627	0.104452	-1.20778	-0.381773	-0.631984	0.0884738	-0.331142
108900	Fam72a	0.404335	0.0978716	0.213921	-0.0192988	-0.874599	-0.480492	-0.627186	-0.618026	-0.583252	-0.535822	-0.803096	1.27639	1.3541	0.218149	0.78446	-0.260201	-0.69982	-0.704901	-0.574753	-0.257499	-0.0788351	-0.969427	0.00939796	-0.596384	-1.04716	-0.489432	-0.794025	-0.77279	-1.60068	-1.144
108911	Rcc2	0.158514	0.0367326	0.152852	0.212605	0.0366584	-0.0904229	-0.36779	-0.730907	-0.733374	-0.837875	-0.269244	0.214643	-0.00698879	0.199633	0.165323	-0.0622675	-0.667707	-0.512697	-0.431749	-0.920246	-0.0985328	-0.248087	-0.328035	-0.668831	-0.426217	-0.95195	-0.612456	-0.428617	-0.298431	-0.215251
108943	Trmt10a	2.02513	0.289993	-0.272695	-0.284239	-0.297794	0.211379	-0.698631	-0.753291	-0.655614	-0.397727	0.488241	0.461322	0.0908277	0.826203	0.463497	-0.0221844	-0.230894	-0.522609	-0.737306	-0.0369216	1.03169	-0.731209	-0.785776	-0.590853	-0.576183	-0.469118	-0.657213	-0.790386	0.0360957	-0.566517
108961	E2f8	0.0334722	-0.856223	-0.941224	0.212072	-0.748103	-1.0317	-1.78979	-1.0232	-0.920246	-0.627186	-0.0116908	-0.0517614	-0.340541	-0.38119	-0.398775	-0.411659	-1.00995	-0.632442	-1.63404	-1.20175	-0.115455	1.06771	-0.831834	-0.90848	-0.51018	-1.24706	-1.13407	-0.538006	-0.135	-0.359757
109006	Ciapin1	0.137338	-0.0478221	-0.787268	-0.753596	-0.490979	-0.505462	-0.491626	-0.654521	-0.941224	-0.907032	-0.154584	-0.407121	-0.308428	0.0582925	-0.342286	-0.426454	-0.559739	-0.652385	-0.67356	-0.528341	-0.347798	-0.561736	-0.40605	-0.645831	-0.48326	-0.663362	-0.786715	-0.652385	-0.277516	-0.297946
109075	Exosc4	0.241096	-0.055409	-1.14214	-0.912273	-0.871526	-1.18286	-0.682595	-0.787599	-0.844076	-1.03338	-0.655231	-0.0978464	-0.644329	-0.0116427	-0.373978	-0.819251	-0.771771	-0.834262	-0.931668	-0.747885	0.0464397	-0.27255	-0.855199	-0.688015	-0.661472	-0.739057	-0.536896	-0.52588	-0.75932	-1.40523
109077	Ints5	0.340114	-0.775694	-2.51248	-1.6044	-2.13209	-1.67063	-1.03234	-1.20394	-1.2387	-1.67564	-0.0266851	-0.809412	-0.604661	-0.0381083	-0.132852	-0.22844	-0.209776	-0.547433	-0.480356	-0.435696	-0.432754	-1.94951	-1.80616	-1.15066	-1.40344	-1.45742	-1.25145	-1.35374	-1.18059	-1.67063
109151	Chd9	0.191365	0.50923	1.73006	0.990183	0.824957	0.63092	-0.748891	-1.13985	-1.09868	-0.784464	-0.459298	1.35161	0.656516	1.29597	1.33293	0.980335	-0.887821	-0.516278	-0.731508	0.209282	-0.611683	-0.0396445	-0.0875273	0.262865	-0.302445	-0.598023	-0.609511	-0.360232	-1.62038	-1.85333
109857	Cbr3	1.21753	0.29567	0.0268337	-0.424372	0.128618	0.130994	-0.480141	-2.65963	-3.68531	-1.82365	2.8303	3.36276	1.59875	2.54355	1.88426	1.73637	-1.83765	-1.63062	-1.33114	-0.0420632	-0.592082	-1.20778	-0.30395	-0.440503	-0.500835	-0.505462	-0.213445	-0.586426	-1.22942	-0.922675
110033	Kif22	0.194265	0.779773	0.44481	-0.771771	0.138082	-0.21577	-0.265667	-0.333323	-0.561205	-0.906078	-0.0488646	0.0916866	0.199999	0.172678	0.133231	-0.040972	-0.0686197	-1.0711	-0.0158941	-0.189759	-0.795958	-0.241687	-0.769578	-0.735355	-0.857715	-1.34342	-1.3415	-0.821291	-0.232253	-0.325231
110074	Dut	0.332738	0.549976	0.19795	0.111876	0.158841	-0.423554	-0.5451	-0.660746	-0.792247	-0.552097	-0.00325671	0.255482	-0.136638	-0.00995358	0.181435	0.0063433	-1.15244	-0.972702	-0.469275	-0.53189	0.625099	0.372172	-0.399121	-0.733971	-0.171891	-1.05469	-0.688336	-0.413208	0.31837	0.302643
110109	Nop2	0.0871192	-0.5854	-0.995939	-0.658685	-0.88912	-0.814416	-0.868368	-0.854047	-1.13278	-0.990674	0.300216	0.11103	0.0825309	0.258583	-0.0355638	-0.197666	-0.777931	-0.813996	-0.511227	-0.537238	0.0276311	-0.148103	-0.505604	-0.646031	-0.753596	-0.618243	-0.670833	-0.51018	-0.477937	-0.659661
110175	Ggct	0.278234	-0.00701874	0.0256249	-0.0382273	0.0901629	-0.667707	-0.336795	-0.733374	-0.76396	-0.941778	-0.545588	0.524899	-0.311963	0.0218424	-0.10263	-0.674646	-1.6044	-2.06027	-1.49117	-1.114	-1.22541	-0.324636	-1.02253	-0.563011	-0.750985	-0.833392	-1.01227	-1.36951	-0.0776046	-0.934114
110816	Pwp2	0.678131	-0.129706	-0.608425	-0.485799	-0.764809	-0.766082	-0.65173	-0.847604	-0.714384	-0.89902	0.653772	0.402855	0.454682	0.396952	0.0247249	0.0130728	-0.660472	-0.702027	-0.375386	-0.249142	0.506886	-0.197124	-0.494726	-0.536896	-0.588636	-0.61628	-0.519571	-0.746405	-0.629756	-0.586632
110957	D1Pas1	0.580465	-1.1928	-1.21075	-1.20479	-1.06456	-0.927342	-0.921469	-0.80863	-0.694543	-0.727682	-0.0416109	0.232727	-0.86174	-0.69982	-1.04636	-0.814416	-0.566716	-0.404918	-0.404157	-0.682345	-0.881035	-1.20609	-0.906583	-0.891035	-1.10812	-0.564712	-0.91469	-0.866833	-0.953811	-0.917527
110959	Nudt19	1.12272	1.45817	0.348598	0.134165	-0.234822	-0.637451	-0.505789	-1.08534	-1.2806	-1.11569	-0.119913	1.04877	0.394322	0.0383725	0.294986	0.12514	-1.21903	-0.992201	-0.402372	-1.14214	-0.696196	-1.2151	-1.52255	-1.51196	-1.31922	-1.24841	-1.47076	-1.55093	-0.979892	-1.08302
112422	2610305D13Rik	1.62562	0.0775618	0.154271	-0.765099	-1.12136	-0.591756	-1.27875	-1.38194	-1.70613	-1.24706	-0.404409	0.317378	0.124339	-0.086139	-0.802794	-1.0519	-2.45671	-2.43507	-1.90807	-1.01383	-0.116997	0.794953	0.0838412	-0.358077	-0.883041	-0.757477	-0.846851	-0.518255	-1.47597	-0.959061
114715	Spred1	1.06002	-1.114	-0.284666	-0.612645	-1.45928	-1.33988	-1.13407	-0.778328	-1.05028	-0.927342	-0.0604741	0.00663044	-0.640947	-0.632195	-0.0974262	-1.18286	0.372594	-0.0372974	-0.635282	-1.61537	0.593482	-0.961786	-1.56626	-1.10714	-1.00358	-1.09103	-1.20394	-1.56626	-1.22541	-1.1495
114741	Supt16	0.090222	-0.0764316	0.0972816	0.175436	0.226814	-0.459697	-0.765788	-1.04799	-0.763626	-0.863993	0.188731	0.000716554	-0.332731	-0.0800952	-0.0275764	0.0483678	-0.228176	-0.631984	-0.644594	-0.383725	-1.14603	-1.02253	-1.15358	-1.1147	-1.09048	-1.22008	-1.66068	-1.23127	-0.203595	-0.0625026
117599	Helb	-0.0221011	0.271843	0.237309	-0.356906	-0.120852	-0.344446	-0.903325	-1.58318	-1.11061	-0.749798	-0.507611	-0.0288283	-0.281257	-0.264398	-0.0631634	-0.113863	-1.21177	-1.06296	-1.11813	-0.756582	-1.2029	0.375149	-0.625713	-0.809836	-0.730554	-1.28344	-1.06915	-0.920964	0.420665	0.172416
140486	Igf2bp1	-0.0373937	-0.708186	-0.289928	-0.727121	-0.619129	-1.02622	-0.932069	-0.590853	-0.444165	-0.600735	-0.431665	-0.0616245	-0.170123	-0.47033	-0.396565	-0.668326	-0.744437	-0.825067	-0.57314	-0.454629	-0.32938	-0.18851	-0.443789	-0.321559	-0.403282	-0.438424	-0.415226	-0.274112	-0.645518	-0.793482
170791	Rbm39	0.11027	-1.47076	-0.25529	-0.697516	-0.514011	-0.884389	-0.910158	-0.416146	-0.531336	-0.668326	-0.962412	-0.975566	-0.606754	-0.0445393	-0.0240414	-0.340454	-0.20598	-0.232479	-0.573538	-0.457574	-0.925352	-1.69266	-1.28854	-0.722078	-0.275061	-1.01822	-0.771182	-1.01502	-0.557378	-0.628163
207214	Larp4	1.18743	0.461788	0.352122	0.160048	-0.415226	-0.00228771	-0.74239	-0.287629	-0.430079	-0.347514	-0.268663	0.144393	-0.221726	-0.152642	-0.109083	-0.234678	-0.80632	-0.892823	-1.32643	-0.210961	-0.284074	-0.614926	-0.127404	-0.163591	-0.587578	-0.725331	0.19064	-0.178015	-0.960694	-0.326245
207932	Urb1	0.200194	0.0170911	0.19414	-0.934619	-1.39383	-0.704663	-1.00419	-0.935224	-1.1015	-1.34342	-0.199658	0.392606	0.288857	0.304505	0.131505	-0.0483418	-0.827245	-0.77346	-0.621626	-0.00210685	-0.429153	-0.385071	-0.387847	-0.455611	-0.845772	-0.51084	-0.430686	-0.434874	-1.58804	-0.742773
208440	Dip2c	-0.320178	0.124209	2.05955	0.866337	-0.209813	0.409839	-0.922675	-1.32051	-0.736697	0.225601	-0.750985	0.567351	1.17037	2.34121	0.620575	1.00584	0.322447	0.274735	-0.302877	-0.141206	-2.62931	-1.21075	-0.159979	-0.37805	-1.45928	-1.12687	-0.436843	-0.447993	-1.53562	-1.00789
208968	Zfp280c	0.545384	0.498761	1.02255	0.726555	0.657565	0.0397854	-0.624916	-1.3666	-1.03957	-0.790874	0.29294	0.946609	0.376074	0.0942773	0.610901	0.256672	-0.586029	-0.881382	-0.295325	-0.839212	-0.450879	0.332367	-1.7426	-1.24582	-1.13677	-1.57675	-1.45564	-1.80159	-0.353073	-0.665665
209357	Gtf2h3	0.457752	0.117841	-0.642625	0.0922017	-0.517808	-0.589455	-0.561918	-0.353863	-0.498898	-0.458519	-0.875797	0.043899	-0.0632795	-0.171072	-0.615109	-0.438669	-0.756582	-0.715715	-0.533028	-1.27875	0.0454229	-0.582249	-0.596611	-0.804939	-0.792947	-0.636655	-0.753596	-0.573992	-0.713317	-0.588063
209446	Tfe3	-0.0508586	-0.667018	-0.404823	-0.280394	-0.931668	-0.768877	-0.848032	-0.952373	-1.02463	-1.0232	-0.0730502	0.0405017	-0.0809554	0.151346	-0.200235	-0.620938	-0.887416	-0.785776	-1.05469	-1.23245	-0.682595	-0.594785	-0.881035	-0.686255	-0.712672	-0.375635	-0.482029	-0.527094	-0.700318	-0.630236
209584	Tyw3	0.871545	-0.369939	-1.09979	-0.821291	-0.813276	-0.772259	-0.634279	-0.543005	-0.534446	-0.570076	-1.88994	-0.782194	-1.13407	-0.604225	-0.208805	-1.00995	-0.743281	-0.581099	-0.836369	-0.990285	-0.0663065	-0.896423	-0.622433	-0.694361	-0.640479	-0.389557	-0.552579	-0.395175	-0.736311	-0.662134
210376	Mtmr9	0.676522	0.53783	-0.412687	-0.244019	-0.690188	-1.26053	-1.15066	-0.116412	-0.578094	-0.540329	-0.196399	-0.0729518	0.0338747	0.0896897	0.118546	0.183106	-0.59419	-0.597832	-0.180521	-0.353327	-0.223391	-0.154451	-0.693874	-0.768038	-0.668123	-0.839702	-0.807171	-0.676566	-0.904348	-1.21177
211948	Pde12	0.388445	-0.141918	0.203969	-0.054479	-0.345139	-0.772468	-0.781179	-0.777047	-0.400146	-0.370335	0.00814652	0.425878	0.251621	0.118272	-0.144052	-0.583432	-0.869421	-0.780431	-0.882091	-0.482155	-0.131032	-0.65063	-0.752419	-0.660746	-0.651082	-0.612456	-0.260201	-0.699565	-0.241119	-0.772259
212547	BC027231	0.904985	-0.108797	-0.303049	-1.12369	-0.979358	-1.06816	-0.874151	-0.856223	-0.98381	-0.698631	-0.336568	-0.625909	-0.216684	-0.333235	-0.477782	-0.753908	-0.800735	-0.557571	-0.892444	-0.871051	0.456955	-0.498783	-0.887416	-0.565666	-0.843038	-0.528755	-0.512421	-0.548788	-0.533612	-0.459697
212706	N4bp3	-0.508494	-1.38627	-1.24582	0.101738	-1.02253	-0.815116	-0.993051	-1.13579	-1.12589	-1.36034	-0.40814	-1.4183	-0.409374	-0.968787	-1.20778	-1.15244	-0.933611	-0.760264	-0.892823	-1.24582	-0.178944	-0.736697	-0.818464	-1.41393	-1.6044	-0.876642	-1.49117	-1.41656	-1.14842	-0.934619
212880	Ddx46	0.271091	0.385403	-0.721437	-0.823375	-0.715388	-0.849958	-0.775088	-0.623691	-0.65814	-0.967224	0.644963	-0.156944	0.0722336	0.0228183	-0.050969	-0.563338	-0.39361	-0.566716	-0.496961	-0.713513	-0.081548	-0.0619483	-0.705758	-0.907959	-0.653992	-0.659911	-0.70319	-0.728551	-0.599534	-0.66357
214133	Tet2	0.586739	-0.902769	0.0361808	0.518078	-0.779641	-0.59231	-0.881382	-0.19454	-0.252323	-0.281928	-2.60069	-2.01679	-1.54232	-1.80616	-1.78019	-1.81141	-1.45928	-0.896423	-1.81732	-1.747	-0.615543	-0.812926	-0.840905	-0.636228	-2.00594	-1.26925	-1.86742	-1.42265	-2.84344	-2.45671
214669	L3mbtl2	0.121243	0.313238	-0.526814	-0.621996	-1.04891	-1.01502	-0.831834	-0.813996	-0.927852	-0.656161	-0.03531	0.0683728	0.228114	0.257857	-0.073397	-0.326353	-0.687509	-0.824468	-0.653346	-0.152779	-0.233227	-0.592561	-0.403799	-0.520663	-0.521901	-0.198529	-0.508869	-0.13588	-1.1653	-0.441722
216151	Polrmt	-0.618854	0.0345562	-1.04891	-0.169707	-0.874151	-0.672974	-0.741641	-0.953061	-1.08376	-0.954578	1.45467	0.798339	0.612085	-0.441456	-0.639658	-1.13677	-1.24582	-1.13907	-1.03234	-0.107433	-0.10082	1.55058	-0.313299	-0.385506	-0.385862	-0.309909	-0.561391	-0.864666	-0.093767	-0.515388
216156	Wdr18	0.27163	0.565464	-0.223763	-0.369741	-0.622171	-0.874151	-0.70113	-0.592561	-0.724154	-0.856223	-0.140562	-0.0994736	-0.187006	-0.20691	-0.402372	-0.780084	-0.720216	-0.950301	-0.821291	-0.915964	-0.420993	-0.194202	-0.349801	-1.22394	-1.11656	-0.373821	-0.65063	-0.502243	-1.40787	-1.08376
216233	Socs2	0.401598	-1.0191	0.0864085	0.103167	-0.755161	-0.471767	-0.626758	-0.707853	-1.52255	-1.45928	0.541565	0.345128	-0.31837	-0.102113	-0.162237	-0.510031	-1.19139	-1.06644	-0.589251	-1.46431	0.299317	-0.933061	-0.396352	-1.24973	-0.251351	-1.81732	-1.17741	-0.495253	-0.903875	-0.812926
216456	Gls2	-0.810921	0.407994	0.399385	0.10841	0.0246998	0.294244	-0.10363	0.0357486	-0.30857	-0.166757	-0.489993	-0.167015	-0.0219855	0.389094	0.11999	0.230436	-0.597592	-0.676818	0.0275247	-0.0256345	-0.119605	1.63524	0.596055	0.281725	-0.0727744	-0.172376	-0.552246	-0.155944	-1.0317	-0.546144
216766	Gemin5	-0.258628	0.0450104	0.0473348	-0.474525	-0.306236	-0.429153	-0.595441	-0.873589	-0.862219	-0.708425	-0.713317	-0.819251	-0.100648	0.306562	0.336911	-0.0499722	-0.743478	-0.886343	-0.28091	-0.397461	-1.05862	-0.760841	-0.464623	-0.651276	-0.62641	-0.389332	-0.549174	-0.520462	-0.929168	-0.911658
216987	Utp6	0.489584	0.627223	-0.509817	-0.974373	-0.631778	-0.533028	-0.0228622	-0.235121	-0.192784	-0.564916	0.0464075	0.641055	-0.949114	-1.03615	-0.720741	-0.965279	-1.00929	-1.1653	-1.24973	-0.961208	-0.102886	-0.474834	-1.7277	-0.548587	-0.482881	-0.731209	-0.477309	-0.877096	-0.44677	-0.843596
217011	Nle1	0.339493	0.0651722	-0.854515	-0.910591	-0.584268	-0.547777	-0.626558	-0.614455	-0.567487	-0.624432	-0.599321	-0.0509105	-0.141271	0.424475	0.0187721	-0.332613	-0.756279	-0.687215	-0.273551	-0.748103	-0.152033	-0.355703	-0.448106	-0.5209	-0.58388	-0.327147	-0.486081	-0.459014	-0.573324	-0.538491
217149	Cisd3	-1.02532	-0.483405	-0.585168	-0.521012	-0.666458	-0.678547	-1.05271	-1.08625	-0.738307	-0.632195	-0.361263	-1.23466	-0.145147	-0.573324	-1.35374	-1.17322	-0.641106	-0.404157	-0.979892	-0.462025	-0.703752	-0.653773	-0.338755	-0.251939	-1.47076	-0.836369	-1.00507	-1.29769	-1.14603	-1.29378
217216	BC030867	-0.505604	0.371189	0.421665	0.235172	-0.440404	-0.416842	-0.14475	-0.117236	-0.375259	-0.629104	-0.436325	-0.387652	-0.00307231	-0.175754	-0.156979	-0.21577	-0.616091	-0.477639	-0.650032	-0.193038	-0.205036	0.411076	0.215458	-0.0397448	-0.218341	-0.166757	-0.313767	-0.207931	-0.690188	-0.64855
217578	Baz1a	-0.68333	-1.12908	-0.952373	-1.36484	-0.933061	-0.617834	-0.563338	0.283028	0.303222	-0.102564	0.5102	-0.922104	-1.64563	-0.614926	-0.417774	-0.326795	0.0880049	-0.217374	-0.30771	-0.263147	-0.818003	-1.20072	-0.718477	-0.672204	-0.912273	-0.388624	0.301148	-0.549573	-0.324921	-0.694115
217837	Itpk1	-0.836018	-1.17322	-0.995371	-0.782194	-0.851334	-0.702974	-0.995939	-0.653773	-0.454968	-0.913728	-1.04156	-1.41656	-1.35374	-1.34755	-1.49917	-1.15679	-1.53191	-1.05384	-0.742091	-0.903875	-0.380214	-0.915964	-0.995939	-1.06456	-1.1147	-0.92394	-1.30111	-0.954578	-0.613549	-0.739969
217995	Heatr1	-0.296489	-0.661746	-0.574568	-0.532098	-1.09721	-1.46431	-1.35163	-1.19499	-1.31552	-1.38405	-0.239237	-0.182436	0.325747	0.230938	-0.13723	-0.659661	-1.46166	-1.53562	-1.25837	-1.19393	-0.226677	-0.289773	-1.43398	-1.30263	-1.24841	-1.20947	-1.35545	-1.1928	-0.933611	-1.01768
218506	Mrps27	-0.869421	-0.055643	-0.0718207	-0.336863	-0.64855	-0.557012	-0.843038	-0.782647	-0.722444	-0.639658	-0.632853	-0.0427676	-0.0663985	-0.0580402	0.132619	-0.0989247	-0.57216	-0.672757	-0.69982	-0.797976	-0.454149	-0.854809	-0.0873413	-0.671442	-0.791238	-0.588636	-0.70264	-0.450406	-1.04334	-0.848594
218832	Polr3a	1.33762	0.560641	-0.536543	-0.719425	-0.712045	-1.45928	-0.763353	-1.0711	-1.64563	-1.7277	0.126902	0.357009	-0.677854	-1.11656	-0.841741	-1.11231	-1.21075	-1.58318	-1.61231	-1.25276	-0.228234	0.102404	-1.54744	-0.456699	-0.943988	-1.32422	-0.751254	-1.87458	-0.405798	-1.21766
223646	Naprt1	0.0454792	-1.49369	-1.76087	-1.90807	-1.59258	-1.45742	-1.30263	-1.39383	-1.87458	-1.57342	-0.998152	-1.227	-1.33287	-1.53191	-1.45334	-1.38405	-1.38194	-1.66706	-1.22394	-1.63404	-1.18812	-1.33988	-1.37147	-1.20609	-1.90807	-1.22942	-1.44098	-1.34342	-1.68484	-1.59612
223775	Pim3	-1.78979	-1.7277	-1.60886	-1.42851	-0.689954	0.101067	0.0201875	-0.336568	-0.333635	-0.182529	-2.19049	-1.52255	-1.22147	-1.4502	-1.30598	-0.70752	-0.270026	-0.585168	-0.186961	-0.0584353	-1.84717	-1.21398	0.190391	0.306562	-0.573324	0.396651	0.130605	-0.347165	-0.615914	-0.29819
224092	Lsg1	0.134388	-0.867547	-1.31552	-0.756279	-0.915423	-0.729994	-0.752419	-0.9259	-0.924612	-0.892823	-0.17483	-0.15024	0.155793	0.00763093	-0.14211	-0.467065	-0.808296	-0.703472	-0.847604	-0.620938	0.239936	-0.318732	-0.383847	-0.49959	-0.754173	-0.294778	-0.519936	-0.533028	-0.517681	-0.482029
225215	Rsl24d1	0.388664	0.26595	-0.817695	-0.614197	-0.797202	-0.681512	-0.600735	-0.796251	-0.796499	-0.827245	-0.128326	-0.287125	-0.809069	-0.929168	-0.864666	-1.08122	-0.917527	-0.912702	-1.10812	-1.41185	0.419681	0.0206926	-0.746656	-0.702974	-0.780084	-0.693339	-0.551716	-0.907959	-0.448106	-0.492493
225363	Etf1	0.216163	-0.591383	-1.97774	-1.67564	-1.48553	-1.64995	-1.50172	-1.43918	-1.33988	-1.46166	0.0961004	-0.303848	-0.261384	-0.0125391	-0.103856	-0.783478	-1.03891	-1.27245	-1.227	-1.27783	0.576078	-0.39217	-0.976856	-0.990674	-0.906583	-0.552973	-1.01989	-1.05769	-1.16124	-1.1928
225432	Rbm27	0.844766	0.207495	0.336433	-0.444316	-0.858207	-0.336863	-0.52588	-0.271796	-0.553153	-0.711613	-0.12602	0.647212	0.262179	0.10593	0.0943241	0.108772	-0.292808	-0.677854	-0.832248	0.00312535	-0.304954	-0.581508	-0.308175	-0.409522	-0.735633	-0.480356	-0.13836	-0.399442	-1.06138	-0.783478
226419	Dyrk3	0.177889	-1.35879	-1.40344	-0.924612	-1.03338	-0.68333	-0.651926	-0.981323	-0.766758	-1.36951	-0.850458	-0.825581	-0.13723	-0.0381668	-0.563499	-0.990285	-1.61231	-1.63404	-1.20778	-0.551132	-0.117258	-0.844076	-0.545428	-0.624916	-1.11909	-0.43832	-0.643386	-1.24706	-0.766082	-0.858557
226539	Dars2	0.041923	0.360327	0.147745	0.0355761	-0.57767	-0.273005	-0.258037	-0.41726	-0.420239	-0.656517	-0.796251	0.188874	0.20262	0.570657	-0.0619238	-0.120776	-0.34813	-0.694115	-0.360495	-0.400459	-0.20226	-0.158976	0.330669	-0.275246	-0.177782	-0.305982	-0.299566	-0.1889	-0.605875	-0.557378
227059	Slc39a10	0.563557	1.19633	1.1053	1.25759	0.231874	0.207284	-0.323134	-0.747591	-0.631436	-0.589455	0.786505	0.67328	0.572623	0.991652	1.23463	0.631721	0.417634	0.0725858	0.175436	-0.601729	0.995206	2.35722	1.59746	0.930087	-0.244717	-0.346107	-0.131293	0.103117	-0.719425	-0.912702
227197	Ndufs1	0.0392503	0.0715754	-0.448106	-0.431332	-0.425245	-0.767122	-0.560346	-0.656161	-0.570625	-0.591756	-0.565666	-0.270026	-0.156896	-0.0418595	-0.149315	-0.445039	-0.519936	-0.479465	-0.609176	-0.564916	-0.204494	-0.118249	-0.749798	-0.633074	-0.718148	-0.789717	-0.618026	-0.48737	-0.216944	-0.379691
227715	Exosc2	0.0129414	-0.183582	-0.684661	-0.0806265	-0.550589	-0.71054	-0.739969	-0.744703	-0.609511	-0.666458	-0.752127	-0.121593	0.321926	0.376199	0.274735	-0.0634548	-0.720741	-0.70752	-0.286692	-0.431872	-0.193738	-0.647895	-0.605467	-0.861442	-0.649058	-0.630563	-0.789717	-0.70967	-0.453857	-0.620062
227720	Nup214	0.676757	0.342146	0.257473	-0.390255	-0.493165	-0.60974	-0.346231	0.214643	-0.250453	-0.0926767	-0.423852	-0.257295	0.0162212	-0.0605275	-0.0831124	-0.649812	-0.797637	-0.853148	-0.919268	-0.838863	-0.902146	-0.346107	-0.809412	-0.989688	-1.08906	-0.483666	-0.290439	-0.512898	-1.14516	-0.862219
229317	Eif2a	1.63017	0.433641	0.544318	-0.242931	-0.234215	0.0884072	-0.613847	-0.0738431	-0.612061	-0.272695	-0.960081	-0.0152433	-1.68118	-0.83104	-0.83104	-0.669116	-0.569531	-0.752419	-0.961208	0.00513056	-0.119139	0.0708048	0.437835	0.0851237	-0.507789	-0.385071	0.0410229	-0.158144	-0.906078	-0.129049
229363	Gmps	0.107925	0.279366	0.117469	-0.287125	-0.635602	-0.508341	-0.438961	-0.488961	-0.471905	-0.403388	-0.445201	-0.723283	-0.372673	-0.229393	-0.0304026	-0.115876	-0.241834	-0.719628	-0.497236	-1.07339	-0.252408	-0.426572	-0.353863	-0.359248	-0.934619	-0.485315	-0.438548	-0.342679	-1.24973	-0.667947
229504	Isg20l2	1.43132	0.00882775	0.114325	-0.277675	-0.940581	-0.332731	-0.799045	-0.5209	-1.31246	-0.607279	0.30384	0.0632627	-0.740982	-0.543325	-0.180953	-0.143231	-0.442995	-0.822149	-0.611683	-0.209524	-0.285401	-0.288435	-0.27462	-0.48353	-1.04156	-0.636905	-0.402899	0.0508378	-1.53191	-0.305652
230082	Nol6	-0.572859	-0.89902	-0.530395	-0.104362	-1.04559	-0.75852	-0.565666	-0.702974	-0.640323	-0.488204	-0.38327	0.0778332	0.400554	-0.260778	-0.0562966	-0.256438	-0.594367	-0.677079	-0.459697	-0.609372	-0.39604	-0.136448	-0.652861	-0.727682	-0.739057	-0.49014	-0.605467	-0.682099	-0.784882	-0.770902
230233	Ikbkap	0.150589	0.0404245	-1.9586	-1.68118	-1.66706	-1.83765	-1.70255	-1.48222	-1.46431	-1.9655	-0.268101	0.090067	0.220178	-0.0852829	-0.0203447	0.078065	-0.244616	-0.66589	-1.03518	-1.40344	-1.03825	-0.410975	-1.85333	-1.29013	-1.78019	-1.58318	-2.00594	-1.68118	-0.81646	-1.06915
230484	Usp1	0.375802	0.0283749	-0.158452	-0.823745	-0.745037	-1.17322	-0.723283	-0.684392	-0.772468	-1.01165	-0.326068	-0.0581493	0.492792	0.700981	0.803693	0.422667	-0.28514	-0.542166	-0.698631	0.176283	-0.211554	-0.628958	-1.13159	-0.77346	-0.89956	-0.877653	-0.914141	-1.12136	-0.590063	-0.789113
230649	Atpaf1	0.464062	0.20697	-0.510031	-0.715715	-0.604661	-0.560165	-0.508086	-0.625076	-0.897001	-0.397316	-0.608257	-0.138516	-0.182382	0.0767739	0.226168	-0.151649	-0.383038	-0.342286	-0.695784	-0.310839	-0.308259	-0.700104	-0.43231	-1.04636	-0.732722	-0.312253	-0.268388	-0.431064	-0.641647	-0.539004
230657	Tmem69	1.24766	0.166206	-0.483944	-1.04459	-0.997225	-0.818833	-1.2029	-0.642064	-0.800461	-1.01383	1.67211	0.29461	0.112808	-0.143386	0.240248	-0.0471847	-0.112142	-0.349987	-0.660189	-0.858207	1.30706	-0.13478	-0.389686	-0.386897	-0.529516	-0.287848	-0.476668	-0.490829	-0.776379	-0.65173
230673	Ipo13	0.649534	0.612664	-0.582004	-0.314702	-0.733699	-0.934619	-1.08215	-0.535599	-0.768038	-0.587437	0.146857	0.270418	0.130038	0.0409271	0.193436	-0.0909701	-0.104515	-0.306163	-0.758789	-0.235597	-0.352969	-0.82938	-0.763353	-1.18156	-0.777931	-0.375525	-0.213289	-0.172734	-0.818833	-0.354473
230709	Zmpste24	0.710529	-1.37407	-1.35729	-0.95195	-0.984494	-0.506172	0.220971	0.203552	0.033096	0.306856	-0.447597	-0.682099	-0.0926143	0.159976	-0.716293	-1.09288	0.02161	-0.108287	-0.721066	-0.517222	1.85946	-0.699307	0.232077	0.803182	0.942378	0.771123	0.765556	0.537549	-0.993769	-1.9151
230784	Sesn2	0.014973	-1.49611	-1.42851	-1.65604	-1.53994	-1.1476	-0.975566	-1.42551	-1.39654	-1.77286	-1.32216	-0.289624	-0.169221	0.248264	0.415995	-0.0403255	-0.501485	-0.252091	-0.479038	-0.174252	0.725363	-0.611864	-0.48326	-0.471633	-0.837875	-0.462967	-0.297794	-0.682812	-1.09387	-1.227
230935	Dnajc11	0.0426587	-0.603993	-0.638403	-1.07937	-0.725612	-0.852849	-0.574336	-0.648096	-0.906583	-0.650866	-1.03433	-0.447838	-0.169131	-0.432754	-0.567487	-0.797637	-0.824468	-0.802794	-0.781872	-1.18812	0.0801591	-0.374068	-0.659167	-0.741641	-0.771771	-0.902769	-0.652385	-0.787911	-0.811614	-0.91973
231086	Hadhb	0.473602	-0.231052	-0.776379	-0.66509	-0.689514	-1.00088	-0.675457	-1.07754	-0.364415	-0.328465	0.482084	0.840776	1.21128	1.22916	0.0892256	-0.382724	-0.624432	-0.00492977	-1.37898	-0.443672	0.0842494	-0.329874	-0.387652	-0.712045	-0.367583	-0.811982	-0.219446	-0.526232	-0.530038	-0.340742
231327	Ppat	0.187089	0.00024097	-0.845772	-0.547957	-0.719171	-0.831834	-0.89956	-0.641647	-0.83027	-1.08215	0.294823	0.32525	-0.24906	-0.540515	-0.273297	-0.44278	-0.684661	-1.07937	-0.892003	-0.414275	-0.25009	-0.545953	-0.934619	-0.810921	-0.672757	-0.981323	-0.976243	-0.806013	-0.408541	-0.496383
231329	Polr2b	0.310189	0.195163	-0.333112	-0.879543	-0.664557	-0.68773	-0.886866	-0.724154	-0.811614	-0.899926	0.160146	0.376692	-0.729487	-0.29686	-0.215447	-0.284239	-0.622915	-0.721066	-0.893848	-0.394389	-0.25305	-0.077936	-0.938546	-0.934619	-0.819251	-1.01383	-0.753291	-0.710752	-0.241266	-0.595931
231452	Sdad1	-0.283234	0.130605	-0.916538	-0.974933	-0.830626	-1.14842	-1.04243	-1.35374	-1.01502	-1.70613	-0.706694	-0.867965	-0.772468	-0.283845	-0.0870521	-0.623691	-0.88912	-0.90848	-1.0232	-0.90848	-0.288608	-0.392885	-0.941778	-0.845772	-0.877653	-0.773877	-1.09979	-1.13677	-0.3997	-0.612061
231713	Naa25	-0.998723	-0.505462	-0.450406	0.0544149	-1.66068	-1.18656	-0.840578	-1.52847	-1.13907	-1.31922	-0.180207	-0.106176	-0.717285	-0.0974969	0.358684	-0.498641	-0.839702	-1.2806	-0.624432	-0.0162748	-1.76087	-1.15571	-0.873156	-1.1015	-1.32051	-0.895421	-0.459847	-1.09387	-1.18656	-1.26256
231821	Adap1	0.812437	-1.24429	-1.94951	-2.45671	-1.4183	-1.59258	-1.24973	-1.0519	-0.890514	-0.942698	-0.883632	-1.94071	-1.55506	-1.73127	-1.43398	-1.08462	-1.11144	-0.86174	-1.15679	-1.16124	-0.298873	-0.863993	-0.880471	-0.810307	-1.21766	-0.808296	-0.857715	-0.604225	-1.04559	-1.02463
231889	Bud31	0.118788	-0.552387	-1.19139	-0.941778	-1.35879	-1.21766	-0.972702	-1.05769	-0.782647	-0.885365	-0.726052	-0.789432	-0.414438	-0.346851	-0.713317	-0.985215	-0.635602	-0.447047	-0.939888	-0.946778	0.245113	-0.810921	-1.12476	-0.698167	-0.859357	-0.574163	-0.567645	-0.824046	-1.06075	-1.7277
231915	Uspl1	0.497084	-0.80863	-0.615914	-0.553153	-0.614197	-0.528755	-0.555588	-0.776653	-0.694115	-0.539785	0.730859	-0.0752715	-0.755692	-0.538491	-0.504347	-0.838863	-0.670599	-0.642625	-1.06001	-1.30598	-0.113556	-0.447315	-0.347253	-0.430079	-0.552973	-0.625909	-0.420465	-0.746656	-1.02081	-0.608997
232087	Mat2a	0.37036	-2.25017	-1.98994	-1.62506	-1.76087	-1.45564	-1.22394	-1.11061	-1.49117	-1.70976	-0.752974	-0.720216	0.68665	0.702683	0.777248	0.293919	-0.595931	-0.623137	-0.392465	-0.62119	0.895232	-2.45671	-1.14322	-1.2387	-1.14603	-1.59258	-0.741383	-1.18904	-1.9586	-1.9586
232187	Smyd5	0.10589	-0.05823	-0.934114	-0.74542	-0.741383	-1.01705	-1.14603	-1.144	-0.950936	-1.08625	-0.104551	0.0216514	-0.0751691	0.0577603	-0.158665	-0.395507	-0.672404	-0.938546	-0.310562	-1.08017	-0.26201	-0.691883	-0.738692	-0.982831	-0.874151	-0.913728	-0.877096	-0.693044	-0.67114	-0.809069
232210	8430410A17Rik	-0.119605	-1.73701	-2.20552	-1.39383	-2.84344	-2.68886	-2.14513	-1.87458	-1.80159	-2.34826	-1.33287	-1.70613	-1.83033	-1.88994	-2.60069	-3.11147	-2.26908	-2.60069	-2.40987	-2.23604	-0.189881	-0.572859	-1.8976	-1.9655	-1.70255	-2.02937	-1.97774	-1.43101	-1.13159	-2.30297
232440	H2afj	-0.0469827	-0.70752	-0.771547	-1.00358	0.153983	-0.60689	-0.850458	-1.09199	-0.724709	-0.881701	0.477023	-0.135414	-0.104938	-0.0514338	-0.20081	-0.541352	-0.47033	-0.202044	-0.756944	-0.332613	-0.0110363	-0.34004	-0.560887	-0.453121	-1.07446	-0.359248	-0.813651	-0.661472	-0.416146	-0.326009
232969	Zfp428	0.0557784	0.588272	-0.906583	-0.656957	-1.88994	-1.79545	-1.53994	-0.839212	-0.728551	-0.761498	-0.853648	-0.164149	0.235894	-0.205493	-1.3666	-1.66068	-1.0107	-0.752127	-0.830626	-1.07027	2.22615	1.3344	-0.595931	-1.49917	-0.630853	-0.842434	-1.07446	-0.23023	-0.304564	-0.60974
233026	Zfp850	-0.0285311	-0.555588	-0.41582	0.299317	-0.740982	-0.713045	-0.883632	-1.41185	-0.982209	-1.07273	0.207129	0.653303	0.238425	0.358684	-1.21398	-1.76087	-2.60069	-2.34826	-2.09105	-1.04636	-0.421283	-0.23171	-0.484294	-0.731508	-0.938546	-0.526814	-0.824046	-0.854809	0.0994223	-0.605644
233876	Hirip3	0.584912	0.331032	0.663109	0.119869	-0.278265	-0.442652	-0.709031	-0.780084	-1.09103	-0.8383	-0.0483418	0.267944	0.165704	0.3156	-0.162655	-0.354757	-0.841741	-1.05769	-0.443948	-0.61145	-0.29251	0.438855	0.00532472	-0.194252	-0.67356	-0.252091	-0.969427	-0.16476	-1.49611	-0.906078
233908	Fus	0.0682499	-0.855199	-0.745037	-0.719873	-0.807171	-0.935224	-0.815116	-0.430805	-0.604661	-0.559739	-0.389807	-0.869751	-0.0780591	0.0799739	0.0777424	-0.129435	-0.0523942	-0.20987	-0.182271	-0.700507	0.237803	-0.0129352	-0.584037	-0.974933	-0.431665	-0.799045	-0.528755	-0.424372	-1.06728	-1.21398
234023	Arglu1	0.334902	0.0829843	0.104556	-0.622915	-1.33744	-1.25276	-1.24262	-0.781179	-0.907032	-1.00577	0.410447	-0.00744235	-1.21398	-1.23746	-1.17234	-1.37147	-1.09048	-0.884811	-1.47076	-1.83765	-0.0468108	-0.236654	-1.12136	-1.12018	-0.70932	-1.14322	-0.955703	-0.640479	-0.339051	-0.556292
234344	Naf1	0.376199	0.121026	0.696574	0.782207	0.569963	0.30384	-0.0166223	-0.366104	-0.682812	-0.48557	0.759207	0.862612	0.0295314	0.357398	0.517468	0.601742	-1.02532	-1.02397	-0.215974	-0.234515	0.0106146	0.596055	-0.309014	-0.625713	0.107386	-0.820866	-0.488047	-0.355905	0.101738	0.108772
234388	Ccdc124	0.425331	0.140216	-0.551716	-0.451869	-0.643386	-0.733153	-0.736	-0.681512	-0.854809	-0.982209	0.256555	0.112808	-0.0818994	0.305962	-0.0693055	-0.383038	-0.42334	-0.909068	-0.617586	-0.703472	-0.213445	-0.84959	-0.543658	-0.568039	-0.727682	-0.222747	-0.286692	-0.292032	-0.70113	-0.686565
234549	Heatr3	0.223713	0.116031	-0.0915991	-0.853648	-1.03615	-0.788233	-0.815569	-0.667245	-0.734566	-0.636228	-1.09979	0.00985689	-0.449711	-0.55521	-0.618243	-0.742959	-0.661746	-0.682812	-0.928783	-0.681844	-0.305225	-0.767756	-0.287562	-0.788638	-1.39176	-0.574941	-0.979892	-0.460258	-1.86075	-0.720216
234734	Aars	-0.377369	-0.459418	-0.208745	-0.737114	-0.794365	-0.859901	-0.562644	-0.810921	-0.809836	-0.874151	-1.56278	-1.17741	0.315472	0.249994	-0.0641526	-0.480839	-0.726609	-0.789717	-0.696196	-0.833392	-0.43832	-0.204494	-1.18286	-0.784882	-1.05548	-0.869751	-0.934114	-0.835366	-0.961208	-1.37407
234865	Nup133	0.00980196	0.0297355	-0.44894	-0.851334	-0.605118	-0.470954	-0.69136	-0.667534	-0.629756	-0.758115	-0.698167	-0.193577	-0.148891	-0.120578	-0.156548	-0.128573	-0.380794	-0.70932	-0.324921	-0.544002	-0.462546	-0.216608	-0.540329	-0.653773	-0.648096	-0.805573	-0.922675	-0.48656	-0.211942	-0.310839
235184	Msantd2	1.93588	1.53758	0.343751	0.997116	-0.386897	-0.639658	-0.979358	-1.00306	-1.30111	-1.12476	0.951271	2.06633	0.988189	0.639952	0.112383	-0.145977	-0.775088	-0.357722	-0.625511	-0.0544877	0.207284	1.47932	-0.371194	-0.531336	-0.392595	-1.23354	-0.716587	-0.98381	1.20618	1.1894
235907	Zfp71-rs1	0.0495024	-0.34169	0.334902	-0.746929	-0.623691	-0.571567	-0.623137	-0.651496	-0.514593	-0.591383	0.92855	1.02891	-0.286898	-0.140096	0.251908	-0.571809	-0.949114	-0.724709	-1.05769	-1.13579	-0.000524577	-0.310637	-0.716587	-0.411547	-0.39506	-0.352647	-0.64855	-0.509647	-0.185912	-0.568557
236899	Pcyt1b	-0.298041	0.328112	-0.198956	-0.784882	-1.22942	-1.57007	-2.20552	-2.15847	-2.51248	-2.62931	-1.26589	0.156171	-0.268388	-0.919268	-0.564512	-0.862219	-1.1147	-1.01989	-1.08376	-1.57342	-0.489558	0.611093	-0.629939	-1.05618	-1.70613	-0.958513	-1.57675	-1.25145	-2.14513	-1.82365
236930	Ercc6l	0.244431	-0.791238	-0.417978	-1.17108	-1.47076	-1.70976	-1.83033	-1.50793	-1.3666	-1.69266	0.22662	0.28537	-0.15213	-0.0760572	-0.094186	-0.468219	-1.27245	-1.747	-1.04459	-1.13514	0.523643	-0.299079	-1.82365	-1.14516	-0.878506	-1.49611	-1.43398	-0.837341	-0.858207	-1.36484
237422	Ric8b	1.33653	-0.471767	-0.0171535	0.194497	-0.973151	-0.661033	-0.817695	-0.759685	-0.535187	-0.0861979	-1.2709	-1.51798	-0.968787	-1.00358	-0.626558	-0.990674	-0.107122	-0.172497	-0.842055	-0.528163	-0.775389	-1.82365	-0.526341	-0.787911	-1.29378	-0.832248	-0.441217	-0.754489	-1.15797	-1.12789
237823	Pfas	0.0598522	0.807436	0.665073	0.567127	-0.742959	-0.426454	-0.621996	-0.425054	-0.836821	-0.51084	-0.77279	0.322314	0.106078	0.332963	-0.0406832	-0.0424614	-0.788638	-1.3107	-0.812926	-0.785325	-0.728551	-0.539004	-0.247945	-0.164149	-0.872685	-0.477639	-0.569531	-0.349118	-1.7159	-0.852849
237877	Atad5	-0.0840089	0.0931999	0.489163	0.124758	-0.631226	-0.212668	-0.708186	-0.106481	-0.473025	-0.0293787	-0.00510751	0.219357	0.594048	0.18798	-0.0187853	-0.0456845	-0.181241	-0.822588	-0.645518	-0.0173377	-0.36204	-0.47515	-0.001857	-0.279098	-0.610147	-0.460258	-0.597142	-0.291346	-1.07446	-0.395932
239083	Ccnb1ip1	0.178598	-0.347431	-0.740982	-0.482296	-0.761167	-0.696951	-1.04156	-1.21903	-1.20947	-1.9151	0.418564	0.761436	-0.546374	-0.605467	-0.446153	-1.30902	-1.72159	-1.11656	-1.45564	-0.502573	-0.12836	-0.353626	-1.25837	-1.08827	-1.22816	-2.53617	-1.45742	-2.28922	-0.353215	-0.442995
239188	Enox1	1.02074	-1.2151	-0.491261	-0.854809	-2.40987	-2.34826	-2.32269	-1.9586	-2.07895	-2.11758	-0.0227979	-1.08625	-0.531336	-0.669116	-2.00594	-2.06027	-1.52847	-1.17234	-1.62506	-2.20552	3.68792	0.572623	-0.6279	-0.993051	-1.98994	-0.713317	-1.67564	-1.00507	-2.07895	-1.8976
240641	Kif20b	0.319289	0.196135	-0.243134	-0.26618	-0.797976	-0.602505	-0.797637	-0.341474	-0.537824	-0.632695	-0.782647	-0.580362	-0.37805	-0.336424	-0.443789	-0.560165	-0.72735	-0.800735	-0.773103	-0.517681	-0.327633	0.146222	-0.263401	-0.224371	-0.93806	-0.535011	-0.492493	-0.493641	-1.27875	-1.30598
241490	Rbm45	0.170592	-0.054015	-0.0134509	-0.989688	-1.21287	-0.780431	-0.988993	-1.06075	-1.00358	-0.786715	-0.0178349	0.353583	0.0877884	0.15414	0.0912952	-0.155373	-0.156944	-0.384688	-0.671741	-0.613847	0.0362353	0.521895	-0.171151	-0.557193	-0.545953	-0.497089	-0.156504	-0.177366	-1.22008	-0.552097
242466	Zfp462	0.409674	-0.903325	1.56376	1.33653	0.535927	0.78412	0.116274	-0.254619	-0.360603	0.10962	0.423313	0.115104	0.192818	0.140165	0.258471	0.212439	-0.210618	-0.910158	-1.29013	0.206759	-0.28027	-0.913728	0.186099	0.121026	-0.198452	-0.367348	0.271398	0.484167	-0.794365	-0.233277
242509	Bnc2	1.92606	0.435567	1.10262	1.51107	-0.0653094	-0.0583844	-0.853648	-1.00866	-0.854047	-0.714971	1.13895	1.34446	2.01417	1.67211	0.0436063	-0.0916159	-0.687215	-0.0587153	-1.01383	-0.418906	0.535927	0.199138	0.258663	-0.33454	-0.833045	-0.751924	-1.83765	-0.725331	-1.93101	-1.70976
243272	Sbno1	-0.0981229	-0.730907	0.681363	0.700705	0.386515	0.717592	0.0761003	-0.0219797	0.178214	0.195644	-0.987496	-1.21635	-0.129757	-0.312183	-0.124173	-0.529516	-0.325352	-0.436608	-0.67114	-0.0168559	-1.70976	-0.553981	-0.223601	-0.310417	-0.436488	-0.206498	-0.521511	-0.646214	-0.874151	-0.0542423
243574	Kbtbd8	0.711546	0.0394368	-0.0164929	-0.603836	-0.77346	-0.430805	-0.519714	-0.632195	-1.02886	-1.2709	1.52388	0.97307	0.156905	0.357627	0.06164	-0.234447	-1.09199	-1.03017	-0.819935	-0.166476	-0.091673	-0.454394	-0.301528	-0.501485	-0.621626	-0.768448	-0.500476	-0.501006	-1.55506	-0.681027
243963	Zfp473	1.10785	0.313777	0.522423	-0.330782	-0.630563	-0.570625	-0.538328	-0.0349267	-0.428016	-0.405907	0.250869	0.140358	0.209967	-0.419712	-0.216366	-0.483666	-0.835731	-1.10327	-0.686255	-0.721066	-0.281257	-0.559549	-0.231376	-0.322316	-1.48553	-0.449178	-1.18156	-0.393855	-1.51508	-1.21635
244329	Mcph1	-1.55946	-0.106889	0.353852	0.16385	0.0235169	0.194202	0.369314	0.188402	0.27163	-0.176095	-1.08827	-1.42551	-0.446029	-0.961208	-0.252018	0.0472253	-0.248016	-0.517103	-0.109881	0.206838	-1.62506	-0.819251	-0.0709423	-0.312736	-0.328948	-0.424497	-0.163628	-0.371774	-1.31246	-0.831417
244448	Triml1	-1.06728	-1.12136	-0.907959	-0.934114	-0.661746	-0.308086	-0.425245	-0.494112	-0.555588	-0.413689	-1.0753	-0.864666	-1.34755	-1.15571	-1.26925	-1.13907	-0.765099	-0.440503	-0.839212	-0.281491	-1.1653	-1.31922	-0.294509	-0.335201	-0.666717	-1.03518	-0.668584	-1.08979	-1.21177	-0.688666
245469	Pdzd4	0.269322	1.08597	1.38431	0.881191	0.615067	0.302872	-0.914141	-0.633733	-1.37727	-1.13159	-0.0866672	0.626057	0.287195	0.631296	0.716563	0.391444	-1.7159	-1.24706	-0.935224	-0.64529	-0.124264	0.966438	0.577894	-0.144111	-0.141328	-0.151728	-1.08906	-0.165749	-2.65963	-0.903325
245474	Dkc1	0.230184	0.561829	0.153864	-0.55521	-0.277295	-0.361483	-0.757799	-1.15066	-1.09979	-1.18286	0.145376	0.59686	0.898184	1.42037	1.08451	0.537316	-0.612253	-1.00866	-0.465085	-0.0577368	-0.0956645	-0.454019	-0.389807	-0.526499	-0.978806	-0.695479	-0.602505	-0.957716	-1.68913	-1.21903
252870	Usp7	-0.398127	-0.598898	-0.665344	-0.725021	-0.768877	-0.605644	-0.775389	-0.688895	-0.695479	-0.660472	-0.19594	0.0752716	-0.0587543	0.183848	-0.140167	-0.351825	-0.802794	-0.962412	-0.740236	-0.348038	-0.339269	-0.307003	-0.347514	-0.570076	-0.52782	-0.565064	-0.500643	-0.408226	-0.637902	-0.372995
268465	Eme1	0.849613	0.58128	-0.552579	-0.828019	-0.668831	-1.19499	-0.667245	-0.441456	-0.571091	-0.883982	0.505234	0.497084	0.488041	0.354161	0.0754765	-0.297468	-0.615756	-1.13032	-0.276315	-0.467188	-0.119588	0.00830234	-0.746929	-1.18413	-0.754489	-0.775389	-0.769845	-0.505789	-0.510685	-1.12274
269254	Setx	0.0366938	0.137271	0.579133	-0.0350634	-0.266659	-0.319017	-0.978372	-0.652385	-0.603091	-0.124147	-0.513188	-0.742773	-0.263604	-0.274955	-0.385747	-0.616091	-1.11656	-1.22394	-1.20394	-0.0215236	-0.232902	-0.0863389	-0.115311	0.108147	-0.246988	-0.314151	-0.363512	0.249543	-1.35729	-0.370511
269424	Phf17	0.136617	0.0112496	0.0357901	0.149869	-0.532825	-0.376444	-0.655936	-0.659438	-0.618026	-0.718832	0.00656464	0.391166	2.25645	1.56636	0.608254	0.0702268	-0.960694	-0.637451	-0.652861	-0.0467506	-0.176142	-0.239237	-0.511436	-0.502887	-0.787911	-0.314433	-0.370649	-0.524585	-0.601729	-0.453699
269470	Wdr3	0.432059	0.0697526	-0.106594	-0.68299	-1.20175	-0.767756	-1.09103	-0.937428	-1.04243	-0.862219	-0.371774	-0.0756244	-0.798381	-0.678215	-0.514011	-0.682345	-1.03234	-1.42551	-1.17959	-0.897001	-0.18957	-0.731508	-0.418785	-0.715388	-1.27783	-0.656957	-0.749522	-0.501164	-1.83033	-0.827689
269536	Tex10	0.0206186	-0.117736	-0.799681	-0.771547	-0.711613	-0.763626	-0.915964	-0.425381	-0.571279	-0.783836	-0.52401	-0.276315	-0.517222	-0.30683	-0.513046	-0.745037	-1.02777	-1.2151	-0.963977	-0.926554	-0.255794	-0.357478	-0.833392	-0.820411	-0.797202	-0.787599	-0.930167	-0.628163	-0.591756	-0.661033
269582	Clspn	0.426451	0.596315	0.331923	0.408945	-0.443948	-0.324215	-0.696451	0.243578	-0.492195	-0.357097	0.409422	0.0478999	0.158703	0.00750755	0.483777	-0.0514338	-0.343507	-0.407361	-0.763626	-0.723534	-0.854047	-0.263345	-0.207637	-0.582004	-1.04891	-0.493641	-0.363832	-0.216608	-1.43101	-0.614016
270669	Mbtps2	-0.825067	0.0627084	1.54809	1.23324	0.735439	1.17728	0.13048	0.0905605	-0.256692	0.228864	-0.669116	0.341484	0.639085	0.666426	0.502866	0.525532	0.489359	0.0501229	0.067275	0.683824	-1.13159	-0.792599	0.543896	0.315472	-0.0422837	-0.609511	-0.182666	0.0865708	-1.16006	-0.308259
270685	Mthfd1l	0.0545551	0.242691	0.6278	0.324029	-0.0734218	0.0939629	-0.56688	-0.282254	-0.816877	-0.543658	-0.83027	-1.26053	-0.315921	-0.056232	0.257382	-0.0541758	-0.489558	-0.659911	-0.350113	-0.569855	-0.731985	-0.318917	0.183663	-0.296573	-1.06394	-0.687509	-1.28155	-0.331532	-2.45671	-1.36276
272538	Tango6	0.185643	0.86525	0.129982	0.126732	0.678131	0.36824	-0.163334	-0.823375	-1.26053	-0.829885	-0.895421	-0.0554839	0.396158	0.577166	0.0458474	-0.039132	0.0227646	-0.490532	-0.242346	-0.167015	-1.01435	-0.643606	-0.0995169	-0.289295	-0.466741	-0.462826	-0.734566	-0.664847	-1.06224	-0.940581
276919	Gemin4	0.0687979	-0.340278	0.0716126	-0.508341	-1.0873	-0.768448	-1.20479	-1.12136	-1.67063	-0.978372	-0.223546	0.169872	-0.0375159	0.0059913	-0.255563	-0.367114	-1.17614	-1.51196	-0.685143	-1.2151	-0.180619	-0.955151	-0.52498	-1.28504	-0.995371	-0.503056	-0.665344	-0.317681	-2.04088	-1.0232
277353	Tcfl5	-0.461038	-0.37635	0.609241	0.126133	0.118272	-0.0370829	-0.617345	-1.57007	-2.45671	-0.946316	-0.324438	0.0618381	0.0512572	0.279026	1.08984	1.06705	-1.21287	-1.21635	0.391308	-0.021355	-0.177522	-0.197026	-0.987496	-0.602099	-0.622171	-1.05862	-0.632195	-0.910591	-0.778897	-0.412447
319178	Hist1h2bb	0.385776	-0.98381	-1.82365	-2.28922	-0.972702	-0.724154	0.298169	-0.801464	-0.399121	0.512676	0.715181	-0.109396	-2.07895	-1.37898	-1.4891	-1.20175	-0.530965	0.585864	-0.820411	-0.178015	-0.9259	-1.35545	-0.254974	-0.783053	-1.29959	-0.378125	0.360481	-1.11739	-0.7473	-1.0519
319885	Zcchc7	0.0131594	-0.647895	-0.412308	-0.952373	-1.12589	-1.20778	-1.63719	-1.30263	-1.38405	-2.30297	-0.0211106	0.0557784	0.154636	0.251223	0.470506	0.184146	-0.916993	-0.651082	-0.969427	-0.544871	-0.549174	-0.228668	-1.64995	-0.927852	-0.517681	-1.43918	-1.16006	-0.932652	-0.389899	-0.475869
319939	Tns3	-0.0209033	-1.81141	-1.09048	-1.27438	-2.02937	-2.11758	-1.9655	-1.49369	-1.2919	-1.16773	-1.37407	-1.38627	-1.09868	-1.24002	-1.64107	-1.92325	-1.24429	-0.883041	-2.38563	-1.73701	-0.277183	-1.02938	-1.28344	-1.50793	-1.40523	-1.11569	-1.16861	-1.19139	-1.86742	-1.40787
320117	C730049O14Rik	0.0280092	-1.19499	-0.30967	-0.480141	-1.72159	-1.56626	-1.64107	-1.28344	-1.43101	-1.21075	0.745975	0.148725	0.113272	-0.246822	-0.595261	-0.524749	-0.377923	-0.270186	-0.474098	-0.289624	-0.534801	-0.580597	-0.523825	-0.735633	-0.985976	-0.899926	-1.01822	-1.33287	-1.67063	-1.57342
320165	Tacc1	0.355453	0.247962	0.780588	0.644725	0.245392	0.255754	-0.592082	-0.558209	0.178433	0.141584	0.556903	0.304775	0.419336	0.456361	0.487397	0.326327	0.100799	0.117068	-0.677079	-0.217589	-0.299482	-0.212949	-0.133963	-0.201809	-0.355153	-0.291651	-0.524237	-0.306163	-0.788233	-0.743839
320202	Lefty2	-0.704663	2.1904	1.05305	1.68801	0.931363	1.08245	0.268418	-0.352535	-0.702974	-0.0413543	-2.51248	-0.210021	-0.349556	-0.253271	-0.17452	0.192364	-0.976243	-0.653114	-0.587048	-0.576869	-0.586199	-0.362213	-0.329973	-0.579083	-0.416146	-0.928783	-1.4891	-0.426454	-2.62931	-0.48834
320267	Fubp3	0.669038	0.299556	-0.148244	-0.509033	-1.26256	-0.495574	-0.571091	-0.0295016	-0.472032	-0.202393	-0.0535852	-0.639143	-1.13907	-1.31392	-0.996728	-0.999988	-0.801058	-0.929628	-1.38194	-0.514786	-0.578094	-0.593937	-0.324828	-0.635602	-1.06224	-0.976243	-0.299986	-0.279938	-1.40344	-0.791701
320394	Cenpt	-0.180455	-0.597592	-0.728289	-0.686042	-0.929628	-0.681313	-0.659661	-1.03338	-0.833857	-1.00358	0.512342	0.291326	0.142671	-0.452734	-0.733374	-0.726052	-0.380417	-0.589455	-0.450988	-0.591913	-0.0445569	-0.13658	-0.564916	-0.956187	-0.975566	-0.928398	-1.13985	-0.868947	0.367761	-0.153141
320557	Fam169a	0.0997447	0.428908	0.427783	0.49676	-0.368406	-0.723031	-0.710979	-0.680562	-0.62641	-1.7159	-0.519065	-0.226129	-0.431474	-0.653773	-0.262137	-0.652199	-1.62038	-1.88233	-1.31392	-1.23354	-0.141405	-0.115341	-0.644329	-1.7159	-0.247054	-1.83033	-1.98994	-0.542319	0.0168846	-0.615543
320632	Snrnp200	0.294986	0.757015	0.674161	-0.608031	0.1345	-0.0936802	-0.718148	-0.53958	-0.497985	-0.629568	-0.0474057	-0.542544	-0.644073	-0.530729	-0.622915	-0.593504	-0.254925	-0.59231	-0.712045	-0.6641	-0.416598	0.872303	0.19946	0.0945556	-1.01331	-0.379066	-0.502423	-0.611683	-1.61537	-0.967224
327762	Dna2	0.139404	0.400554	0.172889	0.159217	-0.283624	-0.315669	-0.0161513	-0.117258	-0.765528	-0.960694	-0.982831	-0.0744923	-0.190754	-0.44252	-0.635029	-0.912273	-1.1636	-1.58804	-1.07644	-0.462546	-0.549408	-0.111059	-0.60629	-1.33988	-0.635029	-1.15066	-1.83033	-1.29632	0.588559	-0.19559
328099	Prps1l3	0.394322	0.0637965	0.447287	0.397619	0.0687494	-0.0475605	-0.640027	-0.396668	-0.632853	-0.73028	0.561608	0.846066	-0.000551813	-0.434611	0.506886	0.342453	-0.66299	-0.860234	-0.700507	-0.2754	0.0925218	0.698017	-0.902769	-0.599809	-0.0314962	-1.13797	-0.538491	-0.614455	0.833022	-0.128937
330671	B4galnt4	-0.650032	-1.27875	-1.02622	-1.29484	-0.883041	-0.646031	-0.827689	-0.722775	-0.915964	-0.696695	-0.841741	-0.607442	-0.916538	-0.986473	-0.8383	-0.729487	-0.259992	-0.338363	-0.505168	-0.644974	-0.844969	-0.824809	-0.533772	-0.56688	-0.805318	-0.725612	-0.870204	-0.768877	-0.924612	-1.20072
331623	Bend3	1.46093	0.286008	0.392495	0.303222	-0.706386	-0.909068	-0.968787	-0.848032	-2.14513	-0.998723	0.721797	0.727336	0.555109	1.17128	0.68538	0.258663	-0.910591	-1.26448	-0.990285	-1.4502	2.44507	-0.219182	-0.575621	-0.763626	-0.661746	-0.173833	-0.950936	-0.149209	-2.23604	-0.608425
332221	Zscan10	0.329367	-0.678547	-0.40639	-0.554385	-0.946778	-0.798381	-0.820866	-1.03825	-1.81141	-1.25446	-0.0178404	0.0534281	-0.205187	0.439314	0.0878792	-0.647895	-1.70976	-2.22216	-0.860991	-1.33287	-0.137602	-0.647582	-0.660746	-0.669116	-0.715715	-0.333425	-1.0024	-0.381068	-1.80616	-1.08215
338359	Supv3l1	0.186814	0.435211	-0.0709565	-0.504347	-0.881382	-0.723534	-0.799681	-0.811614	-0.618243	-0.791238	-0.184173	0.330669	0.0850335	0.177001	-0.21357	-0.564916	-0.497846	-0.888504	-0.835054	-0.173197	0.00774177	0.157133	-0.735069	-0.258536	-0.491626	-0.373264	-0.295529	-0.510319	0.132681	-0.250262
353170	Txlng	0.0742516	0.270114	0.547265	0.108477	-0.049835	-0.0623871	-0.820411	-1.0873	-1.29378	-1.35729	0.811667	1.52589	0.584668	2.40799	1.04224	0.175976	-0.931668	-0.811267	-0.655767	-0.00118603	0.165388	0.137194	-0.142752	-0.510031	0.142612	-0.56729	-0.275582	-0.801957	0.936326	-0.251095
353187	Nr1d2	0.0129648	-0.00896797	0.775334	0.668041	0.523194	-0.0118489	-0.422673	-0.959061	-0.573538	-0.165222	0.172889	0.180737	-0.172301	-0.0510267	0.195834	-0.0707591	-0.683504	-0.276085	-0.684932	-0.0990027	-0.133374	-0.175332	-0.692405	-0.351345	-0.299256	-0.550912	-0.333635	-0.902146	0.667611	0.190023
353283	Eras	-0.847604	-1.64563	-1.20947	-1.21177	-1.47945	-1.37727	-1.37407	-1.88994	-1.55946	-2.56475	-0.198074	-0.875117	-0.593698	-0.881035	-0.912702	-1.09979	-1.81141	-1.73701	-0.714971	-1.86075	-0.305509	-1.19654	-1.51508	-2.09105	-1.7426	-1.70976	-2.60069	-1.94071	-0.482296	-1.01989
380684	Nefh	0.763926	0.0844028	-2.36729	-2.62931	-2.25017	-2.36729	-2.28922	-2.22216	-1.85333	-2.19049	0.337779	0.266338	0.826681	0.38624	0.0192527	-0.69472	-0.870204	-0.661033	-0.929168	-1.13407	2.24287	2.74679	-0.662705	-1.13797	-0.990674	-0.678547	-1.00358	-0.798683	-1.03679	-1.20479
380773	Slirp	0.223187	0.132947	-0.64653	-0.881701	-0.93918	-1.03746	-0.764221	-0.501485	-0.621425	-0.709933	-0.169043	-0.0141273	-0.267281	-0.316978	-0.359362	-0.46658	-0.602505	-0.581751	-0.569684	-0.840578	-0.233416	-0.624432	-0.780431	-0.815116	-0.589455	-0.868368	-0.582679	-0.849106	-0.553804	-0.82938
381591	L1td1	0.560641	-0.619781	0.0229169	-0.614926	-1.62038	-1.23466	-1.66706	-1.51196	-2.11758	-1.93101	-0.754173	-0.322506	-0.00440488	0.0673286	-0.630853	-0.808034	-2.72911	-2.80205	-1.70255	-1.6044	-0.459697	-1.0519	-0.864319	-1.39859	-1.44741	-1.09787	-2.11758	-1.17322	-3.35668	-2.38563
382038	Urb2	0.233037	-0.548205	-0.126227	-0.39207	-0.458519	-0.485167	-0.80632	-0.756582	-1.06915	-1.02397	-0.644776	-0.927852	-0.428879	-0.306744	-0.618434	-0.70234	-1.02173	-1.75336	-1.31713	-0.625713	-0.611864	-1.13677	-0.26145	-0.362531	-0.675246	-0.58368	-0.607279	-0.549408	-1.37147	-1.03017
383901	Gm5279	0.112383	-0.512305	-1.69737	0.117588	-0.101	-0.377588	0.158151	0.368377	0.282221	-0.027827	-2.01679	-2.07106	-1.80159	-1.87458	-2.11758	-1.7159	-1.41185	-0.838863	-1.01822	-1.61231	-0.116324	-1.57675	-1.09787	-0.675691	-1.07027	-0.632442	-0.883632	-0.935811	-1.46766	-1.47597
433064	Gm17748	0.599283	0.602742	0.0327075	-0.325172	-0.404409	-0.707853	-0.464623	-0.595931	-0.590283	-0.636905	-0.243963	0.107816	-0.617345	0.196688	0.143483	-0.369573	-0.521692	-0.793482	-0.688666	-0.542849	-0.537642	-0.375259	-1.03615	-0.839702	-0.308336	-0.809069	-0.856223	-0.622433	-0.169837	-1.0191
433759	Hdac1	-0.13758	-0.082797	-0.57767	-0.712672	-0.772	-0.941778	-0.829885	-0.65814	-0.674646	-0.810307	-0.0754586	-0.0818994	-0.0234207	0.0553715	-0.0472818	-0.108273	-0.392595	-0.65814	-0.376654	-0.330782	-0.325438	-0.268554	-0.598659	-0.673241	-0.616894	-0.815885	-0.772259	-0.52343	-0.371413	-0.597385
445007	Nup85	0.0621267	0.26578	0.0372379	-0.0563316	-0.421815	-0.883632	-0.97207	-0.805573	-0.927342	-1.0156	-0.943988	-0.111003	0.414476	0.695832	0.118359	-0.245893	-0.511436	-0.64653	-0.714579	-0.607721	-0.542018	-0.131463	-1.04891	-1.54232	-0.883632	-1.52255	-1.22008	-0.806768	-0.382396	-0.521012
448850	Znhit3	0.612664	-0.00043445	-0.681844	-0.49381	-1.17854	-1.39383	-1.09721	-1.02397	-1.02253	-1.08122	0.350856	0.207941	-0.0323705	0.260434	-0.0985328	-0.336983	-0.517681	-0.759685	-0.800461	-0.670599	-0.368545	-0.237601	-0.675907	-0.710202	-0.731508	-0.733699	-0.780681	-0.526977	-0.911088	-1.35374
626316	Gm13051	0.0145471	-1.1495	-0.224613	-0.581099	-0.976243	-0.871526	-0.973151	-1.17322	-1.16773	-1.08534	0.479544	-0.247743	-0.482606	-0.4983	-1.02173	-1.09721	-2.36729	-2.48356	-1.80616	-0.963383	5.61003e-05	-0.258628	-0.605118	-0.544002	-0.34236	-0.605875	-0.597832	-0.767756	-0.433332	-0.792599
627110	Tubb2a-ps2	0.0353852	-0.659661	-1.0107	-0.863534	-0.536393	-0.698921	-1.02886	-1.64995	-1.15571	-1.10812	-1.41185	-1.80159	-0.952373	-0.71054	-0.860991	-0.598898	-0.428996	0.458551	-0.599809	-1.03234	-0.46132	-1.21287	-1.16439	-1.66068	-1.80159	-0.940581	-1.4183	-1.63062	-1.25145	-0.575222
630539	LOC630539	0.484327	0.0629438	0.20271	-0.417774	0.168896	0.0766113	-0.160373	-0.47468	-0.730554	-0.750199	0.385101	0.190023	-0.276927	-0.0553828	0.158514	-0.0372772	-0.36459	-0.67356	-0.28885	-0.726052	-0.119506	0.388169	-0.459418	-0.466114	-0.159549	-0.69136	-0.462967	-0.640027	0.502866	0.184824
653016	Gm7325	0.00879422	0.0377827	-0.782647	-0.0844305	-1.17741	-1.20947	-1.4183	-1.1476	-0.77346	-0.743839	-0.804523	-1.04891	-1.45564	-2.02937	-2.13209	-2.01679	-1.47945	-1.21075	-1.83033	-1.7426	0.0293141	-0.603627	1.12272	0.0195537	-1.35729	-1.11739	-2.40987	-1.26448	-2.19049	-1.24841
666532	Gm13139	0.358932	-1.40991	0.100799	-0.148427	-1.13677	-1.08122	-0.998152	-0.885896	-0.798683	-0.639393	-0.252743	-0.0646183	-0.792247	-0.430918	-0.21018	-0.582528	-1.01383	-0.574941	-1.19393	0.047479	-0.722775	-1.51508	-1.48553	-1.12274	-0.368734	-0.773103	-1.16641	-1.19654	-0.976243	-1.38194
672498	Gm9564	-0.163724	1.66015	2.20369	1.3655	-0.304872	-0.622433	-0.645518	-0.919268	-0.755956	-0.766082	-0.553599	2.8892	2.42904	3.46311	2.31946	1.10614	-1.65604	-1.45928	-1.55506	-1.39654	-1.20175	0.420989	0.0834509	-0.449977	-0.462192	-0.298041	-1.51508	0.429884	-1.76724	-0.990674
100039000	Gm2004	0.749373	0.118272	0.481426	-1.2709	-0.600021	-0.889535	-1.24706	-1.15244	-0.753908	-1.03679	0.346022	0.71593	-0.00040695	-0.00743222	-0.477309	-1.11061	-0.949761	-0.667245	-0.870204	-1.09505	-1.07644	-0.246658	-0.919268	-1.04084	-0.850952	-0.985976	-1.47597	-0.995939	0.0588354	0.067381
100039026	Gm10031	0.24455	0.346022	0.0906554	-0.113967	-0.0557085	-0.0830798	-0.927342	-0.924612	-0.408541	-0.74542	-1.08376	-0.93918	-0.90848	-0.936849	-0.0814808	-0.571279	-0.904348	-0.548587	-1.04636	-1.31392	0.0287801	-0.0315091	-0.760841	-0.458896	-0.998723	-0.474098	-0.563338	-0.784882	-0.735355	-1.02622
100039343	Gm9797	-0.117215	-0.436196	-0.793753	-0.503056	-0.898045	-1.03825	-1.18286	-1.33523	-1.40344	-1.52847	-0.505789	-0.0550886	-0.108473	-0.0712543	-0.0665604	-0.295325	-1.04334	-1.3415	-0.666717	-1.08979	-0.15674	-0.219446	-1.40787	-1.62038	-0.788638	-1.65604	-1.10622	-1.00358	-0.597142	-0.946316
100039668	Gm12397	0.329972	-0.0102445	0.321586	0.0175227	-0.521692	-0.453474	-0.895932	-0.640701	-1.00929	-0.527666	0.130874	1.49395	-0.602099	-0.0981053	0.194408	0.727716	-0.102817	-1.00419	-0.144268	0.201286	-0.384514	0.290789	0.597767	-0.24381	-0.477937	-0.205142	0.500857	0.900407	-1.15571	0.400067
100039706	Gm2381	0.287067	-1.59258	-0.911658	-1.73127	-1.29013	-1.29013	-1.31246	-0.970921	-0.993769	-1.05924	0.476645	0.0244842	0.0114862	0.415708	-0.305749	-0.604469	-0.739419	-0.693598	-0.730554	-0.437699	-0.239863	-0.234944	-0.402484	-0.404918	-0.394057	-0.269162	-0.387135	-0.36138	-0.525972	-0.614699
100040573	LOC100040573	0.633542	-0.623391	-0.469406	-0.676566	-0.796835	-1.03679	-0.935224	-0.767756	-0.737114	-0.835054	-0.32195	-0.0763363	-0.890051	-0.86174	-0.436488	-1.12789	-0.726837	-0.747885	-1.17322	-0.638403	0.337312	-0.505954	-0.793482	-0.642935	-0.924612	-0.52782	-0.500835	-1.01435	-0.935811	-1.0317
100040708	Atp5l2	-0.116028	-0.112699	-1.09787	-1.68484	-0.943396	-1.51196	-1.24841	-1.0753	-0.959061	-0.962958	-0.0229549	-0.0155021	-0.249716	-0.112653	-0.130808	-0.308259	-0.48737	-0.30939	-0.668584	-0.363999	-0.193838	-0.485167	-1.16773	-0.780941	-0.840578	-0.795054	-0.684392	-0.696951	-0.70932	-0.65497
100041230	Hist1h4m	0.0726683	-0.0498577	-0.589455	-1.64563	-0.495701	-1.23354	-2.84344	-2.93528	-2.60069	-3.2077	0.998275	-0.65063	-0.990285	-0.751254	-0.571567	-0.496508	-1.66706	-0.626758	-1.45928	-2.99018	3.90956	0.581516	-1.40523	-1.61537	-2.76055	-1.05028	-2.68886	-0.360918	-0.221658	0.203627
100041379	Gm13242	0.0300422	-1.00627	-0.709933	-1.05271	-1.44741	-1.55946	-2.23604	-2.36729	-2.26908	-1.33744	1.26575	1.06599	0.817023	0.443886	-0.244717	-1.33744	-3.68531	-2.72911	-3.27771	-0.173978	-0.178015	-0.290368	-0.238849	-0.347616	-0.961786	-0.538006	-0.546144	-0.347514	-1.44098	-0.477309
100043444	LOC100043444	-0.347514	-0.248912	0.0324001	-0.3076	-0.587578	-0.541502	-0.378547	-0.709933	-0.695784	-0.974373	-0.738307	-0.623944	-0.868947	-0.84959	-0.192489	-0.242596	-1.06456	-0.935811	-0.764527	-0.859357	-0.587437	-1.07851	-0.958513	-0.890514	-0.542544	-0.963977	-0.726837	-1.21287	-0.313218	-0.467065
100043714	Gm10774	0.107431	-0.245961	-0.905305	-0.476785	-1.02081	-1.16773	-0.893333	-0.585596	-0.755161	-0.757477	-0.271589	-0.313675	-0.343023	-0.116138	-0.526232	-0.748564	-0.935224	-0.598659	-0.871051	-0.979358	-0.00989189	-0.520462	-0.599534	-0.726837	-0.635282	-0.642935	-0.751568	-0.357579	-0.965279	-0.869751
100044139	LOC100044139	0.256782	-0.251166	0.378956	-0.0170863	0.234358	-0.298119	-0.42813	-0.904785	-1.13514	-0.763353	-0.261588	-0.210232	-0.102972	0.558127	0.754189	0.528243	-0.508086	-0.810558	0.0932413	-0.0497027	-0.137491	-0.685449	-0.554899	-0.717574	-0.380923	-1.13677	-0.694115	-0.422293	-0.634279	-0.613008
100044211	LOC100044211	0.701212	0.374312	0.0387516	-0.0949467	-0.601335	-0.379209	-0.608425	-0.788638	-0.83104	-0.922675	-0.501726	0.0495583	-0.574941	-0.563718	-0.110264	-0.444937	-0.802437	-1.40094	-0.90956	-0.655936	-0.43758	-0.941224	-0.320178	-0.577481	-1.19032	-1.03338	-0.687215	-0.431749	-1.79545	-0.901637
100044333	LOC100044333	0.000424514	0.429047	0.168398	0.576078	0.22028	0.0149943	-0.104271	-0.592082	-0.570925	-0.733374	-0.620938	-0.300322	0.516844	0.155124	0.0666609	-0.325352	-0.681313	-0.846297	-0.417407	-0.507921	-0.333891	0.26307	-0.0591997	-0.70234	-0.58021	-0.534801	-0.704901	-0.636475	0.51404	0.175358
100044383	LOC100044383	0.0180625	0.204526	0.0372877	0.224124	-0.446668	-0.654738	-0.421659	-0.723031	-0.758115	-0.625909	-0.113768	0.908187	0.468134	0.500273	0.302734	0.127095	-1.22147	-0.584499	-0.110598	-0.101623	-0.338755	-0.225251	-0.806013	-1.24429	-0.846851	-1.08462	-1.1495	-1.29484	-0.278194	-0.335798
100045488	LOC100045488	0.367465	-1.43918	-1.49117	-1.87458	-3.05336	-2.99018	-2.76055	-2.84344	-3.27771	-3.89063	0.475636	0.885131	0.395223	0.340983	-0.698167	-1.87458	-2.56475	-2.19049	-2.72911	-1.70255	-0.165532	-0.6279	-2.09105	-2.15847	-2.15847	-2.10377	-2.02937	-2.56475	-1.36832	-2.65963
100045567	LOC100045567	0.027927	-1.20175	-1.34579	-1.07339	-1.46766	-1.78019	-1.80159	-1.54232	-1.78019	-1.88994	0.233456	-0.0344263	-0.0870829	-0.682345	-0.780431	-0.967953	-1.4183	-1.30902	-1.24841	-1.18286	0.71088	-0.373687	-0.943988	-1.21398	-0.604917	-1.20609	-1.03957	-0.669534	-0.575621	-0.656753
100045677	LOC100045677	0.062305	0.345128	0.132736	-0.689954	-0.50938	-0.688336	-0.813996	-0.608696	-0.752974	-0.755956	-0.173688	-0.0632117	-0.0449481	0.360481	0.307197	0.154636	-0.410975	-0.766426	-0.263604	-0.325712	-0.600735	-0.311197	-0.711345	-0.93918	-0.565976	-1.30902	-1.08376	-0.520121	-0.213883	-0.190187
100045707	LOC100045707	0.767987	1.57423	2.52179	1.07197	2.34121	0.286416	0.293717	-0.589251	-1.00866	-0.588423	2.14966	3.90956	1.91059	3.14653	3.96946	2.1108	-1.51798	-0.967953	0.147195	-0.0627751	-0.0832622	-0.481182	0.0375987	-0.49014	1.01211	-0.681844	-0.328771	0.607492	-1.23245	-1.26925
100046166	LOC100046166	1.11821	0.324984	-1.59258	-0.824468	-1.14842	-1.09387	-0.906583	-1.3415	-1.07851	-1.05271	-0.655614	0.0165682	-0.652616	-0.489882	-1.07339	-1.16439	-1.44098	-1.64995	-1.51798	-1.78979	1.52388	-0.592808	-0.632853	-0.569005	-0.723815	-0.320272	-0.52532	-0.499115	-0.787268	-0.724459
100046433	LOC100046433	0.861962	0.957537	-0.310333	-0.907032	-1.9655	-1.39013	-1.79545	-2.32269	-2.23604	-2.22216	0.629048	-0.749798	-0.232791	0.656516	-0.989688	-1.62038	-1.79545	-1.60886	-1.99542	-0.735355	-0.875797	-1.52255	-1.1636	-1.29484	-1.67564	-1.47597	-1.51798	-1.64995	-2.25017	-1.70255
100046704	LOC100046704	-0.260254	-1.08534	-0.979892	-1.16773	-0.710752	-0.978372	-1.02463	-1.10433	-0.907959	-0.955151	-0.177111	0.102643	-0.640701	-0.603091	-0.797976	-0.691622	-0.760841	-0.497698	-0.710202	-0.872097	0.129567	-0.315342	-0.84959	-0.677577	-0.999393	-0.229899	-0.61628	-0.729487	-0.655452	-0.847604
100046744	LOC100046744	-0.265325	-0.524749	0.274231	0.168843	-0.363042	-0.71389	-0.472258	0.157054	0.0768674	0.0807656	-0.906583	-0.119798	0.170528	0.235172	0.888011	0.086174	-0.0703454	-0.0803723	-0.521692	-0.80863	-0.172233	-0.865686	-0.10191	-0.356755	-0.266384	-0.373687	-0.128407	-0.118875	-1.19393	-0.488047
100046802	LOC100046802	-1.53562	-2.89211	-3.05336	-3.05336	-2.38563	-2.13209	-1.78019	-1.79545	-1.63404	-1.78019	-3.35668	-3.27771	-2.76055	-2.68886	-2.56475	-2.34826	-1.76087	-1.51993	-1.98994	-2.34826	-3.68531	-3.48411	-2.99018	-2.93528	-3.27771	-2.60069	-3.11147	-3.48411	-2.68886	-3.35668
100046855	LOC100046855	-1.09787	-2.32269	-1.9151	-1.78979	-2.10377	-1.77286	-0.877653	-1.24973	-1.17614	-1.20609	0.0139956	-0.907032	-0.585006	-0.347431	-0.744703	-0.871051	0.0412416	0.00201059	-0.973704	-0.696951	-1.32643	-2.53617	-1.49611	-1.36484	-1.94071	-0.944458	-1.32216	-1.9655	-1.81141	-2.10377
100046932	LOC100046932	0.534443	0.109895	0.819874	-0.174797	0.0792677	-0.548587	-0.668326	-0.498641	-0.779641	-0.752419	0.52894	0.685174	-0.396565	0.215041	0.559211	-0.0139963	-0.643386	-0.620528	-0.658685	-0.782647	-0.623691	0.353135	-0.814416	-1.03518	-0.0602348	-1.01435	-0.453351	-0.985215	0.0764373	-0.185071
100046995	LOC100046995	0.0987946	0.139625	0.0967904	-0.220307	-0.866305	-0.8383	-0.844969	-0.600266	-0.8383	-0.778897	-0.327074	0.00123962	0.0840013	0.128234	0.155038	-0.194581	-0.729994	-0.884389	-0.82895	-1.15066	-0.460539	-0.503704	-0.208407	-0.48656	-1.2919	-0.717285	-0.799423	-0.398646	-1.51798	-0.859357
100047028	LOC100047028	-0.0446925	-0.0976034	0.221965	0.274356	0.30054	-0.106946	-0.714579	-0.887416	-1.15679	-0.655452	-0.0101655	0.249878	0.320228	0.733231	0.61294	0.233734	-0.894368	-0.733699	-0.394057	-0.465368	-0.376545	-0.205383	-0.419101	-0.824046	-0.252743	-0.786715	-0.644073	-0.463631	-0.279853	-0.280852
100047134	LOC100047134	-0.0608591	-1.99542	-1.48222	-1.39859	-1.99542	-1.76724	-1.31922	-1.29378	-1.48222	-1.56626	-0.807171	-0.955703	-0.304564	-0.840187	-1.09387	-1.28504	-1.57007	-2.0484	-1.0317	-1.08534	-0.273949	-0.984494	-1.06224	-0.62119	-0.90848	-0.681313	-0.997225	-1.01989	-1.22816	-1.42851
100047340	LOC100047340	0.180333	-0.0182053	-0.486913	-0.587578	-0.640323	-0.862634	-0.808296	-0.59231	-0.9259	-0.90848	-0.39563	-0.347616	-0.0497314	0.20218	-0.0641336	-0.389686	-0.988993	-1.12136	-0.557378	-1.02253	-0.110202	-0.152066	-0.907032	-1.30731	-0.562644	-1.24262	-1.25276	-0.332613	-0.676566	-0.799045
100047490	LOC100047490	0.820236	0.623461	0.18402	0.420344	0.174592	-0.510319	-0.675246	-0.813651	-0.756582	-0.584499	0.558724	0.370653	1.23237	1.42455	1.35265	0.92226	0.0886412	0.0380456	0.659193	-0.700104	0.570883	-0.182486	-0.485419	-0.835054	-0.281051	-0.633299	-0.590283	-0.244351	-0.638403	-0.466114
100047806	LOC100047806	0.0416625	0.0505802	-0.413827	-0.0229783	-0.613336	-0.842434	-0.770515	-0.695784	-0.904785	-0.742091	-0.610531	0.0105666	-0.390255	-0.138463	-0.0618596	-0.320933	-0.844484	-0.894853	-0.718832	-0.976243	-0.228362	-0.371413	-0.21706	-0.603386	-0.694115	-0.450514	-0.886866	-0.471633	-1.47076	-0.911088
100047943	LOC100047943	1.17821	-0.705176	-0.0634213	0.347538	-1.0308	-0.950936	-1.27245	-1.64563	-1.65604	-1.83033	0.0679127	0.0303949	1.62562	0.888011	0.751155	-0.0476734	-2.40987	-1.114	-0.95195	-2.89211	1.23135	-0.019602	-1.45564	-2.07895	-1.80616	-2.40987	-2.17792	-2.02937	-1.69737	-1.88994
100048145	LOC100048145	-0.363925	-0.24717	-0.213836	-0.0195502	-0.367487	-0.229096	-0.810307	-1.49917	-1.20778	-1.07937	-0.0593539	0.114029	0.411412	0.395997	0.311928	0.391996	-0.65814	-0.682595	-0.631778	-0.413827	-0.366104	-0.45861	-0.804523	-0.666717	-0.936344	-0.922675	-1.09505	-1.18812	-0.289226	-0.220817
100048301	LOC100048301	-0.143092	-0.129435	-1.03825	-0.956187	-0.918847	-1.00419	-1.06816	-1.08462	-0.93806	-0.938546	-0.396668	-0.126127	-0.0554983	-0.170953	-0.316866	-0.721066	-0.877991	-0.805318	-0.883041	-0.587815	-0.111046	-0.305318	-0.545953	-0.544522	-0.534446	-0.589455	-0.714127	-0.356605	-0.390655	-0.723534
100048559	LOC100048559	0.176918	0.355734	0.296681	0.271843	-0.115189	-0.632442	-0.396565	-0.584268	-0.784882	-0.701431	0.212229	0.273643	-0.0891625	0.0245914	0.107975	-0.0832393	-0.855737	-0.70234	-0.369741	-0.629104	0.0255011	0.347084	-0.835054	-0.784111	-0.329973	-0.93806	-0.457721	-0.518023	0.0236025	-0.4121
100217446	Snord47	1.06851	-0.510319	-0.849958	-0.80863	-0.217315	-0.453121	-0.42154	-0.553981	-1.31713	-1.45742	2.00267	0.43182	-0.638211	-0.521901	0.0404554	-0.113017	-1.55946	-1.11569	-1.10066	-0.959596	-0.539937	-1.36951	-2.00594	-0.774748	-1.83033	-0.847247	-0.844076	-1.98994	-0.289295	-0.1682

## Sheet: B.Differentiation-related genes
Gene		R1										V6.5										J1
EntrezID	Symbol	6hr	12hr	18hr	24hr	36hr	48hr	4day	7day	9day	14day	6hr	12hr	18hr	24hr	36hr	48hr	4day	7day	9day	14day	6hr	12hr	18hr	24hr	36hr	48hr	4day	7day	9day	14day
11307	Abcg1	-0.755956	0.320394	0.848789	0.408633	1.77497	1.57831	0.00978153	-0.0238799	-0.289131	0.157054	0.198547	-0.0107058	0.204795	0.0949601	0.727716	0.788018	-0.0739408	-0.037777	0.0544622	0.173424	-0.154131	1.53576	0.821444	-0.547957	-0.0281374	0.00427337	-0.398127	-0.214577	1.69279	1.61
11363	Acadl	-0.492669	0.623088	0.865892	0.605774	1.17728	1.0965	1.02891	0.578917	0.685709	0.80027	0.459024	0.398248	0.166844	0.637219	1.02824	1.48665	0.196614	0.668041	1.24686	0.98366	-0.133114	-0.0210592	0.829142	1.01352	0.855626	0.908187	0.971749	0.864601	0.695569	0.861962
11370	Acadvl	-0.282521	-0.852849	0.0898959	-0.0469026	0.216562	0.589716	0.78446	0.845071	1.23135	1.00806	-0.0751293	-0.000313247	0.0239711	0.115329	-0.0486395	-0.0952166	0.673603	0.893844	-0.000114396	1.26134	-0.225549	0.230938	1.11474	1.11116	1.0916	1.24131	1.05718	1.20845	0.429732	0.996531
11430	Acox1	-0.0287709	-0.0985489	0.0555987	0.26595	0.163086	0.0553715	0.636518	1.02735	0.786505	0.867882	0.277695	0.100534	0.285063	0.152274	0.109303	0.147265	0.372172	0.733231	0.169288	1.0916	-0.126594	0.582964	0.661656	0.901583	1.07602	0.871133	0.982821	0.622799	-0.730554	0.081307
11481	Acvr2b	0.808266	0.874867	1.82783	1.47932	1.92606	1.19039	0.44854	0.614051	0.436197	0.448725	0.981674	1.00014	1.10452	2.31946	1.6006	1.56199	0.769141	0.477223	2.47962	0.692977	0.80779	2.17331	1.04316	0.330915	0.724931	-0.158949	0.22714	1.00667	0.723593	1.28224
11487	Adam10	0.419146	1.1319	1.11028	1.46406	0.929116	1.12553	1.1088	1.3552	1.21435	1.53758	1.34191	0.0898089	-1.18059	-0.211603	-0.0636165	-0.00219694	0.909202	0.933091	-0.145977	1.03307	-0.681313	0.431254	0.914521	1.53926	1.43606	1.46406	1.59325	0.817398	0.67058	0.341573
11520	Plin2	-3.05336	0.0768674	1.08038	1.98413	2.12148	2.5118	2.86559	2.31349	2.437	2.16719	-2.36729	-2.0484	-2.15847	-1.64995	-1.39859	-0.665344	0.86525	1.34064	0.884184	1.46934	-0.53958	0.0416824	2.22615	1.97863	2.05955	2.1108	1.67768	2.11579	1.2729	0.948223
11538	Adnp	-0.294002	-0.0544172	-0.0313861	-0.122247	0.107769	0.451191	0.550632	0.407313	0.697204	0.566166	-0.0275699	-0.0606125	-0.126618	0.0675489	-0.0857107	0.0568576	0.45069	0.450209	0.364566	0.637731	-0.1717	-0.271589	0.735838	0.788776	0.492338	0.993224	0.693313	0.371591	0.229597	-0.212521
11576	Afp	-0.147379	-0.150715	-0.124616	-0.0817982	-0.145249	0.947242	6.16861	6.16861	5.78145	6.16861	-0.0101777	-0.10953	-0.0808621	-0.0882124	-0.188932	-0.130716	2.08245	5.13528	-0.0350634	5.40985	0.372044	0.141822	5.78145	6.16861	6.16861	5.78145	6.16861	6.16861	-0.121616	0.0211384
11593	Aga	0.767283	0.993825	1.09718	0.778633	1.78	2.26949	1.34318	0.642773	0.763926	0.84219	0.370028	0.261172	-0.209524	-0.199426	0.164183	0.174959	0.810692	0.862612	0.697204	1.92606	-1.04156	-0.18755	1.46406	0.533738	1.20319	0.454682	1.23135	0.955156	1.84152	1.61214
11603	Agrn	-0.469532	-0.345516	0.231237	0.251704	0.400813	0.794953	1.06211	1.3034	1.14845	0.941162	-0.749798	-0.259506	-0.207493	-0.461462	-0.398559	-0.274026	0.674623	0.556691	0.709845	0.690921	-0.878506	-1.29378	1.07197	1.15267	0.959981	1.21654	0.988189	1.03241	-0.591913	0.32562
11622	Ahr	-0.423852	0.0283362	0.23144	0.338424	1.17283	0.834953	1.52589	0.202878	-0.157435	0.104893	-0.0322317	0.881191	0.794953	0.804852	0.596564	0.527625	0.181252	0.299757	0.559211	0.566886	-0.802437	-0.372995	1.49866	0.802013	0.482519	-0.0464334	0.00951629	-0.144722	-0.644073	-0.150833
11641	Akap2	0.0217637	-0.0920014	0.035164	-0.00601784	-0.272157	-0.0421406	0.511576	0.876977	0.95677	0.992384	0.517896	0.0211725	0.469586	-0.042537	-0.261854	-0.672204	1.2401	0.969256	-0.0390432	0.874101	0.544976	0.610625	0.174291	1.42952	0.874867	1.44208	1.13051	0.942378	-0.188466	-0.220368
11666	Abcd1	0.00320797	0.379066	0.864901	1.19197	0.789922	1.39194	1.42037	1.32606	1.2425	0.531999	-0.0296661	-0.119167	0.593745	0.40095	0.358831	0.362314	0.336576	0.457977	0.744896	0.26032	-0.163669	-0.233872	0.0405988	0.357295	0.277006	0.908693	0.43963	0.709543	0.104556	0.314324
11674	Aldoa	-0.469681	0.420526	0.419146	0.784902	1.20244	1.00584	0.672646	0.610901	0.609653	0.492338	-0.3296	-0.359851	0.145567	0.156355	0.323158	0.653002	0.417319	0.364057	0.939389	0.494395	-0.140055	0.214586	0.754482	0.2003	0.525777	-0.0436786	0.329026	0.479383	0.400554	0.687558
11676	Aldoc	-1.42265	1.69922	1.49198	2.42904	2.5118	1.57019	0.787328	0.74828	1.06377	0.811281	-0.143978	0.697428	0.758875	0.447047	0.825401	2.437	1.16275	0.814408	3.22445	1.35161	-0.190116	1.12553	-0.2067	-0.927342	-0.399807	-0.830626	-0.396668	-0.61115	1.46539	1.42455
11737	Anp32a	0.0696977	0.731772	0.7715	1.26351	0.540993	0.462268	0.837103	0.783404	0.804852	0.547479	-0.0152276	-1.17959	0.477387	0.227637	0.595237	0.685962	0.674161	0.526495	1.26242	-0.122291	-0.555767	-0.278553	0.369799	-0.509495	-0.23548	-0.620528	-0.759685	-0.253172	0.0271154	0.615637
11739	Slc25a4	0.679815	1.07863	0.576872	0.943896	0.61023	0.814019	1.17037	1.16872	0.940536	0.632608	-0.247743	-0.306562	-0.0380422	-0.0841457	-0.454149	-0.459418	0.636929	0.50746	0.00243049	0.150318	-0.104814	-0.308003	0.410447	0.427398	0.747125	0.0500984	0.103635	0.122533	0.157054	0.0128674
11746	Anxa4	-0.551132	-0.0924983	0.0576977	-0.121663	0.363537	0.736667	0.973682	1.19633	1.2392	1.11821	0.374466	0.477794	0.334367	0.151632	0.221178	0.511143	0.719788	1.01502	0.942378	1.57831	-0.112843	-0.106405	0.936326	1.1432	1.54645	0.777248	1.28997	1.26721	0.599507	0.499137
11747	Anxa5	-1.12476	-0.00932493	-0.0301244	-0.653773	0.295814	0.361836	0.545603	1.28326	1.92606	1.79436	-0.802794	-2.15847	-1.77286	-2.00594	-1.62038	-1.22272	0.942378	1.26575	-0.034512	0.0553081	-0.64529	-1.10066	-0.0365862	1.34836	1.05815	1.40236	1.63017	0.919772	-0.146216	0.229694
11798	Xiap	0.343964	0.772006	1.28997	1.01571	0.917074	0.727716	0.585864	0.676044	0.718654	0.835578	1.44521	2.03444	1.1432	0.464449	1.69922	1.18325	0.913353	0.751835	0.25348	1.16795	-0.583432	1.05815	-0.0301896	0.882428	0.92571	0.128888	0.720947	0.25987	0.64556	0.670229
11806	Apoa1	-0.0867976	0.0175121	-0.040927	-0.0214374	-0.037455	1.54645	3.68792	3.68792	3.39037	3.32592	0.00556518	-0.0175752	-0.0181053	-0.0415692	0.0268709	0.0258431	2.54355	3.39037	0.00732744	4.01949	0.00216645	0.0173243	2.7789	2.31349	2.86559	2.63135	2.66746	2.9865	-0.188249	-0.0142045
11807	Apoa2	-0.863534	-0.943396	-0.621996	-0.892823	-0.550392	-0.194643	2.46539	3.2939	2.65439	2.69918	-0.504075	-1.12018	-0.377369	-0.978806	-1.4183	-1.57342	-1.19499	0.945059	-1.3286	1.3678	-0.0227399	0.0324146	2.50197	3.02399	2.7789	3.04914	3.14653	2.86559	0.00694715	0.587558
11812	Apoc1	-1.10812	-0.122702	0.034581	0.15002	0.52088	1.10331	1.06655	0.990966	0.958725	0.761102	-0.694115	-0.187504	-0.759896	-1.07644	-0.820866	-0.528755	-0.938546	-0.565831	-0.549719	1.72705	-0.525707	-0.402603	1.55278	1.47432	0.832048	1.41475	0.94343	1.05637	0.568953	0.527097
11813	Apoc2	0.0814589	-0.192332	-0.0682106	-0.0680796	-0.0620451	0.982231	3.80432	3.90956	3.17175	2.84545	0.0712923	-0.0544118	-0.0144976	-0.00593049	-0.0127726	-0.0129279	0.346241	1.8336	-0.00628879	3.96946	-0.00349486	0.493071	3.08748	3.14653	3.2939	3.2486	3.39037	3.2486	0.000991683	0.00512607
11816	Apoe	0.0368914	-0.190417	0.0325777	0.206678	0.981674	1.30183	1.57831	1.33906	1.16609	1.05561	0.0170739	0.0823005	-0.0278563	0.350205	-0.0649777	0.316767	1.23829	1.11474	1.04156	2.13174	-0.423245	-0.162393	1.72235	1.61866	1.29837	1.70548	1.34975	1.34836	-0.0817492	0.412942
11820	App	0.147531	-0.110684	0.170666	0.337012	0.371912	1.13372	1.70098	2.0988	2.66746	2.72901	-0.0987115	-1.00722	-0.0576597	-0.142399	0.0510259	0.716211	2.49181	2.50197	1.78	1.21753	-0.369044	-0.701815	1.14739	2.18257	1.57221	2.34121	2.17331	1.48819	-0.795283	-0.02732
11833	Aqp8	0.00495773	-0.267756	-0.164486	0.0205574	-0.179601	0.23629	0.60551	0.948223	1.08657	1.2392	0.00333336	-0.00610495	-0.00805656	-0.000883255	0.00233355	-0.00337537	-0.011054	0.00246106	0.0026648	1.52014	0.154271	0.159846	0.264864	0.85687	0.523194	0.559211	1.85696	0.931363	0.0968486	0.0822643
11845	Arf6	0.26085	0.890479	1.15487	0.824186	1.00806	0.586145	0.424999	-0.106778	-0.103739	0.0931999	0.864601	0.880158	0.269763	-0.0263504	1.11998	0.754189	0.180737	0.158703	-0.158252	0.178736	-0.41726	-0.135206	-0.257096	-0.32203	0.205877	-0.203826	-0.139628	-1.0753	0.724283	0.372594
11852	Rhob	-0.0216227	0.103451	0.0914866	0.373706	0.188731	0.316058	1.15681	1.51519	1.38313	1.35265	0.902265	0.214521	-0.0766481	0.203969	0.397619	0.601446	1.08523	1.45299	1.01254	0.376553	-0.103614	0.543749	0.882428	0.736214	0.911751	0.939389	1.0983	0.892779	-0.567794	-1.3883
11858	Rnd2	0.496117	1.39044	0.974387	0.81623	1.17821	0.379755	0.358143	0.552861	0.952659	0.862612	0.545184	0.602349	0.115161	0.472748	0.871133	0.676757	0.548888	0.28572	-0.114444	0.122869	-0.122808	0.303963	-0.0316122	-0.214688	-0.0703138	-0.123688	0.691371	-0.224613	0.394631	0.585198
11877	Arvcf	-0.298537	-0.332613	1.10785	1.04057	0.675732	0.677662	1.14845	1.07754	0.967486	0.507083	-0.631226	-0.148809	-0.280334	0.323882	0.560241	-0.0836729	0.0834509	0.0334397	0.72883	0.682872	-0.985976	0.909202	1.68565	0.702076	1.11193	0.329618	0.144463	1.17283	1.27804	1.43795
11883	Arsa	-0.0436083	0.934731	1.57611	1.92186	1.86957	1.67211	0.812119	1.28502	0.87654	1.06705	0.911377	0.310828	0.476513	0.247148	0.870115	1.41158	1.27804	1.26134	2.10447	1.68311	-1.52538	1.42455	1.25256	1.01502	1.12719	0.971155	1.15076	1.3949	1.29837	1.39911
11928	Atp1a1	-0.184123	-0.176021	-0.0141445	0.213656	0.234998	0.372748	0.420163	0.707833	0.719445	0.542143	0.996531	0.84219	2.39869	2.00267	1.3746	1.11474	1.21845	0.995206	1.17283	1.01634	-0.11223	-0.00810376	1.01254	0.635604	0.849153	0.856366	0.702988	0.853806	-0.23023	0.612368
11931	Atp1b1	0.278044	0.550632	0.452576	0.722825	0.66528	0.604608	1.21233	1.0916	1.18206	1.07602	0.22847	0.113272	0.162292	0.0637118	-0.00773382	-0.0799229	0.489163	0.60895	0.354041	1.43795	-0.6698	0.0602479	1.4725	1.55058	1.4624	1.55058	1.28502	1.54645	0.897015	0.747125
11975	Atp6v0a1	-0.794365	-0.438548	0.040575	0.156502	-0.0805267	-0.428752	0.323812	1.57221	1.02513	1.11266	-0.2005	-0.0478841	-0.0398997	0.214158	0.337779	0.40385	0.825795	0.716211	0.386855	1.62562	-0.104466	1.33653	1.85946	1.7985	2.30454	1.56199	1.52014	2.21407	0.449736	0.75593
12010	B2m	-0.0306912	-0.168604	0.91301	-0.0852603	1.37084	1.82077	2.16131	1.90231	2.0489	2.12685	-0.115279	-1.47597	-1.62506	-1.17959	-0.64529	0.225394	1.04316	1.77747	1.27952	1.05718	-0.52401	-0.589036	1.5867	2.5118	2.07556	2.40799	2.08772	1.5176	-0.222571	0.113807
12013	Bach1	-0.0203082	1.41475	3.02399	2.27603	2.52179	1.94451	1.2485	0.907063	0.770771	0.879088	1.65388	1.18483	0.49213	1.57019	2.28639	2.71274	1.14109	1.06771	1.08245	1.63293	-1.53562	0.552663	0.286636	0.789273	0.549371	0.300124	0.766566	0.0109753	1.57221	1.3552
12069	Bex2	0.218557	0.688907	0.22028	0.0594879	0.16578	-0.120725	1.04692	0.937548	0.519327	0.701212	-0.291524	0.017652	-0.387436	0.133434	-0.0922363	0.283028	1.23463	0.547479	0.838557	0.732635	-0.157214	-0.178182	-0.486913	0.767987	0.740899	0.706102	0.709543	0.614326	-0.370042	-0.227067
12070	Ngfrap1	0.0485968	0.0370973	0.0311266	0.213759	0.0631443	0.0885769	0.690249	0.846553	0.904363	0.646868	-0.122913	-0.0219682	0.481941	0.216383	-0.0459116	0.205416	0.723197	0.480152	0.721797	0.669722	0.858501	0.375939	1.41345	1.16947	1.08984	1.36254	0.846953	1.28326	-0.434131	-0.189362
12142	Prdm1	-1.30444	-0.650866	0.716211	1.37623	1.10262	1.19633	0.721286	0.619168	-0.0177416	0.07185	-0.00743222	-0.038591	0.251908	0.112564	-0.00360805	0.0618381	0.456622	0.0144837	0.884569	0.711255	-0.842055	-0.378641	1.22241	-0.455363	0.105552	-0.459697	-0.445476	-0.55666	0.534443	-0.201152
12166	Bmpr1a	0.122373	0.562837	0.765115	0.49029	0.892417	0.738812	0.677109	0.995785	0.853479	0.851354	1.2425	0.659193	0.643536	0.438424	0.698859	1.03373	0.94343	0.809981	1.07863	0.88348	-0.377144	0.325514	0.28482	0.589006	0.991652	0.703326	0.475104	0.676044	0.215344	0.0887565
12176	Bnip3	-1.39176	2.96061	2.5118	2.20369	2.27603	1.57423	0.818471	1.01254	0.981013	0.863441	-0.884811	0.823663	1.64657	2.03013	2.93927	3.19224	1.3876	1.57221	2.8892	2.0988	-0.397622	2.9075	0.679436	-0.967953	0.967009	-0.623391	0.196793	0.795426	1.98413	1.37084
12177	Bnip3l	-0.0663985	0.948223	0.482519	0.487001	0.780173	0.81513	0.497818	0.772006	0.891006	0.747125	1.16351	1.06452	0.821905	0.789615	1.10075	1.62322	1.11193	1.15267	2.20369	1.16069	0.217579	1.13051	0.605285	0.255754	0.744574	0.30203	0.457419	0.751155	0.999418	0.905476
12227	Btg2	-0.12083	-0.567645	-0.70113	-1.93101	-0.147506	0.602104	0.909202	0.465194	0.85088	0.691701	0.223509	0.33423	1.3876	0.275201	0.454306	0.794144	0.68665	1.02598	1.40236	1.42816	0.596564	0.349924	0.879683	1.39308	0.790366	1.41158	1.07386	0.554007	0.173186	-0.40905
12235	Bub1	-0.00653134	0.997755	1.56834	1.05372	1.33762	0.89168	0.493905	0.48996	0.237524	0.225174	-0.284617	0.812119	0.442977	0.357526	0.458169	0.742196	0.0448451	-0.640947	0.813164	0.736214	-0.354362	0.662476	0.0633122	0.132736	0.52894	-0.31748	-0.194823	-0.14371	1.12878	1.06377
12238	Commd3	0.585198	0.426033	0.36499	0.558127	0.437263	0.68538	0.92226	0.953728	0.689566	0.707264	-0.393708	0.112564	-0.0022705	-0.0219153	0.0748042	0.167159	0.827663	0.997116	0.676522	1.07298	1.08597	0.814776	0.891006	0.769564	0.79991	0.767987	0.990966	1.15681	1.93588	2.1108
12297	Cacnb3	1.54645	1.70762	1.18743	1.85405	1.30941	0.909763	1.05372	0.649223	0.651892	0.532629	0.732165	1.04929	0.919772	0.850111	0.707833	0.591436	0.348055	0.258369	0.598588	0.413898	0.483152	1.3541	1.5176	0.761102	0.869016	0.513624	0.401148	0.883029	0.770771	1.10331
12306	Anxa2	-0.883632	2.29323	0.914521	0.835578	1.48431	0.665073	0.946111	1.91402	2.1904	2.08245	-1.35163	-2.68886	-2.48356	-2.22216	-2.07106	-1.70976	1.26493	1.62322	1.15791	0.85298	1.99384	1.16947	0.690559	1.28075	1.7985	1.3552	1.61214	1.8504	1.6382	0.854287
12309	S100g	-0.0463012	-0.00160169	-0.0103209	-0.00648412	-0.0293245	-0.00699419	3.36276	3.74849	3.55437	3.17175	0.0224842	-0.00374307	-0.0166043	-0.0233214	-0.0474956	-0.0279233	2.01011	2.437	-0.0089004	3.8558	-0.0129644	-0.0332045	0.583358	3.17175	2.9075	3.46311	3.17175	2.92391	-0.0121005	0.00075761
12321	Calu	-0.269955	0.0357202	0.151725	0.284079	0.340114	0.612085	0.87654	0.772751	0.943896	1.02255	0.0601024	0.0339008	-0.0396281	-0.074319	0.199249	0.278144	0.922975	1.01949	0.619781	1.03991	-0.222519	-0.176052	0.95677	1.21435	1.08334	1.35265	1.06655	0.953728	0.364714	0.466383
12338	Capn6	-0.0227399	-0.0142589	0.00535064	-0.0138845	-0.00775804	-0.00933034	0.012101	0.828416	1.27804	0.489359	-0.0213244	-0.0204538	-0.0107058	-0.0286478	0.000365431	-0.000748762	3.32592	1.49395	-0.00162347	0.722078	-0.0264238	-0.127872	-0.02041	1.88909	-0.0148979	1.01702	0.0155235	-0.00987982	0.00277373	-0.0327898
12351	Car4	-0.421404	2.67783	4.31585	4.91671	6.16861	5.78145	4.41998	3.49064	3.10763	2.9865	-0.176928	3.51495	2.59096	4.01949	4.41998	5.40985	3.49064	2.14966	5.40985	3.22445	-0.605292	-0.545588	4.31585	3.51495	3.55437	3.68792	3.32592	3.8558	-0.312183	0.609653
12354	Car7	-0.203665	-0.260899	-0.13723	-0.149488	-0.0729694	0.09544	1.41158	1.9986	1.12443	0.410135	-0.0325603	-0.0375721	-0.0286421	-0.038257	-0.0394886	-0.0235583	-0.0263936	0.166586	0.032794	1.55586	-0.11711	-0.13701	0.617636	0.0706242	0.424475	0.557122	0.525777	0.812844	-0.084775	-0.0351098
12359	Cat	-0.0954927	0.301148	0.600438	1.14209	0.761102	0.97307	0.836783	0.607153	0.373948	0.449021	0.795896	0.270941	-0.561057	-0.869751	0.0445848	0.251704	-0.038674	-0.109507	-0.0636768	0.444665	-0.664847	0.0277602	0.294149	0.76885	1.10331	0.363803	0.657565	0.213836	0.676522	0.369642
12368	Casp6	-0.732722	1.29309	1.6161	0.761436	1.57019	2.10447	1.32468	1.34713	1.38431	0.931875	-0.444316	-0.36361	-0.185125	-0.0499184	0.204303	1.15681	0.967486	1.14209	1.08391	1.32344	-0.186839	2.37541	1.3034	0.85088	1.31527	0.83748	0.734827	1.0916	1.94451	1.70762
12406	Serpinh1	-0.651496	-0.39311	0.369642	0.971749	0.713432	1.26943	1.72235	1.97022	2.03951	2.17331	-0.439257	-1.62038	-0.967224	-1.46766	-0.634479	-0.0554839	1.89344	2.01417	1.35265	1.91402	0.0128611	0.00558703	2.47962	2.61767	2.67783	2.42052	2.33253	2.61767	0.797819	0.570657
12444	Ccnd2	-0.019451	0.0387516	-0.370982	0.0183547	-0.0985233	-0.160743	0.00695188	0.654815	1.38018	1.73637	-0.00130235	0.123563	0.240551	0.0421961	0.0374852	-0.0487882	2.8303	3.32592	0.554007	1.2191	0.707615	0.0118908	0.26578	1.9986	0.969697	1.68077	2.03951	1.49395	-0.551516	0.000763834
12452	Ccng2	-1.25276	3.59236	2.86559	1.30821	2.81208	1.63293	0.884569	0.972393	0.785351	0.95056	0.115619	-0.240578	0.136345	0.0820384	0.844766	1.29597	1.85946	1.73637	1.97863	0.908187	-0.137411	1.84152	-0.36409	-0.444316	0.515326	-0.646739	0.0947398	-0.0176851	1.20845	1.56199
12453	Ccni	-0.127779	0.262778	0.68478	0.858501	1.34713	1.11028	0.672276	0.735104	0.813164	0.847939	1.17283	0.597029	1.01015	0.648613	1.37197	1.72705	0.995785	0.966438	1.35823	0.835936	0.00969725	0.881499	1.0916	0.671089	0.977544	0.732953	0.579323	0.827663	0.962704	1.16009
12476	Cd151	0.464633	1.06002	0.331587	0.295242	0.554723	0.373051	0.764666	0.616747	0.806804	0.74828	0.132848	-0.0909701	0.544533	0.0619791	-0.391913	-0.00761196	0.680444	0.559684	0.79188	0.692547	-0.283047	0.0142409	0.596564	0.7715	0.722078	0.842574	0.674964	0.658281	-0.120191	0.0938344
12484	Cd24a	0.624453	0.407142	0.440007	0.303963	0.757015	0.670229	1.30594	1.40381	1.34318	1.41345	0.786856	0.286636	-0.101418	0.593206	1.39911	1.89344	2.07556	1.51519	2.01011	0.798955	-0.264793	-0.174671	-0.00759247	1.29597	1.42037	1.11559	1.37825	1.22432	-0.285185	-0.250453
12488	Cd2ap	0.266141	0.719788	0.733519	0.787328	0.860597	0.979546	0.668364	0.694596	0.809739	0.53984	-0.101037	0.958725	0.8897	0.525342	0.462965	0.641055	0.329493	0.0764761	0.363102	0.925056	-0.158494	-0.0109104	0.397451	0.797819	0.76885	0.736214	0.617853	0.511331	0.172202	0.537316
12509	Cd59a	-0.0514474	0.0794892	0.0657538	0.121026	-0.0386535	0.358932	1.1218	0.967486	0.225838	1.21233	0.544782	0.0327075	0.0712923	0.0469722	0.0696525	0.147195	1.83722	0.772006	0.732635	1.56636	0.00582914	-0.120988	0.462268	0.987558	1.5306	0.390194	0.924717	0.614897	0.475104	-0.0261713
12521	Cd82	-0.0149455	0.00687728	-0.00165663	0.00331694	-0.012398	-0.0226531	0.0844028	0.914521	1.59538	2.40799	0.00569486	0.00492635	-0.0107931	-0.0200233	-0.00810055	-0.00181633	0.173186	1.10614	0.0278079	0.407843	-0.0432016	-0.0203135	0.0228859	1.48431	0.173043	1.33137	1.55278	0.650202	0.00621007	0.0285111
12545	Cdc7	0.810351	1.66458	2.03444	1.59746	1.24323	0.918866	0.78609	0.533326	0.16216	-0.0134674	1.19197	1.39911	0.716563	0.47295	0.965257	1.12805	0.0499551	-0.330082	0.344096	0.413283	-1.22147	-0.182084	-0.416318	-0.0574232	0.115913	-0.655231	-0.472552	-0.818833	1.05141	1.01779
12575	Cdkn1a	-1.06816	-0.102062	-0.711836	-0.107633	0.1034	1.17821	1.36254	1.01571	0.948223	0.940536	-0.184217	-0.46627	-0.0890026	-0.143742	-0.332269	-0.457027	0.80027	1.55804	-0.00278559	0.663345	-0.587048	-0.877653	0.906066	1.23682	0.466929	1.13895	1.04692	0.588767	0.0143782	0.121302
12577	Cdkn1c	-0.132472	0.0238124	-1.11813	-1.47276	-0.944458	-1.70255	-0.389807	1.74919	2.0988	1.65388	-0.251808	1.06851	0.798339	0.780588	0.500273	-0.125554	2.25645	1.93248	-0.346851	0.698214	-0.258899	-0.158583	-1.17614	1.07754	-0.0970766	0.863441	1.52176	0.0118986	-0.932069	-0.712342
12627	Cfc1	0.63293	0.385513	0.480152	1.03848	0.601446	0.520064	0.620859	0.478411	0.421899	0.506428	0.0609029	-0.07068	0.50363	0.213365	-0.0379443	0.394491	0.888011	0.0807656	1.3949	0.341573	1.03991	0.365451	0.593206	0.118406	0.261521	0.322899	0.245289	0.225174	0.201345	0.544782
12651	Chkb	-0.603091	1.61	1.28502	1.68077	1.8336	1.69079	0.971155	0.0985332	0.767283	0.840776	-0.083885	-0.0788611	0.552412	0.485529	0.438855	0.728099	0.408633	0.564035	0.991652	0.658281	-0.688015	0.874501	0.217427	0.457583	0.266249	0.607993	0.578705	0.531705	0.697428	1.5002
12695	Inadl	-0.072513	-0.27224	-0.00996732	-0.0169186	0.00478031	0.00860504	0.226413	0.593482	0.751155	0.660453	-0.208874	-0.0633589	-0.031819	0.0107766	0.0100841	0.083178	0.763472	0.549637	0.504882	0.541803	1.4328	0.0269319	0.754189	0.945502	1.26351	1.14	1.17037	1.40236	0.273313	0.246968
12705	Cited1	0.00954595	-0.0193654	0.50923	0.727336	1.53436	2.28639	3.22445	2.63135	2.54355	2.50197	-0.0426687	-0.0452774	-0.0320996	-0.0703638	-0.0610775	-0.0516071	2.14966	1.9611	0.36296	3.36276	3.46311	3.17175	3.68792	3.49064	3.49064	3.27046	3.36276	3.49064	1.95687	1.66015
12725	Clcn3	-0.0768805	1.21527	1.01437	0.879683	0.630249	0.364847	0.301011	0.533112	0.423175	0.266977	0.430921	1.68565	2.9865	1.80928	1.9495	1.75449	0.839934	0.556258	2.04359	1.50657	0.0238422	1.07447	0.277117	0.231314	0.602995	-0.21785	-0.286773	0.207702	0.227988	0.304667
12728	Clcn5	0.013749	-1.17234	0.510585	0.954453	0.624802	0.614597	1.5176	2.06633	1.76067	1.60735	0.351454	-0.161106	0.290212	0.521353	0.857434	0.942378	1.85696	1.59325	2.67783	2.27603	-0.288295	0.6278	1.26851	2.2628	2.26949	1.57221	1.71112	2.38169	0.322678	-0.203759
12739	Cldn3	-0.868947	-0.0413864	0.0274304	0.0109242	-0.012548	0.0799189	0.951934	0.27444	0.00200114	0.0300422	-0.0520451	-0.0517211	-0.0378986	-0.253349	-0.20836	0.0765612	0.044965	-0.0025064	0.621993	0.0874006	0.672646	0.542803	0.500056	0.279986	0.373578	0.343621	0.279474	0.499495	0.350856	0.373814
12759	Clu	-0.534107	-1.10714	-0.405445	-0.00207247	-0.0780858	-0.0549416	0.065698	0.959438	1.13895	1.59325	-0.258037	-0.481864	-0.147092	-0.321559	-0.32365	-0.112632	0.839393	1.56199	-0.108858	0.856366	-0.110785	-0.542319	-0.0289835	1.31802	0.910233	1.63524	1.61	0.305094	-0.23709	-0.162439
12793	Cnih	0.187705	0.291689	0.247869	0.291575	0.653609	0.869627	0.696229	0.332253	0.372895	0.341837	0.626758	0.45069	-0.0614871	-0.181604	0.227443	0.393824	0.546752	0.472439	0.835578	0.517019	0.250089	0.927499	0.825401	0.497818	0.371591	0.652197	0.490528	0.562252	0.708531	0.820639
12798	Cnn2	1.80147	0.988189	0.183329	0.135053	0.266977	1.23324	1.64155	1.16609	1.1218	1.04636	1.44208	0.269574	-0.368545	-1.04799	-0.941224	-0.541202	0.543462	0.451721	0.455823	-0.137875	0.177438	-0.384217	1.59325	1.42816	0.986967	1.53246	1.11635	1.21128	-0.886343	-0.772468
12825	Col3a1	-0.288608	-0.191402	-0.150715	-0.130691	-0.187006	-0.143231	-0.180521	-0.0947587	-0.100398	2.55464	-0.601899	-1.0156	-0.542319	-0.602099	-0.668123	-0.516606	2.16131	5.40985	-0.247682	-0.490829	0.272589	0.0405276	0.0497296	-0.0993854	-0.115985	0.057412	0.762839	0.0285952	-0.110785	0.0130964
12826	Col4a1	-0.0223383	-0.0815564	0.0994815	0.313238	0.0346062	0.566379	1.20042	2.08772	2.44507	2.9075	0.0119833	-0.854515	0.0194601	-0.0411096	-0.030371	0.255625	1.70762	2.26949	0.80779	2.45577	0.366269	0.0833318	3.19224	3.22445	3.36276	3.39037	3.27046	3.42996	0.691929	0.79991
12827	Col4a2	0.18515	-0.444679	0.168638	1.49198	0.347409	1.49866	2.35722	3.00377	2.96061	3.51495	-0.561559	-0.86174	-0.389332	-0.49458	-0.449057	-0.325918	2.81208	3.19224	0.291575	3.19224	-0.235237	0.00532472	3.39037	3.90956	3.74849	3.8558	3.8558	4.08514	0.563104	0.98366
12874	Cpd	0.0188074	0.0392267	0.0404741	0.00131581	0.10541	0.0920871	0.124944	0.436749	0.551195	1.08334	0.0220175	-0.000988084	0.063494	0.0351838	-0.00118099	0.0711161	1.20845	0.933959	0.432513	0.515326	0.87654	-0.205668	0.495916	1.92606	1.40048	1.72705	1.30183	0.981013	0.745975	0.509617
12896	Cpt2	-0.0862657	0.289655	0.734827	0.396845	1.18421	1.28997	1.42455	1.06104	1.09982	0.998275	-0.0524541	-0.0192921	0.0323659	0.393551	0.531348	0.969697	0.710142	0.629817	1.18602	1.42305	-0.200611	0.0267243	1.38176	1.00964	1.05906	1.06499	0.861962	1.06211	0.337644	0.827059
12913	Creb3	-0.251744	-0.196983	-1.33287	-0.168559	-0.0675843	0.0241069	0.73916	0.861962	0.808643	0.744896	0.00786476	-0.764527	-0.110474	-0.614016	-0.562788	-0.150024	0.215898	0.60776	-0.0685317	0.140628	0.444968	-0.705176	-0.15024	1.02735	0.675235	1.29309	1.04057	0.756326	0.258883	-0.450988
12928	Crk	0.570883	0.729451	0.959438	0.740542	0.830657	0.712783	0.767283	0.706918	0.587954	0.677109	0.373814	0.674623	-0.242931	-0.0357545	0.245206	0.266977	0.409839	0.35607	0.27746	0.305688	-0.183582	1.1218	0.160048	0.772006	0.803693	0.479249	0.566166	0.380196	0.62141	0.0331247
12955	Cryab	-0.0118489	-0.0100163	-0.0223452	-0.0324776	-0.0563588	-0.0138676	1.86161	1.42168	1.70098	2.05955	-0.952373	-1.22272	-0.781529	-0.874151	-0.922675	-0.751254	1.78927	1.97309	-0.39506	0.447657	-0.00707077	-0.056442	0.0025083	3.68792	1.3123	3.80432	2.63135	1.8141	-0.038879	-0.0209672
12978	Csf1r	-0.0159295	-0.01429	0.0226366	0.00807992	-0.000707692	-0.000988084	0.00312028	-0.0101996	0.315909	2.38169	-0.0112508	-0.000430991	0.0241731	0.0117374	0.0162313	0.0379865	0.0183645	2.31349	0.0116208	0.020789	0.024475	0.132502	0.0165401	0.0648008	0.028743	0.191872	0.757701	0.108097	0.0177809	0.0581823
13007	Csrp1	0.0821393	0.867882	0.0207779	0.232192	1.19767	1.46775	2.14966	1.76067	2.01011	1.63293	-0.661231	-1.28344	-1.8976	-2.11758	-1.34755	-1.36832	0.666215	0.563104	0.00502806	-0.0921906	-0.37932	-2.0484	0.0540661	1.38888	0.393824	1.40567	1.32468	0.600224	-0.726339	-0.549573
13008	Csrp2	0.234448	0.579547	0.620049	1.03573	0.631721	0.623738	0.63293	0.355065	0.358281	0.26669	-0.00253927	0.12568	0.205601	0.333125	-0.411783	-0.389332	0.779773	0.185074	-0.297327	0.195577	-0.132202	0.209186	0.853479	0.121607	-0.0590919	0.137194	0.0626871	0.102465	0.44481	0.650474
13010	Cst3	0.127029	-0.430448	-0.109881	0.24857	0.230938	0.694596	1.3655	1.24323	0.935361	1.07386	0.806392	-0.655614	-0.866833	-0.722444	-0.932069	-0.276011	1.03781	1.12961	2.02123	1.32214	1.33293	-0.587437	1.91059	1.55977	1.72235	1.69079	1.42168	1.91402	0.587775	0.623738
13014	Cstb	0.0208508	0.40554	0.355875	0.677367	0.980335	1.07447	1.04877	0.924717	0.973682	0.971749	-0.0957111	-0.105507	-0.731985	-0.822149	-0.090709	0.564567	0.371764	0.625461	0.712783	0.848334	-0.177966	-0.1889	0.116375	0.700981	0.629322	0.719069	0.843705	0.378793	0.571072	0.31837
13030	Ctsb	0.187496	0.234998	0.429047	0.815852	1.45049	1.45817	1.82077	2.1904	2.20369	1.91059	0.427783	0.189804	-0.383038	-0.482029	-0.0194372	0.206137	0.644449	1.87751	0.581076	2.37541	-0.549573	-0.215192	1.57831	1.79436	1.80565	1.90611	1.78927	1.70762	0.860187	1.08597
13032	Ctsc	0.0403466	0.0431018	1.57019	3.04914	3.10763	3.90956	3.17175	2.92391	2.39869	2.34816	-0.0168217	-1.85333	-0.859357	-0.714127	0.297126	0.81513	0.515593	1.46934	0.80891	3.46311	-0.182382	-0.355576	3.49064	3.2939	3.39037	3.12823	2.96061	3.22445	0.385242	0.600224
13036	Ctsh	0.138435	1.75449	2.64427	6.16861	4.31585	5.13528	4.58964	4.24217	4.16511	3.8558	-0.000735064	-0.0323882	-0.0261346	-0.0362968	-0.0645206	-0.0342381	3.90956	2.8892	0.0978052	5.13528	0.0150347	0.487397	5.13528	4.91671	4.58964	4.91671	4.75269	4.75269	2.71274	2.81208
13039	Ctsl	0.1476	0.893146	0.843156	1.61214	1.60296	1.53758	1.63293	1.73323	1.59325	1.51107	0.150528	-0.730554	-0.206134	-0.163939	0.700705	1.11559	1.35682	1.32468	0.792563	2.3914	-0.144586	0.272977	1.98804	1.82453	1.9986	1.76367	1.669	1.96538	0.479249	0.656516
13057	Cyba	-0.600498	1.56376	3.32592	1.17128	3.80432	4.41998	3.27046	2.59096	2.27603	1.68801	-1.12908	-0.818464	-0.727682	-1.26256	-1.05271	1.05718	1.34064	1.38018	1.9986	1.29928	-0.582249	0.0159396	1.44362	1.16795	0.688249	1.07447	0.663628	0.831026	1.25066	1.26851
13082	Cyp26a1	0.0918909	0.00331153	0.134165	3.02399	2.92391	2.76508	2.25645	3.12823	2.05955	2.06633	0.010634	-0.0226737	0.0334397	0.00120319	0.0125821	0.029949	1.9611	1.88034	4.91671	3.2939	0.647212	0.677109	3.17175	1.51519	3.27046	1.22241	2.86559	3.2939	0.490528	0.238048
13132	Dab2	-0.445039	0.33476	1.54645	3.74849	1.93248	2.35722	2.5352	2.67783	2.38169	2.18257	-0.0662562	-0.0181201	0.00715706	0.0774992	1.18851	0.726156	3.8558	3.63984	1.45049	4.58964	1.45299	3.22445	4.41998	4.24217	4.31585	4.08514	3.96946	4.24217	3.04914	3.2486
13136	Cd55	-0.627186	-0.228894	-0.472133	-0.436954	-0.223237	-0.120374	0.982231	0.775619	0.776779	0.711255	-0.0846919	-0.16149	-0.10674	-0.237969	-0.304628	-0.236911	1.47932	0.693919	0.145903	1.76067	1.72235	0.0969056	1.38431	1.98413	1.45467	1.96538	1.8336	1.10452	0.593745	0.537549
13164	Dazl	-0.00465487	-0.927852	-0.0548024	-0.0306988	0.0561689	0.380313	0.510778	0.315472	0.446408	1.25933	0.0258278	-0.0197921	0.00984463	-0.0232895	0.0353139	0.184912	-0.024418	-0.00940412	0.00412852	0.589957	0.0589044	-0.21862	2.16719	1.86542	1.69079	1.84602	1.84602	0.780173	1.10075	0.904985
13198	Ddit3	-0.223391	2.34816	0.760339	1.9986	2.26949	1.6382	0.779773	0.526051	1.04375	0.831517	-0.252549	-0.118346	0.327397	-0.164687	-0.0976173	0.315472	0.166633	0.962704	0.0811725	0.537549	-0.773877	1.58239	-0.436488	1.1218	-0.0399331	1.34446	0.646564	-0.258536	0.146721	1.00014
13244	Degs1	0.440726	-0.182382	0.0918304	0.417925	0.532484	0.16059	0.440007	0.52088	0.622799	0.464633	2.60178	1.22111	0.744216	1.0074	0.545603	0.668682	1.07095	0.756698	0.913353	1.45971	1.22111	0.208235	1.17921	1.07197	1.09982	1.17821	1.03029	1.06499	0.467951	0.404821
13386	Dlk1	0.0546431	-0.00384944	0.0116938	0.0132583	0.00780418	0.00147041	1.5867	2.9075	3.36276	3.2486	-0.126594	-0.0775826	-0.0517211	-0.0641526	-0.0492463	-0.0496266	4.01949	4.75269	-0.0275207	0.534708	-0.070402	-0.0133074	-0.00670716	2.9075	0.493371	3.02399	2.1904	0.759983	-0.3363	-0.0289779
13476	Reep5	0.0113584	1.42679	1.46539	0.832048	2.05451	1.74478	1.80928	1.62562	1.70762	1.49762	-0.775088	-1.2709	-0.902769	-0.781529	0.382574	1.14561	1.20102	1.13895	1.56376	1.32983	-0.275815	-0.129617	1.54809	1.76367	1.28997	1.61866	1.44362	1.27952	0.642227	0.548215
13482	Dpp4	0.000492338	-0.373459	-0.714579	-0.0479399	-0.102785	0.190812	1.55586	1.67528	1.16009	1.1954	-0.00985359	-0.00598729	0.017652	-0.0163815	-0.0327631	-0.0155986	1.78304	0.487001	0.0254028	2.33253	-0.149209	0.210844	2.05955	2.03951	1.98413	1.69637	2.05451	1.89344	-0.26782	0.25331
13511	Dsg2	-0.0232525	-0.0755512	0.022874	-0.0770245	-0.008054	0.0338001	0.0295837	0.590144	1.27639	0.32659	-0.0282708	-0.105087	-0.0730153	-0.0715224	-0.0994368	-0.0645507	0.0805047	0.104206	-0.0674731	0.992384	-0.156708	0.0217729	0.00690189	1.70762	0.652684	1.3746	0.918866	0.75384	0.0186632	-0.218283
13542	Dvl1	0.754482	2.42904	1.63524	1.82783	1.52388	1.19433	1.15626	0.879088	0.75355	0.911377	1.17921	2.07556	1.3678	1.26721	1.5306	1.23829	0.420344	0.289241	0.574899	0.771123	-0.849106	-0.178142	0.459172	0.97307	0.335937	0.555898	0.752521	0.11872	0.664366	1.08038
13559	E2f5	0.389426	0.165967	0.484167	0.511864	0.813484	0.926305	0.788018	0.538019	0.23259	0.221766	-0.0593146	0.263257	-0.0913491	-0.0496686	0.0940273	0.37047	0.411412	0.0639006	0.83748	0.247734	-0.131538	-0.0329673	0.147381	0.584912	0.634795	0.387504	0.164786	0.278925	0.458551	0.559211
13641	Efnb1	-0.120218	-0.2231	-0.0486176	-0.144586	-0.12732	-0.0613723	0.118489	1.40567	0.482328	0.810351	-0.00792208	-0.0175642	-0.0132835	-0.0372086	-0.0313475	-0.016141	1.11374	1.06499	-0.00218546	0.675235	0.374312	-0.00548611	0.188731	0.741252	1.27071	0.563557	1.05637	0.342285	0.005106	0.209848
13682	Eif4a2	-0.742773	0.025033	0.962011	1.10785	1.83722	1.70548	0.876977	0.691371	0.773518	0.687558	0.58361	0.256214	0.167785	0.294823	0.0506522	0.359335	0.241812	0.58361	0.703326	1.11821	-0.617101	0.486613	1.23463	0.81513	0.636518	0.998275	0.560856	0.498093	1.32983	1.44521
13723	Emb	-0.102029	0.0292815	1.39911	2.17844	2.22615	2.27603	2.31946	1.9495	1.54107	1.49395	-0.877991	0.297752	0.713432	1.37084	1.29309	1.27176	1.74478	0.700343	2.56742	1.8336	-0.804523	-0.609936	1.82783	1.32344	1.85946	1.21527	1.36392	1.60735	-0.227488	0.10179
13728	Mark2	1.03781	1.00584	0.662086	1.14	0.576078	0.329493	0.487225	0.984396	0.696229	0.714491	0.0164865	-0.112863	0.964174	0.735439	0.785665	0.568207	0.143357	0.224629	0.45511	0.242385	0.511331	-0.132542	0.527309	0.291575	0.149951	-0.000357328	0.546284	0.846953	-0.53922	-0.142326
13809	Enpep	-0.205036	-0.141791	-0.0952343	-0.124086	-0.11806	-0.111756	0.184467	0.226062	0.0173084	1.2862	0.00888246	-0.024277	-0.0207427	-0.0384237	-0.06605	-0.0376895	0.0189848	-0.00912192	0.0400961	0.850111	0.104206	0.315366	0.619381	2.45577	2.45577	2.5352	1.86542	1.20618	0.0601772	0.127521
13813	Eomes	-0.460013	-0.0576215	0.0662006	0.300635	0.598588	0.772006	0.71593	1.06499	0.560641	0.669476	0.929116	0.339493	0.513383	0.324619	0.783404	1.01949	0.323882	0.685709	4.31585	2.18257	0.933959	0.594953	1.20548	0.395387	1.90611	0.200102	0.861435	1.43132	0.524226	0.473179
13819	Epas1	1.669	0.761436	0.219005	0.413604	-0.824468	-1.04799	-1.05469	0.352655	0.434604	1.38018	0.791399	1.61	1.39698	0.748611	-0.765099	-1.70613	0.430591	0.184563	-2.34826	0.357295	-0.225028	0.58128	0.150078	-0.0984515	0.577894	1.48665	2.14242	1.99384	4.41998	4.41998
13823	Epb4.1l3	-0.205668	-0.259361	-0.220179	-0.102703	-0.0098289	0.7715	1.62322	1.79171	1.97863	2.03013	0.197146	-0.565831	0.213836	0.451346	0.80106	0.949841	2.66746	1.94451	1.95278	1.80928	-0.0333088	-0.0170122	0.930087	1.77497	1.98804	2.02513	1.88426	1.37825	-0.0877374	0.0142565
13867	Erbb3	-0.652616	0.0686824	0.617213	0.867882	0.211379	1.31944	1.70323	1.80565	1.40236	1.11193	-0.0884621	0.223713	-0.0779958	-0.363295	-0.095897	0.215165	0.150262	0.157302	0.469191	1.24944	-0.907959	0.00469369	2.34121	1.41776	1.92606	1.3949	1.11193	1.76651	0.115862	-0.0130097
13929	Amz2	0.674964	0.216683	1.06903	0.343964	1.09351	0.666723	1.17628	0.941162	1.06499	0.933959	0.473941	0.854732	0.647212	0.000159447	0.210212	0.622229	0.844217	0.481941	0.578054	0.612664	-0.200763	1.04826	0.720619	0.867882	0.870604	0.719445	0.545916	0.994532	0.6568	0.663345
13984	Esx1	-0.146986	0.105494	-0.0124827	0.17093	0.350611	0.702683	0.581516	1.3123	2.10447	0.904363	-0.00082979	-0.0505534	0.0299005	-0.215148	-0.0186764	-8.39355e-05	-0.00742778	0.0541254	0.0429227	0.703553	0.614326	0.239304	1.32606	1.55804	0.719788	1.54645	1.30941	0.980335	0.234541	0.43409
14020	Evi5	0.751155	0.721286	0.852451	1.08523	0.788442	1.06903	0.702683	0.502666	0.358465	0.259192	0.131759	0.824186	0.0927546	0.0956737	0.16587	0.0685463	0.108217	-0.0877619	-0.315147	0.867882	-0.5209	0.430591	-0.141304	-0.0817106	0.336911	-0.173285	0.338233	-0.556453	0.818016	0.680825
14066	F3	-0.41416	0.037802	0.11883	-0.13422	0.239304	0.150131	0.656516	1.02824	1.51308	2.04359	0.189282	-0.495574	-0.35546	-0.261721	-0.594984	-0.152335	-0.301143	0.717592	-0.285812	0.622799	-0.232253	-0.160348	0.618976	1.75449	1.68565	2.16131	2.42904	1.13631	-0.267974	-0.62641
14077	Fabp3	-0.0798674	-0.0017868	0.0782259	0.896441	1.46934	2.61767	1.91819	1.4957	1.49866	1.18124	-0.0245745	-0.0133021	-0.741641	-0.974373	-0.872097	0.237803	-0.0893907	-0.0640882	0.846953	2.03013	-0.178677	-0.230167	2.59096	2.03013	1.69279	2.13174	1.59093	1.84152	1.42168	1.90611
14114	Fbln1	-1.1928	-0.796499	0.42397	0.677662	1.23829	1.13631	0.907063	0.843705	0.793769	0.780983	-0.58368	0.0594285	1.19039	1.03241	0.95677	1.4957	2.01417	2.08245	2.22615	1.95687	-0.212402	-0.502031	1.49762	0.967486	0.835936	1.08523	0.827663	0.972393	0.498937	0.676757
14183	Fgfr2	-0.0794754	0.216562	1.03373	1.10075	0.833022	0.997116	1.43795	1.09497	1.14739	0.38997	1.60735	0.694899	1.11559	0.738385	0.0606626	0.405776	0.769564	0.990966	0.151106	0.593482	1.05476	0.0971148	1.12719	1.03848	1.20102	1.00964	0.594286	1.42952	0.948721	0.933959
14199	Fhl1	-0.0575358	0.61294	0.365278	1.27804	0.548381	0.714149	1.25142	1.25601	0.913884	0.685962	-0.0714455	-0.120967	-0.183269	-0.923186	-0.811614	-0.232134	0.754835	0.180333	-0.0710882	1.02513	-0.36138	-0.382944	1.55977	1.3949	1.51308	1.4167	1.10677	1.57019	-0.364828	-0.360813
14248	Flii	1.42816	1.70323	1.76067	1.42305	1.16069	1.30448	1.2256	1.29142	1.45971	1.10614	0.985147	0.779015	0.0736133	0.314842	0.0737395	0.371328	0.893146	0.579323	0.809981	0.953728	-0.702974	-0.198834	0.252942	0.580708	0.506004	0.328288	0.494163	0.230313	0.141584	0.206678
14254	Flt1	-0.884389	0.0937553	-0.230625	-0.264307	-0.240459	-0.177209	-0.177739	0.144295	0.628397	0.720323	0.250972	0.0145188	0.519755	-0.134367	0.034779	0.141075	0.815534	0.733519	1.23682	0.733231	0.0736133	0.661487	0.441323	0.399088	0.435786	0.877528	1.3949	0.448725	0.22	0.32525
14275	Folr1	0.0240106	0.0376332	-0.922104	-0.391478	-0.70967	-0.584268	0.468857	0.897015	0.53783	0.229124	-0.160544	0.222774	-0.0529547	-0.564916	-1.35545	-1.86075	-1.06394	-0.55507	-2.11758	1.38176	-0.360032	-0.663851	1.17821	0.906603	1.52388	0.999418	0.966438	1.40567	-0.562469	-0.769199
14281	Fos	-0.100233	-0.0793302	-0.0472889	-0.0612147	-0.0281705	-0.0140114	0.137403	0.588559	1.52817	1.25601	-0.0566747	-0.0927022	-0.0644144	-0.0897108	-0.0596063	-0.0778864	0.536111	1.76978	0.10163	-0.0264607	-0.140474	-0.138974	-0.029511	1.57996	0.0476122	1.43606	1.69922	-0.134477	-0.0916332	-0.127751
14313	Fst	-0.0572666	-0.0272725	-0.020611	-0.0264298	-0.0479214	-0.0329285	-0.0448736	1.85696	1.9611	2.79642	-0.190921	-0.242194	-0.076823	-0.0895318	-0.0886971	-0.0452277	0.0425311	0.599932	3.90956	0.44147	0.30054	-0.112653	0.109116	0.993224	2.96061	0.743753	2.7789	2.54355	-0.0683321	-0.0181869
14357	Dtx1	-0.731209	-0.157814	2.27603	1.97863	2.21407	2.34121	0.562563	-0.444825	-0.299256	0.178671	0.0567614	0.16626	0.999418	1.12368	1.82783	2.1904	-0.445201	-0.0766779	0.122598	0.0951055	-1.39654	-0.450124	-0.68	-0.825957	-1.06816	-0.595261	-0.812926	-0.728038	0.907063	-0.2083
14369	Fzd7	0.055074	0.669246	1.46406	1.78304	1.55804	1.30821	0.827663	0.11477	0.113847	0.422986	0.917704	1.13122	0.997755	1.70098	2.16131	2.12148	0.791399	0.495916	1.53576	0.909763	-0.255636	1.67528	1.57423	0.537143	1.03703	0.352973	0.582964	0.744216	0.790914	0.962011
14422	B4galnt2	0.00707483	0.0116996	0.0359691	0.0734364	-0.0113724	0.138798	2.67783	2.37541	2.28639	2.31349	0.0113727	-0.00968121	-0.00830339	-0.0195658	-0.0209602	-0.0153893	0.852451	0.393681	-0.00596268	2.35722	0.205799	-0.0345566	1.30594	3.12823	2.44507	3.19224	2.65439	2.1904	-0.0276478	-0.014293
14423	Galnt1	0.478918	0.190274	0.599043	1.94054	1.119	1.4957	1.407	1.16009	0.91301	0.812844	-0.785325	-0.106018	-0.0828102	-0.0164819	-0.0851872	-0.0212806	0.660165	0.394938	0.649223	0.50133	-0.222827	0.570215	1.0476	0.679436	0.938135	0.841843	0.58128	0.755577	0.471464	0.210136
14455	Gas5	0.210136	1.15626	0.857434	0.696574	0.86525	1.22432	0.803182	0.539202	0.518865	0.406742	0.657968	0.225509	-0.377225	-0.42334	-0.123308	0.241491	0.368688	0.390594	0.881774	0.2731	-0.034989	0.631721	0.592683	0.608562	0.153297	0.751835	0.0482295	0.00982491	0.918316	1.43132
14456	Gas6	0.0198376	-0.368545	0.0498542	-0.395787	0.0849303	0.263933	0.797819	1.13895	0.93264	0.876977	0.169431	0.0460336	0.0951055	-0.0399268	0.0787817	0.365871	1.4395	1.74721	0.547984	1.65727	-0.201445	-0.873589	1.2392	1.57019	1.22241	1.56376	1.14739	1.63293	-0.116723	0.358143
14463	Gata4	-0.70234	-0.610531	0.0403256	0.0792236	-0.294509	0.507627	1.27071	2.21407	1.86161	2.437	0.016315	0.00805491	0.0414071	-0.00157488	0.00879939	0.00854682	2.69918	1.82783	0.905476	2.71274	0.0106537	0.0984167	2.65439	2.92391	2.9865	2.84545	3.02399	2.9075	0.0259647	-0.0143895
14465	Gata6	-0.0254096	-0.953061	-0.0553001	-0.265544	0.0296644	-0.00887198	0.299757	0.851354	1.04636	1.92186	0.0134353	-0.00348629	0.0187263	0.000747069	0.0100007	0.0190452	2.12148	2.03013	1.89344	1.53758	0.00294377	0.0143126	1.26943	1.95687	1.97022	1.74721	2.11579	2.33253	0.0191014	0.0158783
14466	Gba	-0.903875	0.326327	-1.2709	0.0439835	-0.797637	-0.350311	0.401846	0.805252	0.606605	0.709227	1.00887	1.32468	0.436749	0.208385	-0.0462538	0.195107	0.667396	0.814776	-0.146004	1.41776	-0.561559	0.517896	0.838557	1.00323	1.46093	1.32606	1.22111	1.73006	0.381847	0.0301
14470	Rabac1	0.120949	1.08877	0.134114	0.578507	1.11635	1.54318	1.57423	1.00014	1.01157	0.830165	0.74828	0.787687	-0.467922	-0.53395	-0.390895	0.1034	0.354954	0.497818	0.592683	1.24131	-0.293679	0.324247	1.78626	1.41158	0.779015	1.50833	0.88348	1.2191	1.23046	1.17998
14489	Mtpn	0.94296	0.319952	0.433241	0.989503	0.783404	1.44521	1.25256	1.11374	1.16795	1.02735	0.481126	0.0162313	-0.220012	-0.933611	-0.198529	-0.204233	0.667611	0.688907	0.118663	0.473179	0.488937	0.135988	0.969256	1.17998	1.28075	1.09058	1.03439	0.87654	0.755577	0.605092
14567	Gdi1	-0.453699	0.151346	0.993825	1.4624	1.32983	1.22346	1.1496	0.759983	0.913353	0.732953	-0.0915188	-0.271653	0.496521	0.328629	0.328112	0.524043	0.687558	0.587276	1.02074	0.617397	-0.586426	-0.331647	0.947715	0.517896	0.220499	0.767602	0.440882	0.383171	0.262179	0.532228
14594	Ggta1	-0.538851	-0.223237	0.0825309	-0.542544	0.108957	0.413898	0.839934	0.841843	1.11474	1.22346	-0.161022	-0.0646948	-0.0932743	0.284216	0.122794	-0.0640592	0.931363	0.767602	0.443659	2.06633	-0.887821	0.0579216	1.50833	1.67211	1.79171	1.78927	1.74327	1.62562	0.496521	0.122598
14609	Gja1	0.214739	-0.0879657	1.10452	0.37036	0.837889	1.0074	0.579547	0.170666	-0.249296	0.0481668	1.34064	0.496324	-0.132879	0.11477	0.873541	1.10785	0.210076	-0.135353	0.49676	0.333319	0.945059	0.284711	0.376365	0.733231	0.944478	0.406471	0.636929	0.397812	0.658962	0.774619
14619	Gjb2	-0.179498	-0.0872041	-0.0596468	-0.00384476	-0.0444218	-0.0479089	0.456361	1.97309	1.95278	1.88426	-0.0187652	-0.0451106	-0.0176648	-0.0290266	0.0231432	0.0898959	0.0412161	1.7728	0.0329632	1.49021	0.201345	0.0248367	0.313086	0.868503	0.873541	1.28997	2.03444	0.671734	-0.191613	0.0178046
14635	Galk1	-0.193038	0.478743	0.573226	0.623461	0.814408	0.713032	1.03991	1.06302	0.955736	0.85298	-0.714971	-0.056753	-0.0765207	0.212537	0.32659	0.66096	0.438613	0.295509	0.824186	0.768257	-0.315755	-0.3199	0.702683	0.668041	0.95056	0.378489	0.544318	0.891006	0.0227312	-0.143844
14667	Gm2a	-1.5803	1.14561	2.35722	1.48049	3.17175	3.12823	2.17331	1.54645	2.14242	1.9495	0.00976256	0.0273807	0.0525594	-0.022405	0.0154404	0.525197	0.651553	1.3344	0.805252	1.36118	-0.51018	0.315704	1.97309	1.07517	0.367614	1.5028	1.44678	1.46934	2.20369	2.36701
14673	Gna12	0.60256	1.1496	0.98633	1.57996	1.15791	0.73916	1.15076	0.909202	0.563557	0.895743	-0.0320448	0.500441	0.465194	0.698214	0.938135	0.189804	0.691371	0.414656	0.211	0.878469	-0.77439	0.32219	0.428156	0.698214	0.416127	-0.0442948	0.589006	0.895743	-0.110498	-0.0435351
14674	Gna13	0.578507	0.692977	1.01779	1.13549	0.512547	0.882428	0.766566	0.834415	0.867251	0.585198	-0.316214	0.311015	3.55437	3.32592	2.437	1.82783	1.14739	1.17728	1.38018	2.09346	-0.681844	-0.386224	-0.322825	0.691371	0.351968	-0.0784684	0.0512208	-0.142326	0.416127	-0.121888
14678	Gnai2	-0.988993	0.353433	0.692547	0.974387	0.540808	0.16295	0.265452	0.228644	0.565225	0.509385	-0.170515	-0.696451	-0.351345	-0.0879271	0.44423	0.487569	0.562837	0.388303	1.30057	0.350856	-0.105449	-0.190338	-0.198191	0.661656	0.351165	0.427993	0.415012	0.552992	0.211106	-0.0176546
14683	Gnas	0.0754362	0.91654	1.24944	0.653609	1.98413	1.7728	1.4395	1.24131	1.10376	1.28744	-0.274205	-0.141145	-0.114764	0.589006	0.953258	1.31802	1.41003	1.44521	1.97309	0.728099	-0.170899	0.247734	1.05218	1.06655	1.11028	1.27639	0.981674	1.39308	0.0955896	0.798339
14696	Gnb4	-0.453351	0.318993	0.235096	0.0258758	0.268418	0.224855	0.17621	0.472244	0.836438	0.604826	-0.036945	-0.0512201	-0.0158297	-0.0389452	-0.01429	0.00220349	1.69279	0.906603	0.205072	0.809981	-0.602295	0.542543	-0.175015	0.534708	0.596315	0.569189	0.842574	0.321099	0.587035	0.365278
14701	Gng12	0.213177	0.495651	0.0107278	0.794653	0.537143	0.758085	1.69279	1.75202	1.99384	1.87346	0.0531515	-0.191729	-0.0322366	-0.0518178	0.0650261	0.060027	0.838557	1.6006	0.217508	1.80565	0.766188	0.179256	0.809981	2.09346	1.33533	2.22019	2.21407	1.53246	0.257857	0.83748
14725	Lrp2	0.00704116	0.00238392	0.727716	0.124692	0.0981932	0.0486688	0.42725	0.948721	0.336808	0.0919404	0.0318352	-0.0301049	-0.0169506	-0.0405662	0.111442	0.0201796	-0.177966	-0.156612	0.21716	0.879088	-0.119822	0.440994	1.80147	1.24944	2.19848	0.458169	0.315366	1.73637	0.176283	0.273643
14726	Pdpn	-0.682099	0.293067	0.87654	0.688249	2.09346	1.94054	1.91402	0.809342	1.36935	1.59746	1.29142	0.713032	0.244775	0.403162	0.0947873	0.112687	0.312592	0.345677	0.329873	0.788018	-0.32163	0.0290169	2.33253	2.39869	1.56636	2.31946	1.94054	1.46093	1.8336	1.88909
14734	Gpc3	-0.300996	-0.294408	0.273495	0.946111	1.52817	2.3914	3.10763	2.72901	2.31349	2.12148	0.00150233	-0.43938	-0.193359	-0.38676	0.282221	1.00667	2.92391	2.49181	2.29323	2.93927	-0.147928	-0.857199	2.60178	2.47962	2.17844	2.45577	2.03013	2.0988	-0.450285	-0.156979
14745	Lpar1	0.429599	-0.33885	-0.733374	-0.228502	-0.807622	-0.246474	0.0552477	0.842574	1.01437	0.613187	0.319117	0.615637	0.00789105	-0.00880123	-0.0123829	-0.0451729	1.38593	1.33533	0.45069	1.40236	0.259192	0.745975	0.386855	0.646229	1.16151	0.829142	1.04826	0.743753	0.131262	0.354819
14751	Gpi1	0.0399538	1.01015	0.819307	0.987558	1.45607	1.38431	0.789615	0.860187	0.837889	0.565926	-0.0520518	0.0369492	0.172352	0.0704605	0.0674289	0.578917	0.366613	0.642773	1.08877	0.483777	-0.135149	0.652684	0.738385	0.263811	0.564035	0.0245914	0.271181	0.562837	0.376829	1.00507
14778	Gpx3	0.668041	0.859112	0.572859	0.00890861	1.48049	1.8141	2.96061	3.14653	3.02399	2.7789	-0.02804	0.144875	0.229124	0.290314	1.07447	0.998764	3.22445	2.92391	0.697688	3.04914	-1.57007	-0.483806	2.49181	2.66746	2.72901	2.58361	2.45577	2.59096	0.0648417	0.574899
14792	Lpcat3	0.0931999	0.879088	0.709845	1.00887	0.583358	0.384625	0.785665	0.605774	0.592683	0.695268	-0.258191	0.0720268	0.227886	0.148857	-0.0917838	-0.0143275	0.307969	0.157054	0.0907788	0.699951	-0.66589	-0.0870521	0.0401531	0.63092	0.513797	0.198472	0.305807	0.0862653	0.387754	0.177001
14824	Grn	-0.240087	0.489359	0.391308	0.396158	0.50133	0.654466	0.455699	0.793769	0.593745	0.596055	1.02891	0.62141	0.0517469	-0.0112159	-0.0744184	0.322773	0.420163	0.645869	0.586145	0.766188	-0.366972	0.563557	0.846953	0.839393	0.969256	0.677367	0.753154	0.894332	0.906066	1.01437
14862	Gstm1	0.0424007	1.82077	1.50833	2.59096	1.96538	2.30454	2.14242	1.48193	1.34191	0.884184	0.81513	1.15076	1.38018	1.55804	0.629048	0.677867	0.00467213	0.226882	0.751549	1.21654	-0.12547	0.78446	2.86559	1.33653	1.55278	1.76978	0.986967	1.88909	1.42037	1.68801
14863	Gstm2	-0.128461	0.614051	0.480848	1.2729	1.04533	1.60735	1.80147	1.18602	1.20548	0.648613	0.278531	0.45511	0.45511	0.153226	0.117387	0.250518	-0.185211	-0.446899	-0.269793	0.858501	-0.201341	0.259097	2.30454	1.27952	1.52176	1.23682	0.708851	1.51519	0.850111	0.379628
14864	Gstm3	-0.976856	-1.07339	0.365563	1.30057	2.01417	3.46311	2.9075	1.3876	1.37825	0.614051	-0.103236	-0.0369861	0.409104	0.105698	0.151498	0.213287	0.0179478	-0.00542226	0.663345	1.07682	0.692273	-0.0561517	3.46311	1.54107	1.06655	1.31657	0.490857	1.21527	1.13051	1.29837
14866	Gstm5	-0.0428117	0.522423	0.991652	1.11116	1.67211	1.8336	1.50657	1.36118	1.36118	1.01634	-0.883982	0.327397	0.22653	0.180737	0.569963	0.900407	0.389604	0.494919	0.614051	1.37623	0.0257897	-0.628621	1.26134	1.34975	1.13631	1.25374	1.01779	0.922975	0.933091	0.743421
14870	Gstp1	-0.0814808	0.107299	0.419828	0.929545	0.618761	0.992384	1.17283	1.04156	0.897015	0.727716	-0.0459199	0.0324959	0.361995	0.156905	-0.0811391	0.16385	0.182378	0.142111	0.302643	1.12805	-0.119688	0.226413	1.7251	0.961297	1.3678	1.04533	0.643802	1.52817	0.488429	0.603834
14872	Gstt2	-0.14437	0.665663	2.40799	1.35935	2.67783	1.43132	0.437495	-0.768448	-0.675246	-0.401121	-0.684102	0.466383	0.985669	2.13825	1.45467	1.8504	-0.230064	-0.582679	0.827663	0.234745	-0.238249	-0.0913867	0.0100841	-0.434016	-0.312823	-0.373459	-0.328536	-0.41416	0.193549	0.946111
14955	H19	-1.94071	-1.00306	0.428517	0.566886	2.08772	4.01949	3.96946	4.08514	4.31585	3.80432	-0.269162	-1.44531	-1.73127	-1.78019	-1.73127	-1.42851	2.59096	3.02399	1.13631	3.2486	-0.993769	0.012126	4.24217	4.31585	3.96946	4.24217	4.01949	4.01949	-0.248912	1.02513
14958	H1f0	-1.41393	0.949423	0.959981	0.714149	0.650202	0.52169	0.912582	1.27516	1.16872	1.57996	-0.0627515	0.0160553	-0.0649852	0.0604935	0.723593	1.88909	2.437	2.71274	2.93927	1.90611	-1.07754	-0.746929	-0.534107	0.657968	0.549637	0.466216	0.945502	0.441943	-0.825067	-0.854047
14964	H2-D1	-0.364415	0.256875	0.440559	0.398934	0.853479	0.581738	0.268696	0.64556	1.50446	1.69279	-0.764809	0.00506069	0.145268	0.10179	0.656216	1.26351	0.43182	1.07863	1.25066	0.586145	-0.17653	0.194765	0.00735815	0.600971	0.247341	0.492338	1.10075	0.204046	0.0271435	0.469929
14972	H2-K1	-2.51248	0.221766	0.830165	0.307092	2.22019	1.13895	0.682587	0.626057	0.944478	1.3275	-1.11144	-0.426217	-0.0163533	-0.0414486	1.21527	2.42904	0.864063	1.23682	2.76508	0.714149	-0.116115	-0.207493	0.30156	0.860187	-0.133768	0.896441	0.810351	0.0399211	-0.380417	0.591625
14980	H2-L	0.0481668	0.273313	0.374616	0.193815	0.693626	0.292657	0.332367	0.73916	1.46406	1.76367	0.00268456	-0.0538271	0.0110622	0.00095653	0.266534	0.764666	0.461646	1.12064	1.18483	0.145324	-0.114092	0.00623524	0.0109367	0.439807	-0.00317297	0.433933	1.11559	0.0584788	0.021943	0.228114
15107	Hadh	0.0171278	0.616747	0.375472	0.355875	0.874501	0.981674	0.813164	0.60776	0.701212	0.659782	0.487397	0.79333	0.48583	0.337312	0.506692	0.579547	0.547479	0.45938	0.505234	0.894332	-0.161224	0.118601	1.34975	0.630249	0.886788	0.544318	0.465853	0.767283	0.964174	0.97834
15110	Hand1	-0.021569	-0.0189567	0.00446409	-0.00212027	-0.0115274	-0.0165243	-0.001647	1.32468	1.93248	1.55278	-0.00388209	0.016617	0.0511294	0.0178046	0.023898	0.0248367	2.22019	0.940536	0.015707	0.0860234	-0.0229549	0.00581708	-0.037626	0.0146292	-0.0121056	0.137338	0.971155	0.116031	-0.00735324	-0.0107467
15211	Hexa	-0.420736	-0.0259202	1.4328	1.17998	2.31349	2.0988	1.669	1.22432	1.00806	1.04994	0.0920871	0.345497	-0.10497	0.100364	0.890479	2.10447	1.17998	1.18124	1.98804	1.66015	-0.252892	0.281615	2.05451	1.3541	1.45971	1.39308	1.18743	1.1737	1.48049	1.43606
15212	Hexb	-0.909068	1.06499	1.55586	1.27516	1.68565	1.27719	1.035	0.809739	0.839393	0.67439	0.325869	0.151106	-0.448426	-0.633074	-0.290368	0.0596213	-0.323031	0.331587	-0.286849	1.2425	-1.12018	-0.200358	0.320722	0.28268	0.0646728	-0.203759	0.438613	-0.603091	1.50657	1.07298
15275	Hk1	-1.17959	1.3678	2.0489	2.14966	1.90231	2.72901	1.9495	1.77497	1.62322	1.3034	-0.195097	0.139924	0.480649	-0.0196149	-0.0593475	0.113445	0.777481	0.91654	0.680825	1.29837	-1.81732	0.365169	1.65103	0.92571	1.12443	0.769141	0.697688	1.16275	1.5028	1.62087
15354	Hmgb3	3.68792	2.71274	2.07231	2.5118	1.76651	1.72014	1.97309	2.08245	1.69279	1.77497	-0.476182	-0.378641	-0.957716	-0.297946	0.257473	0.629817	1.56834	0.858501	1.4167	0.996531	0.906066	-0.922104	0.567351	0.225394	1.84602	-0.303848	0.979026	1.51107	0.0181138	-0.370649
15364	Hmga2	0.0212354	-0.0194561	0.012485	0.00254611	-0.0099574	-0.00741831	0.0144109	1.60296	1.26242	1.89818	-0.569164	-0.895421	-0.674063	-0.512544	-0.647895	-0.309993	3.10763	2.65439	2.34121	-0.110008	0.343852	0.422074	0.151845	1.11732	0.587035	0.575878	1.09568	0.385513	-0.150805	0.220785
15376	Foxa2	0.0162773	-0.0131477	-0.00336784	-0.00783431	0.0487255	0.0974361	1.39698	1.8336	1.3678	1.59093	0.00449729	0.0166551	0.0189848	0.00568884	-0.00123277	0.012313	2.79642	1.52388	4.41998	2.74679	0.0134413	-0.11189	1.53436	2.40799	2.46539	2.55464	2.67783	1.91059	0.0392503	0.0717606
15377	Foxa3	-0.110008	-0.26582	-0.147989	-0.155616	-0.0999704	0.126732	0.919443	0.79188	0.587775	0.841843	0.265053	0.0541951	-0.00196262	0.051379	0.0830263	0.340983	0.885131	0.382729	0.188478	2.00267	0.279254	0.384525	0.348055	1.21845	1.06302	1.11266	1.37623	1.17037	0.0182958	0.0633612
15451	Hpn	-1.28155	0.515163	0.85687	0.499306	1.1218	1.14646	0.997755	0.863441	0.582692	0.375034	-0.337899	-0.0360969	0.819307	0.493371	0.763926	1.36118	0.366445	0.319531	1.26134	1.04929	-0.136776	-0.188466	0.618761	0.414831	0.343177	0.747838	0.496966	0.494395	0.95056	1.26351
15468	Prmt2	-0.867965	0.547753	1.26575	0.881774	0.58023	0.619569	0.432409	0.567127	0.392606	0.344628	1.34836	0.961297	0.62392	0.375472	0.613806	0.711546	0.698017	0.737105	0.49029	0.332627	-0.796251	0.746436	0.211833	0.708531	0.671089	0.418702	0.513032	0.38624	1.10262	0.639085
15476	Hs3st1	0.00540001	-0.0581654	-0.0412522	-0.0447413	-0.0423932	0.0255348	0.0770013	0.393937	1.3123	2.3914	-0.0131477	-0.00129802	-0.000486606	-0.0232932	-0.0140739	0.031487	0.0293541	0.346394	0.00934291	0.951934	-0.125309	0.0246998	0.565464	2.14242	1.7728	2.49181	2.61767	2.14242	0.00858977	0.163768
15488	Hsd17b4	0.0498967	0.515326	0.725363	0.552861	0.809342	0.781338	0.601135	0.490857	0.545603	0.313676	-0.614016	-0.628411	-0.0137977	0.00965289	0.100534	0.246484	0.251908	0.12919	0.678131	0.279366	-0.166227	0.430713	0.315366	0.333724	0.271398	0.243881	0.183778	0.213656	0.25731	0.743753
15511	Hspa1b	1.11028	0.469586	0.472583	0.282913	0.0916263	0.0735679	-0.0614671	0.256672	1.4957	1.63524	4.91671	1.00806	-0.705758	-0.352121	-0.201486	-0.643911	-0.563718	0.741252	-0.315669	-0.483944	-0.0301183	1.28224	0.364847	1.04057	1.53246	0.382306	1.53436	0.455559	0.174291	0.227988
15902	Id2	0.0702268	0.757349	-0.21323	-0.134057	-0.0886524	-0.0627098	1.44862	1.69079	1.65388	1.38888	1.8141	0.83748	0.505234	0.459172	0.0512572	0.0297507	2.3914	1.77497	-0.0229716	1.58453	-0.368949	-0.350707	0.578054	2.42904	1.88426	2.69918	1.82453	1.4395	-0.445476	-0.288518
15903	Id3	1.05815	-2.07106	-0.660746	-0.291086	-0.776653	-0.565831	0.664366	1.27639	0.92149	0.80891	3.12823	1.12878	-0.390773	0.316551	-0.198994	-0.259586	1.77747	0.871133	0.841255	0.572859	0.880158	-0.336105	0.0148907	1.30594	1.44521	1.39044	1.00248	1.4328	-0.36102	-0.811982
15937	Ier3	0.693919	6.16861	5.78145	2.8892	4.41998	2.25043	1.93248	2.50197	2.49181	2.23333	0.584668	-0.881035	-1.15679	-1.34579	0.149869	0.473941	0.71593	1.4957	1.68801	1.54318	0.418202	2.56742	-0.415107	0.211279	1.45607	-0.151209	0.529164	1.2862	0.73916	0.0698989
15939	Ier5	-0.291438	-0.093634	0.0318134	0.0844028	0.149733	0.20697	0.547753	0.412387	0.267462	0.712783	0.0172752	-0.553599	0.106689	0.0648008	0.688579	0.487001	0.912582	1.2256	1.23046	0.328112	0.288541	0.478918	0.814776	1.09982	1.27516	0.947715	0.896441	0.874501	0.150262	0.137338
15976	Ifnar2	-0.338194	-0.289773	-0.250643	-0.726339	0.305688	1.06975	0.964729	0.489163	0.995785	1.01437	-0.0253676	-0.0377711	-0.293915	-0.105486	-0.1051	0.0675185	0.851354	1.16009	1.05075	0.664366	-0.338363	-0.180953	0.578705	1.08245	0.104664	1.07863	0.984396	0.128826	0.00843655	0.297126
16002	Igf2	-0.12342	-0.873589	-0.617834	1.57423	0.904985	1.98413	4.24217	4.91671	5.40985	5.40985	0.27692	-2.25017	-1.0496	-2.04088	-1.69737	-1.54232	4.91671	4.58964	1.44362	2.92391	-0.424372	-1.20479	2.8892	3.63984	3.02399	3.36276	3.68792	3.17175	-0.422391	-1.53994
16004	Igf2r	-0.0734892	-0.338519	1.44208	0.421101	1.34446	0.725363	1.10376	1.82453	1.82453	1.53926	0.00561239	0.0798649	0.107431	0.31128	0.392319	0.606833	2.5118	2.02513	0.339493	1.37084	-0.425245	0.602104	1.36118	1.27719	1.07298	1.20845	1.26575	1.66458	-0.095694	0.286416
16006	Igfbp1	-0.0522141	-0.0362073	-0.0149413	-0.0183742	-0.0400949	-0.0261663	-0.0099819	2.31946	2.45577	2.65439	0.0188253	-0.00199633	-0.000707692	-0.0146674	0.00572938	-0.00124606	-0.00600971	3.36276	-0.00103328	0.0125377	-0.0446677	-0.0372552	-0.0266717	-0.00495554	-0.0292012	-0.0382142	2.3914	-0.00405825	-0.0397259	-0.0178874
16007	Cyr61	0.00247046	-0.508869	-0.820411	0.243881	0.189548	0.397927	2.44507	1.64396	1.74007	1.98413	-2.68886	-2.43507	-2.09105	-2.0484	-2.14513	-0.976856	0.229694	0.517697	1.14739	0.402671	-1.58804	-1.67063	1.19039	2.52179	1.70762	2.52179	1.96538	1.77747	-1.57007	-0.882091
16008	Igfbp2	-0.819935	0.431948	0.804852	0.869016	1.3275	1.10376	0.939389	0.522423	0.488241	0.478743	-0.769199	-0.186532	0.691371	1.25256	1.42952	1.4328	0.807436	0.865892	1.7985	1.35265	-0.247808	-0.308259	1.02824	0.401148	0.726156	0.417782	0.380515	0.618761	0.240855	0.669722
16010	Igfbp4	-0.0224381	-0.0160477	-0.0894489	0.00134844	-0.0266908	0.00893687	0.020996	0.18638	0.635604	0.68665	-0.00540127	0.00837553	0.0154569	-0.000299892	0.022999	0.0420212	1.81735	1.94054	0.00937979	0.0507561	0.00267083	0.00364411	0.00470406	0.542337	0.0143353	0.487001	0.75593	0.0257419	0.0283251	0.0318352
16147	Ihh	-0.136366	-0.263604	0.0149656	-0.153613	-0.113045	-0.043494	0.44284	0.987558	0.375034	0.745614	-0.00872125	0.00701288	0.00110011	0.00975193	0.0388915	0.051379	0.338677	0.443886	0.024461	1.01502	0.478743	0.181688	0.287067	0.972393	1.03439	0.709227	0.730496	1.10171	0.0164683	0.148454
16202	Ilk	0.391084	0.505234	0.356189	0.0106971	0.389263	0.712011	1.22916	0.98366	1.00507	1.02598	0.171166	-0.189513	-0.0693191	-0.0640206	0.0477794	0.408488	0.98633	0.974387	1.407	0.46868	0.636518	0.24726	0.574665	1.11266	0.935361	1.12368	0.935361	0.799609	-0.152743	-0.459298
16332	Inppl1	0.297752	1.52388	1.45467	0.870115	1.1954	0.765848	0.802013	0.673925	0.685962	0.707615	-0.0351749	-0.253271	0.089573	0.479755	0.712783	0.965257	0.360327	0.238508	0.965257	0.310473	-0.455213	1.1894	1.25142	0.763472	1.05218	0.830165	0.580465	0.866797	0.985669	0.855626
16362	Irf1	-0.0850942	0.532484	0.394631	1.0074	1.63293	1.02331	0.878025	0.345677	-0.393954	0.318648	0.396845	1.21753	1.86957	1.80565	1.42168	1.80147	-0.315147	0.144138	1.40048	0.864601	0.270114	0.0754362	1.78304	0.116801	0.836438	0.020828	0.406211	1.08523	-0.459697	0.00231476
16402	Itga5	0.105552	0.044622	-0.127779	-0.264923	-0.116535	0.0793785	0.402671	1.01157	1.12805	0.846953	-0.344551	-0.349914	-0.398002	-0.64855	-0.945835	-0.320094	0.715638	0.291919	0.348307	0.37319	-0.242117	-0.169558	0.613806	0.874501	0.588559	0.78412	0.864601	0.881774	-0.0782877	0.0446702
16410	Itgav	0.170152	0.343177	1.51519	2.03444	1.56199	1.62087	1.66205	1.72235	1.88909	1.80928	0.37047	-0.00255399	-0.449446	-1.70976	-0.19245	0.214334	0.596055	0.811281	-0.220496	1.11732	-0.397461	1.34836	1.5447	1.3876	1.3541	1.3876	1.22916	1.17552	0.475778	0.205515
16419	Itgb5	0.471464	-0.00143311	0.0904993	0.304775	0.191574	0.353583	0.534871	0.703553	1.17283	1.04826	0.371449	0.335654	0.000112562	0.217508	-0.142812	0.243776	0.63419	0.660672	0.595745	-0.289295	-0.151375	-0.183853	0.0844488	0.217427	0.0586897	0.357627	0.331587	0.584146	0.0772025	-0.104717
16423	Cd47	-0.199271	0.376692	2.33253	1.72014	2.8303	2.14966	1.36118	1.08984	1.21527	1.56834	-0.167594	0.438249	0.178433	-0.0011973	1.08877	1.2401	1.68801	1.91059	1.17472	0.770771	-0.00327056	3.49064	1.24323	0.958725	1.14445	0.765556	1.09351	1.19197	2.63135	2.3914
16432	Itm2b	0.409276	1.06377	0.993224	1.38018	1.69637	1.82453	1.64657	1.29837	1.24131	1.2885	1.94054	1.62562	0.815852	0.178503	0.654466	1.11821	1.26019	1.53576	1.11116	1.68077	-0.167804	-0.216366	1.7985	1.59746	1.55586	1.5447	1.40236	1.15171	1.23682	0.808643
16438	Itpr1	-0.617834	-0.365168	1.88034	1.6006	1.19633	1.01779	0.302291	0.253405	0.396271	0.178355	-0.0276478	0.728341	0.730496	1.05815	1.47432	1.31527	0.138854	0.239085	0.433641	0.911377	-1.10433	-0.30215	0.615067	-0.182716	0.0428526	-0.280852	-0.963977	-0.164109	0.154226	0.613806
16452	Jak2	-0.00642676	0.0104207	-0.0992398	-0.0506821	-0.0363527	0.143216	0.228766	0.239746	0.936326	0.789922	0.00128729	-0.0633659	-0.0352735	-0.0534241	0.00829693	-0.0025151	0.803182	0.730496	0.565464	0.299317	0.133159	0.0171208	0.931363	1.32983	0.994532	1.18325	1.27952	0.572393	0.189548	0.642227
16456	F11r	0.698496	1.07298	0.32525	0.893146	0.457583	0.102242	0.703326	0.852451	1.02656	0.971155	0.767602	0.71088	-0.00861793	0.21943	0.269655	-0.00306687	0.643536	0.504397	-0.0178297	0.568456	-0.51084	0.388664	0.186294	0.948223	0.798955	0.802358	1.04375	0.481426	0.107299	-0.293825
16476	Jun	-1.22272	-0.93806	0.413467	-0.0125754	0.499495	0.402023	1.69079	1.76978	1.65103	1.43472	0.834953	0.187303	-0.911658	-0.385383	-0.0797493	0.706102	1.1894	1.669	1.37623	0.844217	-0.225375	-0.397009	0.854732	1.7251	1.34064	1.5867	1.55586	1.04533	-1.03825	-0.676566
16478	Jund	0.389263	2.60178	1.1218	1.97309	0.906603	0.904363	0.924059	0.95056	0.924059	0.782501	0.603259	0.753154	0.52169	0.0467457	0.646868	0.780588	0.203969	0.551195	0.516683	0.313238	-0.683784	0.0722011	0.01869	0.364566	0.0549089	0.507795	0.741883	0.290128	-0.305652	-0.234447
16500	Kcnb1	-0.0176917	0.0534281	0.0401202	-0.0123461	-0.255849	0.26595	0.602104	0.85088	0.805252	0.806392	-0.196601	0.0192806	-0.831417	-0.620294	-0.413097	-0.609511	0.223085	0.042994	-0.500643	0.737105	-0.440503	0.391711	0.105306	0.892779	0.700343	0.754835	0.95056	0.514931	0.218557	-0.0113627
16525	Kcnk1	2.58361	3.46311	3.22445	3.8558	3.46311	2.5352	1.73637	1.10075	0.799609	0.633542	1.43795	2.86559	1.62087	1.34975	1.99384	1.57423	-0.750985	-0.826873	0.91301	0.512547	-0.392679	1.79436	1.85405	0.83385	1.35935	0.561608	0.607153	1.18743	1.82077	1.20042
16560	Kif1a	0.0341459	0.367214	0.314552	0.565225	2.30454	1.76978	1.37084	0.0602479	-0.0123411	0.139679	-0.377369	-0.0641272	0.525197	0.385947	2.01417	3.63984	0.467464	0.316551	2.69918	0.302514	0.493717	-0.854515	0.452014	0.675235	0.867251	0.828416	0.173504	1.02891	-0.810558	0.0992601
16561	Kif1b	-1.18656	0.738812	1.20042	0.632353	0.546284	0.759635	0.367929	0.37036	0.320141	0.374737	-0.277018	-0.291086	0.467054	0.112205	0.946111	0.747556	0.606605	0.364422	0.608254	0.0986572	-2.45671	1.07298	-0.146034	0.411564	0.104556	-0.215875	-0.255354	0.39329	0.102643	0.902746
16562	Kif1c	-0.0611652	-0.0234753	0.984396	0.78446	1.42816	1.46539	1.31657	0.881774	0.95056	0.72883	1.05141	0.0581823	0.566609	0.516287	1.02331	1.50446	1.16609	1.10262	1.93588	1.58239	-0.0864288	0.795896	1.1652	1.23046	1.10614	1.0392	0.637219	1.09259	0.662895	1.14209
16571	Kif4	0.63092	0.538974	0.906066	0.788442	0.890042	0.621993	0.345677	0.4813	0.390472	0.354678	0.0839524	-0.0239436	0.148057	0.30519	0.472583	0.516683	0.230753	-0.0286478	0.67058	0.157746	-0.00448114	0.264422	-0.164149	0.155515	0.180225	0.21028	-0.197026	0.203627	1.11374	0.0492204
16653	Kras	-0.538328	1.33293	2.96061	2.01011	2.55464	1.29719	0.843156	0.333724	0.602742	0.831026	0.974387	2.63135	2.28639	1.69637	1.89344	2.67783	0.466576	0.173704	0.724661	0.780588	-1.18059	-0.15231	0.370764	0.436326	0.796232	-0.216159	0.197255	0.140581	0.885131	1.84152
16668	Krt18	-0.0343746	2.20369	2.22019	1.11474	3.68792	4.31585	4.08514	3.59236	3.90956	3.46311	-2.06027	-2.60069	-2.80205	-2.36729	-1.81732	-0.802437	1.64657	1.14561	1.94054	1.27639	-0.279163	-1.12589	2.72901	2.81208	2.34816	2.74679	2.5118	2.39869	-0.590853	-0.388624
16669	Krt19	-0.0085914	0.00546673	-0.00237848	-0.0355273	0.010634	0.0515301	1.64396	2.65439	3.19224	3.19224	-0.832568	-2.28922	-2.06027	-1.90807	-1.67063	-1.44741	1.59325	1.97022	1.70323	1.25066	-0.185625	-1.31246	-0.575443	1.25256	0.866337	1.44092	1.62087	0.78412	-0.967953	-1.13985
16691	Krt8	-0.306393	0.130761	-0.34395	-0.486741	0.888451	1.27071	3.2939	3.51495	3.68792	3.36276	-1.78019	-2.53617	-3.68531	-3.89063	-3.48411	-2.15847	1.28997	0.936905	1.11266	0.739473	0.704203	-1.9586	0.365974	2.07556	1.6006	2.19848	2.1108	1.87751	-2.28922	-1.86742
16777	Lamb1	0.0169987	-0.240947	0.187567	0.0527781	0.36824	0.443298	0.671089	1.01352	1.13473	1.40859	-0.0121707	-0.0466172	-0.254232	-0.13422	-0.130463	-0.388958	0.434432	0.433241	0.18421	0.795426	-0.149139	-0.285876	1.34836	1.93588	2.05451	1.6382	1.75449	1.80147	-0.182139	0.506886
16784	Lamp2	-2.11758	-0.520121	-0.128125	-0.694543	0.925056	0.408169	0.599932	0.471464	0.592475	0.64891	0.133744	-0.488659	-0.67356	-0.191461	-0.448106	-0.0415375	0.689888	1.57423	-0.0323949	1.2401	-3.11147	-2.68886	0.309465	0.937548	0.856366	0.81623	0.974909	0.365871	0.439025	0.417925
16800	Arhgef2	0.346241	0.909763	1.42952	2.08245	1.74919	1.92988	1.16795	0.719069	0.665073	0.580465	-1.10433	-0.418406	-0.0291498	0.216789	0.221862	0.45869	0.456194	0.177336	0.840443	0.199999	-0.477309	0.696951	0.497511	0.18402	0.223959	0.313403	-0.00616409	0.211559	0.00681516	0.113272
16832	Ldhb	0.0965113	0.677367	2.15411	3.19224	2.93927	3.59236	1.85405	0.892779	0.637219	0.566609	0.000294782	0.407686	1.32344	1.80147	1.27395	1.87751	-0.0844391	-0.212824	1.61401	0.753154	-0.0162639	0.642498	2.437	0.631721	0.718321	0.83385	0.26527	1.09568	1.45971	1.99384
16889	Lipa	-1.10914	-0.542166	0.0391449	-0.829885	-0.324438	0.074433	0.618257	1.01097	0.857895	1.1319	-0.034251	-1.00789	0.114161	0.142036	-0.0124081	-0.0608249	0.802795	1.31394	0.39329	-0.0301049	-0.239919	2.26949	1.35823	1.65388	1.62322	1.77497	1.51107	1.43606	0.811281	0.885131
16976	Lrpap1	0.0250807	-0.86174	-0.719171	-0.557193	-0.400342	0.754482	1.12719	1.05561	0.89168	1.03373	-0.822588	-0.193136	-0.178741	-0.751568	-1.4502	-0.994556	0.964174	0.484327	0.0316483	1.31527	0.0907788	-0.288295	2.67783	1.77747	2.1108	1.89344	1.68801	2.35722	0.351165	0.0972127
17000	Ltbr	0.367341	0.438424	0.36296	0.603259	0.420344	0.391711	0.288213	0.545184	0.788018	0.702358	-0.352311	-0.34771	-0.141145	-0.186839	-0.124134	-0.0965971	0.526259	0.754189	0.245113	0.173344	0.00308791	-0.030615	0.215268	1.18602	0.33506	1.20429	1.12272	0.461322	0.0154569	0.110978
17035	Lxn	0.556445	1.58867	-0.0514474	-0.00344929	0.000827722	0.0270695	0.742882	1.34064	1.26721	0.879683	0.17125	0.377476	0.173834	-0.981323	-1.1928	-1.11308	1.57831	1.1053	-0.423634	1.19889	1.08038	0.946609	0.79921	1.407	1.1954	1.27804	1.27071	0.893146	0.628621	0.512872
17063	Muc13	-0.0651947	-0.0717532	-0.025378	0.00669598	0.389817	0.112205	0.509971	1.0074	0.555627	0.643536	-0.0145802	0.0026242	0.099571	0.0414334	-0.00613784	0.13232	0.019779	0.450033	0.101898	1.01702	-0.0939827	0.0179809	0.45869	0.498398	0.763137	0.695832	0.491504	0.764666	0.00913137	0.199767
17118	Marcks	0.287946	1.29719	2.55464	2.25645	1.85946	0.948223	0.235527	0.698017	0.829743	0.957537	0.828416	0.140519	-0.00559324	1.11732	1.72235	1.29309	1.13473	1.12648	1.25463	-0.118087	-0.154759	0.945059	-0.621626	-0.29879	0.378489	-0.482754	0.0351838	-0.284404	0.614051	0.20252
17125	Smad1	1.95687	1.22432	1.86161	1.59093	1.58867	0.876977	1.5028	1.35682	0.969256	1.15791	1.79171	1.21128	1.2729	0.655432	1.62562	1.33762	1.31657	0.85687	2.19848	1.46775	-0.290043	0.714817	0.343852	0.505035	0.84219	0.0497807	0.639085	-0.117258	-0.133656	-0.166644
17155	Man1a	-0.0864028	0.0090146	0.0222072	0.0140034	-0.0331841	0.00745913	-0.0866781	0.00620236	0.780983	1.19197	-0.122606	-0.101189	-0.0582875	-0.0915991	-0.099882	-0.0637945	1.49395	1.25601	-0.0576597	-0.0590778	0.00998273	0.00162295	0.0803037	0.105245	0.188132	0.525532	0.581738	-0.013275	-0.141549	-6.06495e-05
17164	Mapkapk2	0.0864085	0.180643	-0.0925611	0.237894	0.122598	0.192818	0.947242	1.21527	1.3876	0.967486	-0.0139339	0.0102518	-0.0540409	-0.102371	-0.0817492	0.0541602	1.18602	1.0476	1.09259	0.0448112	0.00685967	-0.274112	-0.152066	1.26851	0.356638	1.21435	0.78446	0.081981	-0.346691	-0.117279
17178	Fxyd3	-0.0125391	0.0107278	0.0213274	0.0206307	-0.0126569	0.00560899	0.00277915	0.824571	1.30706	2.5352	-0.11037	-0.101951	-0.0653333	-0.122785	-0.092603	-0.0575961	0.0662006	0.941793	-0.0678332	-0.0587759	-0.450124	-0.596158	0.134615	1.56834	2.16131	1.67528	2.12685	1.87346	0.173834	-0.124661
17252	Rdh11	-1.56626	1.42816	1.88426	1.38313	1.56834	0.659415	0.168896	0.272112	-0.325438	-0.292597	-0.255159	0.925056	1.00584	1.34836	3.10763	2.69918	0.618976	0.475927	1.74478	0.952659	-0.766082	0.373706	-0.397203	-0.0967991	-0.170383	-0.248251	-0.286184	-0.654223	0.982231	0.560856
17256	Mea1	0.0512208	0.314929	0.812437	0.864601	1.37825	1.42679	0.915949	0.391996	0.397619	0.273313	-0.00614544	-0.0944018	0.55368	0.590696	0.413604	0.369642	0.0881421	-0.0739749	1.02255	0.178825	0.288971	0.462671	1.11028	0.292045	0.533892	0.442977	0.302643	0.648076	0.524899	0.34876
17304	Mfge8	0.0642309	0.631511	0.313777	0.323512	0.557464	1.2885	1.92606	1.69279	1.85946	1.69079	-0.0342619	-1.114	-1.19775	-1.69266	-1.38405	-1.00722	0.984396	1.00323	0.447986	2.12685	-1.55946	-0.62119	2.04359	1.87751	1.57019	2.07556	1.52817	1.68565	1.12272	0.745975
17354	Mllt10	0.230594	0.417925	0.821905	0.67439	1.0476	0.661487	0.226062	0.465625	0.441943	0.423313	-0.468219	0.4813	0.154766	0.294149	1.0074	0.936905	0.297631	0.242691	0.839934	0.843156	-0.09389	2.24287	0.996531	0.218557	1.01157	-0.119527	0.307092	0.652524	1.20319	1.0364
17436	Me1	-0.0596166	1.21128	1.22432	1.47641	1.72014	2.17331	1.8504	1.53246	1.74327	1.82783	3.14653	0.745237	1.36254	0.122114	1.52388	2.13825	1.5447	1.42037	1.60296	2.04359	-0.127519	-0.384114	1.93588	1.76978	1.91819	1.88034	1.78626	2.1108	-0.153308	0.444061
17684	Cited2	0.632353	0.437666	0.169937	0.498254	-0.0784889	-0.0430396	0.732953	1.30448	1.54809	1.90611	1.8504	1.83722	0.890042	1.00507	0.79921	0.584668	1.53436	1.20319	1.08334	1.53436	0.199767	0.479544	1.15267	1.85405	2.12148	1.86542	1.99384	2.18257	-0.687215	0.219498
17758	Map4	-1.24429	-0.0777562	0.497511	0.221374	0.221278	0.83748	0.860187	0.8897	0.712381	0.554881	1.57996	0.489163	0.693626	0.936326	0.382306	0.835936	0.671734	0.591873	0.815852	0.567127	-0.726052	-0.17198	1.23135	1.05372	0.714491	1.06655	0.571876	0.745614	-0.0210225	0.376692
17775	Laptm4a	-0.0948093	-0.420839	-0.232607	-0.0659357	0.363275	0.507795	0.949423	0.472583	0.677109	0.6278	-0.0204665	-0.0224691	-0.0826499	-0.130184	0.176132	0.211279	0.77488	0.949841	0.821444	0.602995	-0.0233214	-0.356833	1.0983	0.900042	0.939948	1.22916	0.695268	0.709227	0.405315	0.444363
17777	Mttp	-0.0400727	-1.09199	-0.0286309	-0.0169051	0.85687	2.45577	2.93927	3.27046	2.50197	2.36701	0.00436621	-0.0153266	-0.00190571	0.00417845	-0.0281424	-0.00280901	1.9986	1.54645	-0.00466187	3.12823	-0.0469497	-0.290561	3.14653	3.39037	3.19224	3.00377	2.72901	3.27046	-0.0252635	0.0118532
17859	Mxi1	0.288646	1.3746	0.846953	1.45971	0.923521	1.12805	0.927499	0.527625	0.801449	0.931363	0.332627	-0.0592731	0.3092	0.19203	0.455823	0.172127	0.802013	1.16609	0.571876	0.817023	-0.199951	0.97834	0.585864	0.906066	0.628397	1.05075	0.79188	0.609241	0.669476	0.631721
17863	Myb	-0.694115	-0.0242254	3.10763	1.11821	3.08748	1.95687	0.720947	-0.0313213	-0.333745	0.0460031	2.65439	2.3914	1.93588	2.60178	2.92391	3.80432	-0.58388	-0.357579	1.19767	0.854287	0.610901	2.86559	1.92606	-0.146759	1.93248	-0.133797	0.375261	1.34446	3.59236	3.8558
17873	Gadd45b	1.81735	4.75269	0.893844	3.22445	2.7789	2.24287	2.29323	1.63017	1.80928	1.33653	-0.91469	-1.06394	-1.17108	-1.12687	-1.36276	-0.879543	0.283736	0.815852	0.948721	0.582367	-0.479465	1.85696	1.88909	1.91402	1.17728	2.14966	1.11116	1.22797	1.9986	1.90231
17886	Myh9	0.87283	0.236888	1.53758	2.16719	1.42037	1.77497	1.78927	1.65388	1.68077	1.56376	0.00723376	-0.164254	-0.127697	-0.276496	0.111151	0.316676	0.614326	0.423732	1.33137	0.458551	-0.619781	-0.149715	1.30706	1.35682	1.09058	1.32468	0.915949	1.31944	-0.48326	0.245517
17897	Myl3	-0.220368	-0.180455	-0.156105	-0.104862	-0.216027	-0.0892218	0.0497042	-0.0693348	-0.0165802	1.92606	-0.0113473	-0.0825929	-0.0651483	-0.0673901	-0.0526351	-0.0592083	2.71274	3.55437	0.284611	0.516287	0.339493	0.357138	0.620575	2.437	1.0392	2.44507	2.50197	1.53758	-0.148509	0.244332
17919	Myo5b	-0.117831	-0.136776	-0.0761603	-0.0203542	-0.079542	0.30519	0.542803	0.78412	1.1088	0.909202	-0.00582808	-0.00446807	-0.00344929	-0.0473713	-0.0155696	-0.0295236	0.049407	0.0945556	0.025063	1.20548	-0.0331364	-0.137722	0.232268	1.31657	1.16947	1.33653	1.21753	0.517268	-0.0136797	0.0337767
17920	Myo6	0.0313752	0.0613623	0.378331	0.207076	0.40554	1.12878	1.48819	2.05451	1.52014	1.4395	-0.0362913	-0.0597568	-0.0298937	-0.0474127	-0.111181	0.0203788	1.4957	0.804852	0.104893	2.34121	-0.0122638	-0.0777326	2.12148	1.97309	2.14242	1.79436	1.73637	1.89818	0.246391	0.429343
17988	Ndrg1	-0.0292069	4.31585	2.49181	-0.252743	2.86559	0.316767	0.00399644	2.18257	2.8892	2.31946	-0.0746285	-0.196983	-0.085966	-0.106926	-0.0904362	0.121773	0.953728	2.12685	2.86559	1.53576	0.0268236	4.24217	0.0459822	1.12064	2.03951	0.91301	1.9495	2.07556	3.2486	2.40799
18010	Neu1	-0.979358	3.17175	2.50197	2.38169	3.74849	2.74679	2.03951	1.89818	1.91059	1.54809	0.111764	0.0485384	-0.0261597	0.0303672	0.241812	1.27516	1.37623	1.14445	1.79171	2.437	-1.40787	3.32592	1.73323	2.21407	2.21407	2.29323	1.87346	2.12148	2.44507	2.8892
18024	Nfe2l2	-0.0125576	0.717283	1.06452	1.04316	0.828024	0.917074	0.695268	0.359825	0.449569	0.293919	0.634412	0.901583	0.831517	0.518332	0.902265	0.505035	-0.162192	0.126957	-0.339808	0.67086	-0.399442	0.920799	0.486613	0.430591	0.418375	0.412697	0.281032	-0.19922	0.756326	0.40516
18035	Nfkbia	-0.522898	0.472439	1.50657	0.927963	1.33906	2.60178	1.05218	0.164721	0.0965877	0.237803	-0.0581493	0.254745	0.28988	-0.15584	-0.0525129	0.26431	0.465393	0.629048	0.867251	0.871545	-0.886866	-0.191963	1.54645	0.352655	-0.287983	0.0165986	0.388169	-0.0183332	0.108527	1.10452
18073	Nid1	-0.168255	-0.486428	-0.4126	-0.329276	-0.565976	-0.515529	-0.636067	-0.233811	0.699951	1.28075	-0.0147507	-0.988098	-1.63719	-1.92325	-1.747	-1.69737	0.0321295	0.742196	-1.28854	-0.217374	-0.322659	-0.225967	-0.28514	0.347409	0.281512	0.0824153	0.87283	-0.23268	-0.303848	-0.108388
18081	Ninj1	-1.13032	1.73637	0.711255	1.69079	1.86161	1.92186	1.23606	1.15791	1.10452	0.907598	-0.0839568	1.36935	0.386855	0.561829	0.533326	0.803182	0.764666	0.788776	1.01779	1.76978	-1.15066	0.802795	1.04224	0.746732	0.603439	1.1954	0.85298	0.390327	1.88034	0.81623
18115	Nnt	-0.927342	-0.298537	1.30594	1.22346	1.32606	0.532484	-0.300612	-0.428879	-0.846297	-0.0642952	-0.39951	0.0423182	0.789922	1.40048	1.10331	0.989503	0.12184	0.185643	0.387612	-0.00941275	-0.271112	-0.203487	-0.244019	-0.485315	-0.363219	-0.327633	-0.434247	-0.552387	0.604826	0.817398
18131	Notch3	-0.961786	0.676522	1.38313	1.2885	1.3678	1.33293	0.946609	0.770183	0.369147	0.568692	-0.0318693	1.30057	1.52014	2.00739	1.85405	2.5118	0.948721	0.722078	1.91059	0.778301	-0.244283	1.27804	1.20618	0.794953	1.23682	0.788018	0.512872	1.01949	0.725363	0.702683
18145	Npc1	-1.02081	0.552128	0.832048	0.723899	0.859481	0.789922	1.07962	1.04057	0.824571	0.729127	0.129859	0.325869	0.633864	0.275126	0.880591	1.34318	0.969697	0.595513	1.59325	1.39308	-0.21592	1.51519	1.30448	1.31394	1.52817	1.03703	0.839393	1.05305	-0.226956	0.280246
18220	Nucb1	0.861073	0.857434	0.510778	0.908693	0.713032	1.22684	1.31394	1.05637	1.40381	1.44678	-0.0207666	0.0645232	0.191644	0.0364828	-0.013578	-0.00984841	0.759635	0.784902	0.829142	0.79921	-0.241119	1.2401	1.08657	1.1496	1.44678	1.38176	1.11266	1.30594	0.652197	0.720947
18242	Oat	-0.921469	0.278234	0.995206	0.572623	0.962011	0.761968	0.945502	1.16069	0.997116	1.11474	0.924059	1.24428	0.717918	1.17472	1.19889	1.06002	1.38888	1.15626	1.37197	2.17844	-0.809412	0.509023	0.897015	0.998764	1.63017	1.10075	1.14109	1.40048	1.60296	1.22432
18247	Oaz2	-0.00519462	0.410447	0.272367	0.588272	0.544073	0.584399	0.64891	0.470506	0.53414	0.449414	-0.0159433	0.591436	0.37716	0.543462	0.360902	0.368847	0.544073	0.459707	0.253977	0.267165	-0.261	0.0641583	1.04533	0.474626	0.524043	0.524043	0.175898	0.306089	0.411263	0.617036
18260	Ocln	-0.244189	-0.33538	-0.05335	-0.0292012	-0.0815745	-0.0342759	0.526495	1.02127	0.517896	1.11028	-0.0651059	0.00489901	-0.0451607	0.0419067	0.245929	0.92149	1.07754	0.919443	0.0262997	1.11374	-0.162298	-0.240087	0.168553	1.35161	1.04057	1.44862	1.42455	0.535272	0.0225811	0.158769
18412	Sqstm1	0.174515	0.754189	0.703326	1.23682	1.38593	1.22241	0.748611	0.592683	0.959438	0.767283	0.969256	0.0914866	0.188539	0.392783	0.195923	0.637463	0.526647	0.611642	0.749911	0.939948	0.542543	1.15879	0.763926	0.864901	0.742532	1.01097	0.935848	0.79991	1.04994	0.964174
18424	Otx2	1.31101	1.93248	4.08514	3.80432	3.22445	2.69918	1.47641	0.506692	0.0852792	0.825795	3.55437	4.16511	6.16861	6.16861	5.13528	5.13528	0.663976	0.637219	3.80432	2.38169	3.74849	3.80432	3.12823	1.18206	2.42052	0.845071	1.49021	2.17844	2.49181	2.47962
18438	P2rx4	0.0536384	0.482658	0.609931	0.643038	0.942378	0.972393	1.0965	1.2862	1.18483	1.11635	-0.085839	-0.671741	-0.0516071	-0.0390593	0.231534	0.522883	0.988189	0.809739	0.482519	1.42455	2.8892	1.35935	2.01417	1.52176	1.67211	1.52589	1.41475	1.63017	1.11821	0.937548
18451	P4ha1	-0.0765456	1.4167	0.948223	1.1053	1.68801	1.55586	1.65103	1.85405	2.00739	2.13174	0.00830917	0.0302262	-0.0155021	0.272243	0.59843	1.09058	2.0988	2.42052	2.50197	2.50197	-0.424653	2.84545	2.21407	1.89344	2.42904	1.91059	2.13174	2.34816	2.38169	2.55464
18452	P4ha2	-0.636228	0.776342	0.652197	-0.079703	0.830165	0.846066	0.708851	1.37197	1.5002	1.85696	0.000656968	-0.481182	-0.0793761	0.00331153	0.204526	0.239746	1.92186	2.58361	1.50833	1.89344	0.794953	3.8558	2.17844	2.25645	2.56742	2.1904	2.31349	2.58361	2.25645	2.27603
18453	P4hb	0.0896897	0.324339	0.0398576	-0.0548622	0.275126	0.372172	0.557464	0.63324	0.855954	0.832048	0.531348	0.507083	0.622229	0.623461	0.428156	0.468306	0.736667	0.893146	0.692273	0.716563	-0.0309819	0.733519	0.712783	0.940536	1.15681	0.98633	0.898708	1.15791	0.49353	0.486613
18476	Pafah1b3	-0.874599	0.600971	0.605285	0.606605	0.720619	0.418375	0.666723	0.441657	0.379531	0.326473	-0.0803825	0.032615	0.171166	0.548888	0.420526	0.629322	0.617853	0.6568	0.939948	0.396271	-0.0570605	0.242221	0.153633	-0.249142	0.461646	-0.181138	0.192898	0.118085	0.789615	0.416316
18479	Pak1	-0.6641	0.0305755	1.31394	0.443886	0.771123	0.281965	0.042994	-0.00158329	-0.334936	-0.0176169	-0.401706	0.631721	0.522423	0.798955	1.19197	1.00442	-0.0780858	-0.0262452	0.395223	0.0401531	-1.2709	-0.38358	-0.164444	-0.392286	-0.223882	-0.450988	-0.447838	-0.495397	0.33423	1.01867
18515	Pbx2	0.0262997	3.00377	1.92606	2.05955	1.04105	1.3655	1.43132	1.36935	1.42455	1.1496	-0.215624	1.41003	0.350752	-0.27388	0.543255	0.463676	0.809981	0.728099	1.24766	0.697204	-0.76396	2.13174	0.839934	0.998275	1.1737	0.653303	0.747556	0.914521	1.00584	0.557917
18550	Furin	-0.0784438	0.184759	0.0587972	0.110577	0.211904	0.262487	0.751549	0.949423	0.94296	0.89168	0.0828785	-0.0766382	-0.0458072	-0.0392357	-0.0333709	0.108884	0.479383	0.91301	0.547265	0.377612	-0.114869	-0.283047	0.866337	0.785665	0.723593	0.702988	0.943896	0.410934	-0.0777989	0.0072281
18559	Pctp	-0.439098	0.0762026	0.677109	0.678659	0.651118	0.532858	0.92571	0.617036	0.452576	0.377476	-0.967224	-0.500643	0.179907	-0.0175561	0.063977	0.393551	0.718654	0.405315	0.59843	0.278839	0.945502	1.17283	0.617397	0.441821	0.658281	0.623461	0.415995	0.31286	0.78609	1.17921
18569	Pdcd4	-0.407586	0.319675	1.23606	1.25066	2.19848	1.84152	1.40567	1.12719	1.10946	1.07863	0.691371	0.606033	-0.38327	-0.130716	0.629322	0.867882	0.98886	0.518865	0.888451	1.30706	-0.613847	-0.261154	1.1496	1.14109	1.2485	1.07386	1.16947	0.97834	1.18602	1.18325
18571	Pdcd6ip	0.301834	0.603259	1.70098	2.44507	2.5352	2.31946	1.89818	1.53926	1.15879	1.13473	0.570883	0.480649	0.663345	0.544782	1.85696	2.22019	1.19039	1.31802	2.07231	1.39698	-0.273706	-0.187851	1.05637	0.912582	1.11116	1.05718	0.62392	1.38888	0.98366	1.22684
18595	Pdgfra	-0.269689	-0.092854	-0.137602	-0.0495417	-0.149683	-0.0513459	0.314929	1.52388	1.96538	2.07556	0.0153273	-0.0261713	-0.0401504	-0.0503103	-0.100985	-0.034173	0.930087	1.40567	0.10841	1.33533	0.409985	0.249082	0.701779	2.24287	2.13825	1.92606	2.0489	1.68801	0.123874	0.183594
18611	Pea15a	0.00733961	0.259097	0.0520284	0.0193358	0.0993109	0.00332746	0.100364	0.908187	0.899231	1.05372	-0.0642691	0.0281099	-0.0824176	-0.114466	-0.0638994	-0.118301	0.80106	1.16275	-0.00528343	-0.113783	-0.382809	-0.0131871	0.00596928	0.299081	0.367341	0.491282	0.251908	0.965903	-0.0820145	0.372748
18616	Peg3	0.237422	0.561106	0.651892	2.1904	0.114277	0.161459	1.08809	2.16719	2.02513	1.84602	0.946111	0.319117	3.12823	2.69918	2.55464	1.22019	3.19224	3.17175	3.42996	2.59096	-0.419101	0.415353	1.13895	1.9611	2.17331	1.78304	1.8141	2.05451	-0.399228	-0.148275
18617	Rhox5	-0.0604952	-0.181961	-0.956187	-0.157767	-0.559168	-0.275061	0.492338	1.11998	1.06104	0.929116	-0.0765787	-0.436488	-0.203248	-0.0875565	-0.202782	-0.603836	-1.4891	-1.21903	-1.81141	0.728341	-0.357837	-0.632195	1.09351	1.48819	1.83722	1.59093	1.42305	1.80565	-0.579083	-0.656161
18634	Pex7	0.475104	0.104265	0.441943	0.493905	1.01571	1.00507	0.802358	0.628621	0.452943	0.354041	0.564567	0.600224	0.500056	0.677109	0.639952	0.744574	0.0344468	-0.0914282	0.401598	0.573226	0.45069	0.374312	0.827059	0.288109	0.664689	0.27544	0.22028	0.480573	0.650735	0.289993
18641	Pfkl	-0.813276	0.347084	0.75384	0.863441	0.937548	0.751155	0.343621	0.533892	0.467951	0.453177	-0.411189	0.175038	0.97834	1.15362	1.407	1.72235	0.729451	0.570215	1.87751	0.910708	-0.254528	0.812437	0.33549	-0.660189	0.523024	-0.887821	0.016315	0.414656	0.366831	0.756326
18642	Pfkm	-0.726837	-0.07289	0.55368	0.813164	1.30594	1.18483	0.922975	0.723899	0.712783	0.739749	0.406889	1.51107	1.45299	1.29464	0.893844	1.20244	0.599043	0.669963	1.34446	1.29464	-0.419847	-0.194252	2.19848	1.06599	1.39044	1.19633	0.778633	1.39194	0.836438	1.47932
18645	Pfn2	2.17331	3.10763	1.34836	1.26493	1.57831	0.886378	1.99384	1.80928	1.47932	1.52176	2.22019	0.654466	-0.53922	0.279606	0.907598	0.631511	1.95687	2.1108	1.6161	0.423628	-2.72911	-0.637727	-0.708747	0.556445	1.07754	-0.231954	-0.137491	-0.150869	-0.235903	0.0334397
18739	Pitpnm1	-0.522073	1.49021	1.2401	1.37329	1.05476	0.895232	0.82273	0.562563	0.569963	0.726555	-1.11909	0.291919	0.679436	0.478411	0.781338	1.26019	0.205072	0.319289	0.847939	0.669038	-0.305147	0.667611	0.109044	0.43801	0.31476	0.592917	0.513624	0.230674	0.215541	0.517019
18741	Pitx2	-1.87458	2.64427	1.67768	0.5573	1.78626	0.85038	1.13473	1.44362	0.739473	1.33137	0.409985	0.695832	0.598833	1.34064	1.33653	3.68792	2.06633	2.03951	2.92391	2.24287	0.27746	1.74721	1.29464	1.00248	1.85405	0.654815	1.30448	1.25463	0.0108514	-0.0552174
18749	Prkacb	0.477929	0.451852	1.24766	0.184368	1.4725	1.2191	0.28268	0.134251	-0.108741	-0.0465538	-0.0276737	-0.241687	-0.0650814	0.165704	0.477223	-0.0168559	0.379917	0.678131	0.17511	-0.02529	-0.32224	-0.242761	-0.156548	0.224695	-0.167234	0.324502	-0.296658	-0.299819	0.217354	0.995785
18762	Prkcz	-3.2077	0.0112171	0.621698	0.644449	0.888011	0.936326	1.00014	0.864601	1.09497	0.591436	-0.0657093	-0.0497167	0.440191	0.82235	1.05718	1.13895	0.359167	0.148454	1.00323	1.03169	-0.956187	1.20244	0.750426	1.03241	0.16587	0.995785	0.53984	0.386855	1.14845	1.00442
18791	Plat	-0.22304	-0.18544	-0.13995	-0.0552764	-0.11149	-0.0613256	-0.128604	0.499925	0.396158	1.36118	0.0119432	-0.327256	-0.117587	-0.0832622	-0.195726	-0.0815258	0.455335	1.08107	0.166348	0.0804452	1.05305	0.0838943	0.425513	1.20845	1.21753	1.1218	1.77747	1.1496	0.113723	0.168398
18799	Plcd1	-0.471633	1.48431	2.65439	3.14653	2.3914	2.54355	1.86957	1.52589	1.45299	0.902265	-0.0514205	0.25357	0.302734	0.910708	0.828416	1.11028	0.0509306	0.168553	0.471464	1.21845	-0.861442	-0.1148	2.11579	0.514931	1.17472	0.357009	0.463334	1.14845	1.44362	1.76651
18811	Prl2c2	-0.203204	-0.179601	-0.100556	-0.177739	-0.117215	-0.0894239	-0.117456	-0.0956645	0.410447	4.75269	0.107011	-0.0641742	-0.0311154	-0.0608949	-0.0646656	-0.048721	-0.0646828	1.76067	-0.036945	2.47962	-0.00753487	-0.00633191	0.0269146	-0.00376839	-0.0321678	0.00584779	1.47932	0.00504504	-0.0726079	-0.00152924
18826	Lcp1	-0.364828	-0.580042	-0.288347	-0.0908598	-0.230894	-0.0841457	0.194639	1.14445	1.119	1.13808	-0.0281374	-0.223763	-0.107206	-0.145855	-0.278757	-0.178424	0.436887	1.25933	-0.0111599	0.619168	0.790914	0.360025	0.401598	0.939948	0.663109	1.04692	1.21435	0.53117	0.121978	0.164721
18830	Pltp	-1.35879	0.217579	0.878025	0.911377	0.920298	1.44362	0.499686	-0.236423	0.31837	0.242939	-0.428016	-0.195303	-0.0633004	-0.0799712	0.00217232	0.373356	-0.0337991	0.582179	-0.0878731	0.0736525	-1.09505	-0.61628	0.892417	-0.255234	-0.196036	-0.141443	0.152935	-0.266832	0.754482	0.758534
18858	Pmp22	-0.953061	-0.463237	-0.143778	-0.0951187	-0.186407	-0.126248	-0.104551	2.11579	2.26949	1.51308	-0.298119	-0.876642	-0.123358	-0.19922	-0.336983	-0.0991782	2.96061	2.81208	0.371764	0.393416	-0.140407	-0.151209	-0.0760757	1.10171	-0.199621	1.13283	0.903721	0.0195656	-0.385622	-0.167853
18952	Sept4	0.0269319	-0.0860611	-0.527094	-0.157858	-0.18261	0.0621655	2.08245	1.83722	2.22615	1.68311	0.00271272	-0.0459745	-0.199658	-0.0555208	-0.0994736	-0.0249744	0.389426	0.721797	0.277006	0.359825	-0.268035	-0.188638	0.287712	1.94054	0.367214	1.84152	1.48193	0.371189	-0.244351	0.105349
18975	Polg	-0.0303431	0.450456	0.637219	0.326921	0.502295	0.550356	0.985147	0.941793	0.761758	0.657968	0.305807	0.653772	0.64556	0.514228	0.158213	0.0066895	1.06452	0.526051	0.803182	1.41345	-0.237387	0.0270042	1.1053	1.08107	0.793769	1.1652	0.881774	0.993825	0.163235	0.522423
19018	Scand1	0.156961	1.85405	0.690249	0.513624	1.57423	1.25256	0.930824	1.0364	0.732165	0.882428	2.34816	2.74679	1.80147	1.64396	1.1319	1.62562	1.44862	1.45817	2.42904	1.53926	1.04375	1.57221	1.06377	0.903721	0.92149	1.11028	0.629597	1.30706	1.25256	1.0983
19025	Ctsa	0.0805988	0.250289	0.240551	0.662895	0.541271	0.593745	0.817398	1.01867	1.02255	0.872303	-0.0578125	-0.0483705	-0.062615	-0.0311725	-0.109831	-0.0194945	0.669246	1.07197	0.317107	1.12272	0.0148206	0.679066	1.12961	1.18421	1.29597	1.08984	1.15681	1.24428	1.42305	1.13122
19027	Sypl	-0.398447	0.291326	0.669476	0.163155	0.807436	0.64754	0.593482	0.63293	0.621993	0.552861	0.496117	-0.0125245	0.181156	0.708531	0.97611	0.955736	0.73916	0.825401	1.15626	1.17037	-0.755692	-0.153971	0.0213135	0.886378	0.724283	0.880591	0.279117	-0.179219	0.548381	0.722825
19038	Ppic	-1.32216	0.297126	0.435211	0.911751	0.964174	1.0916	1.30183	1.24686	1.52388	1.62562	0.549976	0.933091	0.160855	0.473941	0.177523	0.38171	2.21407	2.25043	1.4624	1.75449	-0.761167	-0.164254	1.57221	1.34713	1.3949	1.16069	1.48665	0.828024	0.713432	0.720323
19043	Ppm1b	-0.509033	1.06655	0.594286	0.682319	0.891006	0.823135	0.7715	0.669476	0.745237	0.472583	1.17472	1.36392	0.567127	0.142612	0.571876	0.599507	0.312306	0.0245914	0.681716	1.06975	-0.881382	0.761758	-0.00037132	0.541565	0.506886	0.545384	0.0774339	-0.289295	0.716904	0.762463
19055	Ppp3ca	0.0259047	-0.53245	-0.117494	0.0939002	0.176441	0.107925	0.303963	0.655129	0.843156	0.827663	-0.44095	0.220499	0.110164	0.736667	1.22346	0.261269	1.15076	1.42305	0.297126	0.234834	-0.264241	-0.269731	0.535538	1.57423	1.72014	0.981674	1.30057	0.567127	0.303379	0.529741
19073	Srgn	-0.278047	0.844217	0.998764	2.52179	1.85696	1.90611	1.38018	1.12961	1.04994	1.72705	-0.166793	-0.220817	-0.0849303	-0.114996	-0.139628	-0.139811	-0.0933738	1.16795	-0.0459373	3.51495	4.31585	1.98804	3.80432	3.42996	4.01949	2.9865	3.42996	3.51495	3.46311	2.67783
19085	Prkar1b	-0.209298	-0.204592	-0.183728	-0.164591	-0.149183	-0.013893	0.696574	0.506886	1.34713	1.03169	-0.000146351	-0.106558	-0.0728334	-0.0902767	-0.161859	-0.0922714	0.499495	0.697688	-0.0245964	0.629322	0.245517	-0.13758	0.212319	2.06633	0.210898	1.38431	1.29597	0.135641	0.0195043	0.161843
19122	Prnp	-0.801957	-0.757477	-0.631984	-0.662353	0.291186	0.573226	0.915431	0.509385	0.752753	0.744216	0.093696	-0.668831	-0.0525525	-0.0528978	-0.0201966	0.213656	1.98804	2.11579	1.20845	0.758534	0.351968	0.875734	1.09905	1.5306	0.951271	1.92988	0.744896	1.24686	0.933959	1.10075
19126	Prom1	-0.502423	0.0145684	1.11474	-0.0554697	1.97309	1.58867	1.59746	0.874867	0.235695	0.533892	-0.142326	0.247641	-0.0691223	0.719069	2.03013	3.8558	1.06499	0.681363	3.32592	1.15487	0.115052	0.0179303	1.96538	1.66205	1.76067	1.57019	1.02127	2.07231	-0.100009	1.11193
19141	Lgmn	-0.0510958	0.901583	0.717283	1.55278	1.36935	1.62824	2.34816	2.26949	2.17844	1.8336	0.177238	-0.0999704	-0.222276	-0.585168	-0.235797	-0.0994566	1.45607	1.68801	0.852451	2.9865	-0.36564	0.454682	2.81208	2.54355	2.84545	2.50197	2.31946	2.72901	1.19039	1.07386
19142	Prss12	-1.03825	-1.37898	-1.10066	0.449214	1.05637	1.22916	2.22615	2.27603	1.68565	1.67528	-0.0131779	-0.041182	0.0450104	-0.029219	-0.0337646	0.0270981	2.42904	1.96538	0.418064	3.14653	0.732953	1.37825	2.76508	2.37541	2.14966	2.65439	2.42052	2.5118	0.92571	-0.00744667
19143	St14	0.116877	0.081681	0.282312	0.568207	1.21845	1.38313	1.28744	1.05718	1.11193	0.832505	0.12919	-0.00267927	0.20338	0.129859	-0.0775941	0.151845	0.197787	0.240439	0.904985	0.43409	0.166434	1.93588	1.22346	1.16275	0.860187	1.11998	0.786505	0.969256	0.717283	1.18124
19156	Psap	-0.207931	-0.229773	0.664689	0.432513	1.15681	1.01352	0.981013	1.01949	1.35823	1.19767	0.567578	0.273808	0.415866	0.31887	0.361518	0.577894	0.465853	1.06655	0.856366	0.965903	-0.325823	-0.23697	1.20319	1.26721	1.25759	1.3541	1.27719	1.12648	0.648076	1.1496
19186	Psme1	-0.693044	0.395223	0.595513	0.689566	1.04316	0.870604	1.20548	0.711255	0.492792	0.594747	-0.566716	-0.431064	-0.0366093	0.0974361	0.109429	0.811667	0.247533	0.419828	1.11193	0.571072	-0.138297	-0.149381	1.03373	0.60895	1.04446	0.455823	0.466383	0.958725	0.154426	0.200661
19188	Psme2	-0.138151	0.805252	1.05218	0.598221	1.07602	1.12272	1.3344	0.812119	0.493225	0.732635	-0.37805	-0.324122	-0.229773	0.303486	0.447813	1.02127	0.305962	0.34287	1.12272	0.444521	-0.151603	-0.775389	1.06002	0.347228	0.965903	0.321099	0.447047	0.890042	-0.321134	-0.479151
19202	Rhox6	0.0647202	0.433241	0.128409	0.302872	-0.0763185	0.135445	2.65439	3.36276	4.08514	3.12823	-0.0493352	0.723197	0.0515675	-0.0518681	-1.2709	-1.47276	-0.0320448	0.695268	-0.469826	0.435049	0.603259	-0.169318	1.02255	1.59093	1.57423	1.47932	2.55464	1.64657	-0.247743	-0.250534
19228	Pth1r	0.00768228	0.00429819	0.0422906	0.0397272	0.00604677	0.102643	1.18851	2.0489	1.56636	2.25043	-0.187356	-0.141034	-0.0832729	-0.1085	-0.102684	-0.0833103	1.78626	1.53758	-0.0786273	2.25043	0.990966	1.46934	2.02123	2.74679	3.17175	2.25043	2.93927	3.12823	0.494791	0.765556
19262	Ptpra	0.0401202	0.294338	0.389263	0.221534	0.572623	0.491695	0.8977	1.02958	0.836783	0.797819	-0.0305222	-0.0469629	-0.00986605	-0.0769494	0.172761	0.216964	1.11998	0.939948	1.05815	0.230594	-0.472873	0.0288526	0.433933	0.854287	0.870115	0.573226	0.864063	0.756698	0.322899	0.404661
19268	Ptprf	0.00796918	0.803693	1.23829	1.29464	0.92855	0.691929	0.739749	0.509023	0.631296	0.511864	-0.240514	0.131878	1.96538	1.52176	1.23606	1.08038	0.394938	0.2003	0.629597	0.698496	-0.190754	-0.221278	0.767602	0.367929	0.21943	0.521353	0.147014	0.539404	-0.527213	-0.201039
19291	Purb	0.125056	-0.085067	-1.1636	-1.24123	-1.17322	-0.912702	-0.0933316	0.22662	0.995206	0.76067	0.63419	0.530161	0.502666	-0.0491682	0.140216	-0.107089	-0.0891625	-0.0398937	-0.275461	-0.275582	0.68478	-0.27886	-0.233682	0.714817	-0.0244252	0.457148	0.85038	-0.143307	-0.436843	-0.366683
19300	Abcd4	0.0243933	1.9611	0.882428	0.344841	0.780588	0.82273	1.07517	1.04994	0.833387	0.441323	0.628621	0.867251	0.828819	0.714491	1.0392	0.588559	0.418702	0.119057	0.94296	1.52589	-0.163724	1.41475	0.901094	0.852451	0.94343	0.861962	0.649534	1.08391	0.852451	0.355875
19336	Rab24	1.44362	1.92606	0.737993	-0.337641	0.316058	0.600224	0.393416	0.752753	0.342453	0.516287	-0.00758377	0.684429	-1.1147	-1.05028	0.316676	0.382138	0.368071	0.055485	-0.428617	0.234933	-0.536708	0.174592	-0.580362	0.569963	0.882428	-0.246532	0.767012	-0.607058	1.80928	0.898708
19347	Dennd5a	0.0201152	0.132848	0.715181	1.08391	0.636929	0.801449	0.775619	0.682319	0.923521	0.767987	0.583358	0.0194502	0.239186	-0.0280049	0.272367	0.411412	0.428517	0.900407	0.715181	0.739749	-0.504347	0.227738	0.628016	0.767602	0.552992	0.805252	0.557464	0.494919	0.293793	0.343431
19659	Rbp1	-0.668831	1.53576	0.298537	-0.430535	-0.0222422	0.170849	1.19325	1.7728	1.38593	0.876074	-1.01989	-1.06816	-0.719628	-0.800735	-0.707853	-0.781529	0.943896	0.937548	0.744216	0.105698	0.0296644	0.112808	0.809739	1.20102	1.00382	1.18483	1.33533	0.851913	0.567937	-0.182351
19662	Rbp4	-0.0541932	-0.0997628	-0.0218239	0.125548	0.52265	2.11579	5.40985	5.13528	4.91671	4.91671	-0.0224691	-0.0232268	-0.0108377	-0.0142743	-0.00360119	0.0412416	5.40985	4.91671	-0.012124	4.91671	-0.111346	-0.0269936	4.75269	5.13528	4.91671	5.40985	5.13528	4.91671	0.238048	0.272243
19672	Rcn1	0.0131741	0.00936202	0.339085	0.0877884	0.520064	0.755577	0.873541	0.651892	0.701475	1.07962	-0.365059	-0.669116	-1.07446	-0.649306	0.155793	0.606605	1.01571	0.996531	0.667396	0.443886	-0.391913	-0.780084	0.152614	1.00667	1.12064	0.774619	1.06975	0.319289	-0.163846	0.201345
19684	Rdx	0.0838412	0.591436	0.696229	0.475636	0.786856	0.790914	0.893146	1.09982	0.658281	0.540808	-0.0124374	-0.0395892	-0.708425	-0.883041	-0.268388	-0.408541	0.60256	0.100799	-0.286278	0.85038	-0.144134	0.953728	0.403471	0.898708	1.21435	0.619168	1.04877	0.498254	1.04929	0.357526
19775	Xpr1	-0.053725	0.0222072	0.585384	0.441943	0.678659	1.04929	1.39911	1.2885	1.01097	1.18602	-0.0395534	0.173344	-0.0908737	-0.0787771	0.321465	0.324029	0.820236	1.28744	0.563284	1.70548	-0.205803	1.73637	1.89818	1.47641	1.89818	1.06771	1.35935	1.39911	1.01779	1.01097
19934	Rpl22	1.02735	0.999418	2.67783	2.58361	2.72901	2.71274	2.05955	1.32214	1.30057	1.19633	-0.242277	0.206363	0.403162	0.337644	0.547265	1.34713	1.41345	1.03991	2.31946	1.40859	-0.167956	1.4957	2.64427	1.33762	1.78626	1.11374	1.19633	1.29719	2.52179	2.65439
20112	Rps6ka2	-0.359936	0.280126	2.56742	1.57019	1.80928	1.61	1.01254	0.576872	0.471276	0.712011	-1.7159	0.466576	1.38431	1.6006	2.00267	1.55058	1.11266	0.412235	1.01867	0.584912	-1.86742	0.0291886	0.748935	-0.26326	0.419828	-0.261927	0.346687	0.163608	0.0407854	-0.054015
20130	Rras	-1.23127	0.631721	2.09346	2.34121	3.19224	2.437	2.12685	1.38018	1.78	1.44208	-0.402484	-0.656161	-0.420618	-0.911088	-0.00369792	1.28075	1.25066	1.2401	2.96061	1.4957	-0.691622	-0.267281	0.86525	1.21233	0.446861	1.27952	0.64172	0.473179	0.30156	1.03848
20181	Rxra	-0.127732	-1.00419	-1.02173	-0.505011	-0.733153	-0.0427292	-0.0344455	0.612085	0.651118	0.603259	-0.695479	-0.4121	-0.136797	-0.678547	0.0420212	0.595745	0.571304	0.77408	1.05372	0.34876	0.605774	0.511331	0.52442	1.12648	1.04156	0.874101	0.907063	1.4725	0.0732263	-0.0481284
20193	S100a1	-0.995939	1.43795	-0.101788	1.28744	1.9495	2.04359	2.72901	2.96061	2.76508	2.08772	-0.0456491	-0.0922537	-0.057114	-0.168728	-0.0929278	0.0259812	0.997755	1.03307	0.922975	2.44507	1.19433	2.27603	3.04914	2.64427	2.71274	2.93927	2.81208	2.64427	1.95278	1.69922
20229	Sat1	-0.589251	-0.945119	-0.970155	-0.215447	-0.130408	-0.464299	0.438855	0.44284	0.664366	0.719788	0.373948	-1.25276	-1.54744	-1.44531	-1.30263	-0.34395	0.472583	0.783758	0.937548	1.3034	-0.763353	-0.234565	-0.276496	1.03439	0.277326	0.964174	0.994532	0.287327	-0.039738	0.0250952
20287	Sct	-0.0258384	-0.0209916	0.00372451	-0.0144341	-0.0109899	0.0084961	0.018485	0.926305	3.42996	3.63984	-0.0047663	0.00613226	0.0111655	0.0348483	-0.00125484	0.0109753	0.029949	0.930087	0.0128091	0.0484704	-0.0156055	0.0497042	0.0104533	0.0499551	0.0305258	0.0160456	0.67058	0.0443104	0.0291317	0.0306457
20316	Sdf2	0.86525	1.00507	0.98366	1.36254	1.38176	1.15791	1.20102	0.915431	1.00382	0.878469	1.11266	0.821444	0.183329	0.250777	-0.0464204	0.0226609	0.751549	0.777481	0.699145	0.596055	-0.244787	1.3275	1.30183	0.888011	1.20548	0.907598	0.788776	0.974387	1.59875	1.45817
20333	Sec22b	0.0484481	-0.37805	0.49029	0.252942	1.08523	1.20244	1.29719	0.997116	1.26575	1.00887	-0.00164271	-0.0316277	0.10589	0.0709954	-0.0166934	0.0899596	0.832048	0.929545	-0.0456134	0.955156	-0.450988	-0.159056	1.48431	1.74327	1.0364	1.79171	1.36254	0.819307	1.22019	1.12961
20340	Glg1	-0.587578	0.455699	0.826203	0.45869	0.613498	0.446511	0.239856	0.674964	0.676522	0.581738	-0.437055	0.146431	1.77747	1.6161	0.821057	0.846553	0.846553	0.632353	1.57996	1.03848	-0.519235	0.842574	0.152207	0.277695	0.281965	0.214334	0.022999	0.3156	0.252712	0.634795
20362	Sept8	0.252118	0.335937	0.795426	0.771123	0.863441	1.80928	2.59096	2.12685	2.01417	1.82453	0.00356712	0.0058081	-0.0258339	-0.0622469	-0.0929094	0.110629	0.92149	0.830657	1.28744	1.46406	-0.0184651	-0.105568	1.60735	1.69922	1.8141	1.87346	1.25374	1.38018	0.52442	0.471845
20363	Sepp1	0.495651	1.04156	1.98804	3.12823	3.8558	2.9075	3.14653	3.19224	3.32592	2.93927	5.40985	6.16861	5.78145	5.13528	4.08514	3.36276	2.86559	3.46311	1.97022	3.68792	-0.933061	-0.240687	3.10763	3.10763	2.81208	3.2939	3.08748	2.74679	2.16131	1.85946
20378	Frzb	-0.138639	-0.0771013	-0.0613882	-0.0374123	-0.101406	-0.0745914	-0.0901216	1.06975	0.715638	1.5447	0.00492635	-0.0844646	-0.044708	-0.0650814	-0.100723	-0.0502164	1.59538	0.442172	2.27603	0.252469	0.0904993	-0.0130683	0.0255795	0.639662	1.59538	0.909202	1.75202	1.01015	0.0173925	-0.0018368
20392	Sgce	0.816565	0.45678	0.517468	0.71593	2.02513	1.9611	2.0988	1.95687	2.13825	1.94054	0.0030924	-0.10936	-0.0490161	0.204732	-0.0445706	-0.0183118	1.7985	1.52589	1.22684	1.69922	0.214586	0.933959	1.98413	1.73323	1.4725	1.94451	1.70762	1.669	1.48193	0.900407
20397	Sgpl1	-0.0300935	1.08334	0.699415	0.630612	0.720323	0.80106	1.08038	1.04692	0.761968	0.554488	0.169937	0.330524	-0.0509155	-0.493379	0.24066	0.00661886	0.498093	0.309936	0.269322	0.805252	-0.337979	1.52176	1.21128	1.37825	1.65103	1.22019	1.1218	1.16461	1.08245	1.38888
20409	Ostf1	0.00982491	0.658962	0.40385	0.694596	0.848334	0.815534	1.3275	1.07447	1.01867	0.938851	-0.120108	0.126491	-0.288119	-0.108006	-0.692144	-0.560713	-0.113487	0.0559081	-0.101623	0.820236	-0.151264	0.385513	2.03013	0.979026	1.26019	1.15791	1.00014	1.11998	0.466064	0.682319
20442	St3gal1	-0.0956332	-0.093618	-0.00344532	-0.00772008	0.19203	0.00424571	0.156905	1.29928	1.82783	1.57611	-0.0878629	-0.112191	-0.0747907	-0.0843486	-0.132722	-0.112262	0.13907	0.93264	-0.048694	1.25601	2.0489	1.86542	1.16351	1.85946	1.96538	1.8336	1.89344	2.08245	1.21336	0.50321
20463	Cox7a2l	0.0275014	0.325105	0.159693	0.30498	0.517896	1.03781	0.75528	0.18911	0.362314	0.355734	0.671354	0.825401	0.0926486	-0.511589	0.126133	0.379755	0.438855	0.425331	0.519125	0.498093	-0.108531	0.2758	0.689566	0.895743	0.192364	0.825795	0.551697	0.330524	0.572393	0.678396
20467	Sin3b	0.175038	1.02393	0.329873	1.07447	0.504654	0.731772	1.33533	1.49198	1.84152	1.45467	-0.0451945	0.271181	0.252942	0.493225	0.161041	0.449925	0.552861	0.50856	1.09982	1.10677	0.0161533	0.533738	1.43472	1.04446	1.46539	1.15171	1.17728	1.5306	0.430591	0.331715
20474	Six4	0.34876	0.98633	1.42455	1.33762	1.02331	1.21527	0.538974	0.0208124	-0.300683	-0.114538	0.648347	0.884184	2.71274	1.19633	1.53758	1.3123	0.0354061	-0.264657	0.320722	0.366269	-0.279755	-0.229479	0.939389	0.0917858	0.312306	-0.121219	-0.362213	0.0154489	0.189194	1.01254
20499	Slc12a7	-1.09505	-0.222682	0.988189	1.45049	0.712011	1.24428	1.11116	1.28744	1.09718	1.05815	-1.18904	0.6278	0.169781	-0.4126	0.177178	0.500273	0.0364828	0.16338	0.388445	0.942378	-2.99018	-0.399622	0.527822	0.785351	0.637731	0.647834	0.589479	0.735439	0.0732933	1.01211
20501	Slc16a1	0.128039	0.512872	0.622799	0.996531	1.08391	1.0871	1.97022	1.76367	1.56376	1.49021	-0.836369	0.23629	-0.229479	-0.16626	-0.0911057	0.131569	1.46934	0.625725	1.54645	1.97309	-0.468219	-0.191011	1.23046	1.58239	1.78304	1.2862	1.42952	1.27516	0.166586	-0.224937
20525	Slc2a1	0.283395	2.14242	1.06655	1.12553	1.23324	0.97019	1.35161	1.14561	0.927963	0.733519	-0.38347	0.308395	-0.0443708	0.0862312	0.806392	1.27071	1.07298	0.681105	1.9611	0.97834	-0.187409	1.13631	0.0695405	-0.158114	0.798339	-0.278194	0.294719	0.409104	0.144225	0.000741757
20527	Slc2a3	-1.7426	0.470857	0.581076	0.55368	1.16275	0.809981	1.04156	1.09058	0.898708	0.716211	-1.69266	-1.1622	-0.975566	-0.925352	-0.160704	1.05075	1.47432	0.789922	2.26949	1.8504	-1.09048	-0.249716	0.723899	0.571627	1.07386	0.681716	0.588767	0.88909	0.407476	0.523194
20529	Slc31a1	-0.0971789	1.42952	1.17628	1.92988	2.47962	2.12148	1.72705	0.904363	0.915949	1.01352	0.117656	0.0356529	-0.0985923	0.0829843	0.0934302	0.676044	1.07682	0.804204	0.933959	1.03085	-1.68484	-0.633733	0.823135	0.813164	0.601446	0.982231	0.543896	0.682872	0.786505	1.46539
20531	Slc34a2	-0.270412	-0.344802	0.0247249	-0.0803498	-0.0115735	0.0466142	0.148303	0.797819	0.554253	0.298169	-0.0162405	0.147906	0.221454	0.141255	0.138935	0.130038	0.0367139	0.0677829	0.19946	0.97307	0.233314	-0.00698879	0.40095	1.29837	0.985147	0.975609	1.05372	0.412387	-0.195208	-0.120493
20535	Slc4a2	0.0462366	0.133388	0.0231311	0.0419067	-0.0942217	-0.424497	0.0216621	1.46934	0.769564	0.995206	0.758085	0.758085	0.0887133	-0.182758	0.0708596	-0.0800067	0.577406	0.723593	-0.00671613	0.638438	-0.129925	-0.127779	-0.0309971	0.388169	1.76978	-0.135353	0.859112	0.42725	-0.13236	-0.141586
20613	Snai1	-0.543325	-0.577892	-0.42154	-0.431064	-0.313767	-0.229276	-0.209524	0.75593	0.693626	1.44362	0.000359375	-0.270134	0.00989147	-0.0191515	0.0443104	-0.00220565	0.112976	0.681716	0.353135	0.0333036	0.298169	0.0402485	0.466576	1.06452	0.471099	0.934731	1.36935	1.52014	-0.145077	0.241256
20620	Plk2	1.09905	-1.3415	-1.42551	-1.79545	-0.760581	0.113218	0.171606	-0.0979171	0.387018	0.12766	-0.728289	-0.915964	-0.301906	-0.801464	-1.29378	-1.75336	0.0991933	0.788442	-1.41393	-0.226174	2.03013	-0.684932	0.26457	1.22111	0.256299	1.35823	0.774619	0.191574	-0.196036	-0.134969
20652	Soat1	-1.14322	0.752206	1.37329	2.18257	1.49021	1.407	1.53926	1.39698	1.38888	1.25142	0.995206	0.0725858	-0.0499184	-0.703752	0.64891	0.839393	0.716211	0.802358	1.61214	1.51308	0.52169	1.61401	1.3344	1.64396	1.78927	1.3344	1.63524	1.79436	0.610625	0.498254
20671	Sox17	-0.039316	-0.0710882	0.00222592	-0.0122256	-0.0231596	0.00417845	0.703891	1.68801	1.2485	1.99384	-0.00161986	-0.0130019	0.0263159	0.0242734	-0.000753497	0.00783146	1.62087	0.954453	2.09346	2.12148	0.000741757	-0.0178574	0.0127805	1.45817	1.57996	1.60735	2.07556	1.5028	-0.0130738	0.00349568
20677	Sox4	0.127521	0.224124	0.550356	1.33137	0.378331	0.286126	0.243389	0.237309	0.186904	0.441657	0.00301888	0.533557	3.49064	3.74849	3.68792	2.65439	1.86542	1.90231	3.08748	0.691701	-0.00556149	0.612664	0.70573	0.441943	0.816565	0.257131	0.591222	0.974909	-0.605292	0.0145536
20692	Sparc	-0.476019	-0.0913491	-0.635838	0.446246	0.162588	0.582179	1.48665	1.45607	1.7985	1.96538	0.142188	-0.0413928	0.58128	-0.489667	-1.27245	-1.1653	1.44208	1.58453	0.791399	1.95278	-0.150606	-0.468643	2.69918	2.59096	2.63135	2.76508	2.40799	2.81208	0.174592	0.235359
20706	Serpinb9b	0.666723	-0.52532	-0.574336	0.365169	-0.303365	-0.207781	0.175717	1.38888	2.00267	1.43606	1.13631	-0.659911	-0.37475	-0.365905	-0.441078	-0.252183	-0.0688279	0.684429	-0.0996682	-0.00739276	1.87751	0.308533	-0.0152224	0.551195	0.879088	0.693919	1.15362	0.862612	-0.0350885	-0.125985
20709	Serpinb9f	-0.282765	-0.465085	-0.36948	-0.227853	-0.21822	-0.140771	-0.148172	0.554881	2.13174	2.52179	0.0166902	-0.00137896	0.0180295	-0.00366304	-0.00082979	-0.00331353	0.0244842	0.765556	0.0430598	0.0184415	-0.00346305	-0.011138	0.0172379	0.0248779	-0.0131477	0.549371	1.38313	-0.0138771	-0.159685	-0.107206
20720	Serpine2	0.16022	-2.40987	0.148184	-0.371074	0.638438	0.579729	1.11474	1.01015	1.23463	1.38176	1.4328	-0.176746	-0.509194	-0.102905	0.246283	0.456194	0.892779	1.60735	0.380515	0.750808	2.61767	2.29323	1.8141	1.68565	1.95687	1.48431	1.5306	1.28224	2.64427	2.17844
20744	Strbp	-0.0468317	0.475283	0.653772	0.750808	1.04375	1.45049	0.446511	-0.12314	-0.04952	-0.0287955	0.50214	0.355875	0.429457	0.48509	1.10452	1.1496	0.151784	-0.191196	0.745614	0.168843	-0.431223	-0.16434	-0.2721	0.540808	-0.208177	-0.248474	-0.283404	-0.222682	0.205305	0.751835
20778	Scarb1	-2.28922	0.857895	1.94054	2.55464	2.39869	2.31349	1.72014	1.73006	1.71112	1.31101	-0.46658	0.461788	0.783404	0.793769	1.29928	1.28502	1.26851	0.75528	1.34975	1.55977	-2.17792	-0.879925	1.01949	0.715638	0.6278	0.659415	0.749373	0.699703	1.29928	1.44362
20818	Srprb	0.662895	0.113218	-0.643386	0.0907788	-0.00925829	0.125852	0.655129	0.879683	0.714149	0.772751	-0.505604	0.133675	-0.0452984	0.129913	0.231977	0.206759	0.519125	0.52088	0.543749	0.644449	0.880591	0.97019	0.757349	1.26575	1.25256	1.34836	1.04994	1.4624	-0.187409	0.122231
20843	Stag2	0.346022	0.166348	1.84152	1.28997	1.4328	1.17128	0.762839	0.404821	0.480573	0.582964	2.35722	1.72014	2.24287	2.46539	2.42904	2.34816	0.81623	0.646564	1.58867	1.05476	-0.370042	1.42952	0.351454	0.565926	1.14	0.367465	0.326067	0.34259	0.969697	0.526878
20908	Stx3	0.562837	1.2485	1.49395	1.3034	1.53576	1.35682	1.08657	0.583358	0.573043	0.669722	-0.222455	0.310608	0.755577	1.18124	1.93588	2.16131	0.327035	-0.0454754	1.15267	1.48819	-0.266306	0.0285952	1.035	0.690559	0.770771	0.517019	0.680825	0.55091	-0.142627	0.034363
20910	Stxbp1	-1.2387	2.92391	3.51495	2.61767	3.14653	2.37541	1.8336	0.910233	0.809981	0.844766	0.010389	0.545603	0.246658	0.347228	1.09718	1.52817	0.288541	0.77488	0.780588	0.121501	-3.2077	0.187705	0.15544	0.674161	0.613498	-0.250399	-0.266759	0.329493	0.341484	1.14561
20932	Surf4	0.241738	0.391166	0.0307257	0.0779699	0.0722011	0.331923	0.830657	0.804204	0.820639	0.858501	0.828819	0.30498	0.285601	0.149496	0.276334	0.529741	0.78412	0.621993	0.652197	0.652524	-0.126722	0.744216	0.994532	1.07386	1.07863	1.20319	1.10452	1.18602	0.270941	0.0260024
20962	Sycp3	0.0541951	1.01437	1.97863	0.903721	2.437	2.7789	1.6382	0.17621	0.0614545	0.323882	-0.249639	-0.504075	-0.447047	-0.413827	0.904985	2.08772	-0.519571	-0.336203	-0.078923	0.22997	-0.333562	-0.125775	0.567937	0.672983	0.293067	0.364057	0.795426	-0.270283	1.03573	1.18851
21356	Tapbp	-0.142975	0.618558	0.628016	0.189194	0.778633	0.885981	1.26019	0.58388	0.884184	1.20102	-0.847604	-0.191506	-0.0874068	-0.0965594	-0.349914	0.499306	0.421519	0.454682	1.74007	0.316676	0.00715706	0.741252	1.45971	1.5028	1.52589	1.45817	1.48049	1.33533	-0.110767	0.549139
21376	Tbrg1	0.0663688	0.711255	0.754482	1.25601	0.961297	1.11374	1.48049	1.22684	1.30183	1.119	-0.761498	-0.069202	-0.0681589	-0.240893	-0.750652	-0.039866	0.619569	0.446246	0.777879	0.917074	-0.0140975	1.14209	1.68801	1.26242	1.41345	1.35682	1.1652	1.30448	1.41776	0.892779
21410	Hnf1b	-0.242931	-0.265597	-0.138002	-0.0154134	-0.154451	-0.0567688	0.228545	1.00584	0.347084	0.446861	-0.00205123	-0.0278211	0.0188973	-0.0137319	-0.0420056	-0.00563154	0.394818	0.0259047	0.00356712	1.66205	0.838557	0.0280521	0.431402	0.60256	0.844766	0.6568	0.927963	1.01634	0.198028	0.432409
21414	Tcf7	-0.0148855	0.848334	1.75449	1.9611	2.16719	2.07231	1.1053	0.362426	0.298283	0.581076	0.807436	1.31657	1.24131	1.66458	2.30454	2.86559	0.246283	-0.0407989	1.49762	1.01254	-0.750652	0.492338	1.40859	0.394322	0.0350197	0.490857	0.461646	0.458551	0.540557	1.46934
21426	Tfec	0.0145045	-0.101755	-0.0139694	-0.0204224	-0.0648682	0.0224131	0.553154	1.11266	0.8977	1.18483	-0.0202216	-0.03828	-0.0289239	-0.0449929	-0.0445831	-0.0566914	-0.00405825	0.240936	0.00185558	2.34816	0.0485968	0.0216192	0.0950617	0.294986	2.47962	0.175584	1.68565	1.3034	-0.00157877	0.0318684
21452	Tcn2	-1.2566	-1.27783	0.139272	0.998275	0.757701	1.11116	1.45467	1.27071	1.69922	1.39698	0.0898089	0.0144367	0.175038	0.107871	0.154271	0.203552	1.4328	1.27952	0.82273	1.93248	-0.492669	1.49021	2.10447	2.16131	1.94054	2.20369	2.02513	1.63524	1.33137	1.30183
21664	Phlda1	0.0639006	0.0442133	0.0534623	0.691371	0.441943	0.24455	2.00267	2.42904	2.21407	2.02123	0.246774	-1.19139	-0.963383	-1.3107	-0.935811	-0.846297	2.05451	1.19889	-0.416039	1.30183	0.553154	-0.526814	1.45049	2.5352	2.65439	2.36701	2.54355	2.24287	0.317734	0.75384
21677	Tead2	-0.950301	1.22916	1.32214	1.31101	1.24428	0.745975	0.270305	0.468857	0.408488	0.491973	-0.614197	0.121143	0.258195	1.00806	1.28502	1.27395	0.97834	0.628016	1.95687	0.477023	-0.449341	-0.360232	-0.0335466	0.0281933	0.222596	-0.170123	0.15337	0.0197894	0.249082	0.589479
21763	Tex2	-0.785776	1.4328	1.62562	1.81735	0.77408	1.05561	0.968104	0.898708	0.92855	0.980335	0.328402	2.64427	0.642773	0.66528	0.477023	0.123208	0.0340984	-0.0597749	-0.639829	1.33137	-1.5803	-0.389174	0.359579	0.801449	0.583143	0.468492	0.554253	-0.292339	0.146943	0.062305
21767	Tex264	0.0355927	-0.100869	-0.415723	0.290789	0.206137	0.514931	0.552992	0.638438	0.622229	0.692977	-0.189413	-0.0814283	-0.0340647	-0.161569	-0.698921	-0.0425508	0.411263	0.586739	0.0224131	0.544073	-0.145366	-0.00821944	0.918316	0.843156	0.689268	1.01502	0.894332	0.829743	0.648613	0.0684179
21769	Zfand3	0.169781	0.880591	0.881191	1.3552	1.15076	1.00964	1.55977	1.74478	1.47641	1.39194	0.247734	0.449214	0.471464	0.654815	0.841255	0.95627	1.50833	1.44362	1.50657	1.29142	-0.629283	0.21689	0.828024	1.58453	1.47432	1.46775	1.49198	1.11474	0.295917	0.962704
21788	Tfpi	-0.777047	-0.496383	-0.0630703	0.277326	-0.126227	-0.504836	0.329026	0.806392	1.1496	1.4957	-0.151568	0.197063	-0.252892	-0.116637	-1.09611	-1.32216	-0.458896	0.571627	-0.763037	1.04375	-1.03615	-1.1653	0.606033	1.06975	1.46406	1.22346	1.57831	1.48049	-0.522073	-0.528611
21817	Tgm2	-1.21287	-1.13797	-0.248324	-0.0668799	0.024197	0.709845	1.54107	2.15411	2.74679	2.64427	-0.0824916	-0.412447	-0.055068	-0.165371	-0.0781432	0.0698052	1.09058	2.16719	0.846553	1.97022	-1.70613	-2.36729	-0.198305	1.48049	0.863441	1.46093	1.60735	0.648347	-0.956984	-0.64958
21858	Timp2	-0.0500122	-0.0196119	-0.0299398	-0.0633483	-0.0431509	-0.0370592	-0.0140739	-0.0456845	-0.0346018	0.589209	-0.379917	-1.93101	-1.28734	-1.42551	-1.55093	-0.974933	0.113336	1.09422	-0.686042	-1.00866	0.074291	-0.0761712	0.0349277	1.14739	0.245113	0.229779	0.878469	0.165104	0.0734775	0.101898
21859	Timp3	-0.0109177	-1.2029	-0.0285412	-0.738307	-0.100745	-0.00768755	0.863441	0.957537	0.813484	1.01157	-0.126773	-0.890514	-0.725612	-0.424497	-0.197878	-0.144814	0.0788279	1.41776	-0.146793	0.213365	-0.00957802	-0.0232895	1.17283	1.59325	1.25601	1.91819	1.73323	1.1218	-0.144301	0.659415
21924	Tnnc1	-0.0664556	-0.00635141	-0.0079049	0.003263	-0.0455811	-0.0233214	1.3949	0.205305	0.717918	0.977544	-0.150124	-0.362307	-0.141	-0.186811	-0.131866	-0.106193	3.39037	2.5118	0.496324	-0.0454584	-0.00698198	0.0602206	0.0444371	1.86957	0.168843	1.91402	1.48431	0.111442	0.0604474	0.0492579
21951	Tnks	0.332512	0.362677	1.00323	0.821444	0.662086	0.904985	0.843705	1.14739	0.988189	1.06377	-0.340877	-0.0190598	0.295509	0.424329	0.52458	0.2251	1.3344	0.671354	0.874501	1.04636	-0.801957	-0.234264	0.0989371	-0.294621	0.658684	0.557464	1.00087	1.07863	1.72705	1.30448
21955	Tnnt1	0.0357793	0.16578	0.0524202	0.0231432	1.62562	2.33253	2.23333	-0.00391004	0.0241174	0.169369	-0.623944	-0.188721	0.00458946	0.083178	0.0948906	0.459549	-0.00961997	0.0511294	0.638438	0.246391	0.00707483	-0.160821	2.46539	1.60735	0.586535	1.21336	1.04224	0.78446	0.0156999	-0.30683
21974	Top2b	-0.077527	0.383004	0.938135	1.02184	1.3541	0.517697	0.416544	0.694319	0.533326	0.528243	-0.0725643	0.289362	-0.0818301	-0.0404676	0.362168	0.355179	1.01867	0.80891	0.999418	-0.0281021	-0.420239	0.585864	-0.339635	-0.497089	0.151268	-0.454968	0.0853584	-0.2083	0.482084	0.352122
21983	Tpbg	-0.0766481	-0.0289126	-0.0380422	-0.0741672	0.0358147	0.0533523	0.316767	0.105826	0.470857	0.58023	0.776779	0.0268072	-0.392465	0.0515301	-0.119346	0.065134	0.104893	0.0344902	0.313403	0.0295113	0.101442	0.0856287	0.0761003	1.3123	0.410934	0.930824	0.739473	0.113272	-0.286962	0.115717
21985	Tpd52	-0.110598	-0.0519152	0.821444	1.06104	1.19197	1.26575	0.974909	0.826203	0.781801	0.573552	-0.047443	0.277818	0.404821	0.371591	0.21028	0.594747	0.0488159	-0.0665395	0.731223	0.885981	0.278144	0.651892	1.42816	0.761968	1.00087	0.898708	0.658281	0.896441	0.962011	1.42679
22003	Tpm1	0.778633	0.76885	0.16216	-0.100907	0.78446	1.40381	2.49181	1.98413	1.66205	1.3949	-0.549845	-1.05924	-1.28155	-1.19934	-1.31922	-0.842055	1.29309	1.00248	1.33293	-0.0423653	-0.547957	-1.41185	1.06499	1.67768	1.39308	1.62562	0.930824	1.36935	-0.89956	-0.822588
22041	Trf	-0.480672	-0.401706	-0.551516	-0.604917	-0.326705	-0.012918	1.08877	2.42052	2.15411	2.03951	-0.452171	-0.0214374	0.373948	-0.0499332	-0.125694	-0.0947784	-0.129079	2.23333	0.0962991	0.546752	0.277006	-0.447838	0.223187	1.30941	0.8977	1.97309	1.90231	1.36118	-0.183814	0.306269
22134	Tgoln1	1.52176	0.465853	0.56566	0.436051	0.644449	0.773518	0.855626	1.34446	1.36392	1.62087	0.730145	0.130663	-0.153613	-0.0413487	-0.139753	-0.0790054	0.732953	0.601135	0.313238	0.812437	-0.503569	-0.756944	0.539602	1.33137	1.25142	1.08107	1.24686	0.764284	-0.273551	0.209744
22139	Ttr	-1.17741	-0.564279	-0.134241	0.355179	0.854287	2.23333	4.01949	4.58964	4.24217	4.31585	-0.0115162	-0.0322194	-0.0232268	-0.0463597	-0.0460796	0.014116	5.78145	4.41998	-0.0163436	4.75269	0.783404	-0.129566	4.58964	4.75269	5.13528	4.75269	4.91671	5.13528	0.496966	0.993224
22156	Tuft1	-0.21188	-0.0742168	0.00458541	-0.101865	0.0155407	0.0441312	0.326327	0.58128	1.05476	1.31657	-0.0387558	-0.0424351	-0.0379555	-0.0461344	-0.0687488	-0.0122723	1.82077	0.972393	0.00874246	0.356353	0.390327	0.406889	0.568456	2.65439	1.05561	2.34816	1.97022	0.549371	0.275912	0.546517
22210	Ube2b	0.530621	0.249465	0.752206	1.42168	0.597532	0.874501	0.969256	0.351295	0.417182	0.613498	0.0709502	0.0580108	0.220083	0.212166	0.53984	0.541803	0.20817	0.710142	0.124209	0.107112	-0.146723	1.23829	1.02891	0.454127	0.905476	0.487569	0.622513	0.729872	0.730859	0.782906
22234	Ugcg	1.21128	1.39911	1.0364	1.04826	0.964729	0.927963	0.657968	0.605285	0.572859	0.588767	0.506428	0.566609	-0.0587221	0.193616	0.381525	0.369026	0.617036	0.400554	0.390194	0.461788	-0.201486	0.0211611	0.0104207	0.440191	0.273212	0.590696	0.203761	0.0907788	0.702683	0.803693
22235	Ugdh	0.772751	2.47962	1.69922	1.02824	1.3344	1.16351	1.59325	1.41345	1.33762	1.23829	-0.174931	0.327145	-0.622915	-0.961786	-0.0421114	0.154841	0.603439	0.235439	-0.163591	0.396845	-0.594613	0.340678	0.034619	1.10075	1.42679	0.971749	1.2256	1.04994	0.972393	0.512547
22319	Vamp3	1.1894	2.31946	0.508095	0.736214	0.881774	0.911751	1.12443	0.805876	0.894332	0.782207	1.29928	1.10331	-0.230111	0.13677	0.895743	0.899231	0.491504	0.296806	0.748935	0.390945	-0.30395	-0.529882	0.075544	0.859481	0.672276	0.737543	0.555898	0.186814	-0.225597	-0.0688279
22320	Vamp8	0.0772025	0.435394	0.640805	0.917074	1.57611	1.53576	2.03444	2.04359	1.80147	1.66458	0.256214	0.283395	-0.0431741	0.190554	0.803182	1.23324	1.56636	1.34836	1.17728	2.22615	-0.193305	0.886788	1.61214	1.97022	2.06633	1.78	2.04359	1.95278	0.866337	0.883029
22339	Vegfa	-0.0977415	-0.0657679	-0.0481958	-0.0247979	-0.0600469	0.00427337	0.549867	1.68565	1.22346	1.45299	-0.00109015	-0.0197563	-0.0178574	-0.0332418	-0.0386926	-0.00545454	1.06002	1.5306	0.216683	1.17472	-0.445201	-0.0664784	-0.00352297	0.710142	1.15362	0.346141	1.21654	0.279254	-0.00983766	0.0172137
22340	Vegfb	-0.90848	0.556078	1.09568	1.39044	1.06903	1.30594	0.820236	0.510981	0.101738	0.418564	-0.276606	0.241372	0.495651	2.22615	1.88034	2.59096	1.03241	0.844766	2.39869	1.08809	-0.662134	0.0167143	1.07682	0.115382	-0.0235819	0.11722	0.114587	0.30618	0.201665	0.820236
22344	Vezf1	0.0294838	1.84602	1.83722	1.67528	1.69079	1.80565	1.29464	1.06705	0.792962	0.714817	1.84152	1.11374	0.883029	0.724931	1.27639	1.17628	1.04929	0.791399	1.07602	0.852451	-0.481727	0.696574	0.85687	0.604826	0.647212	0.548888	0.964174	0.901583	0.891006	0.736667
22361	Vnn1	-0.259506	-0.177831	-0.508341	-0.230564	-0.249931	-0.121219	-0.124535	0.63092	1.02891	0.775334	0.029142	-0.0217861	-0.0230814	-0.0523359	-0.0582382	-0.0450662	0.0897326	1.4167	-0.011148	-0.0365925	0.0950617	0.00337733	0.130408	1.41475	0.0284457	1.49762	1.72705	0.105768	0.0652847	0.11169
22377	Wbp1	-0.393855	-0.492827	-0.0113678	0.158446	0.182152	0.27163	0.608562	0.282913	0.450209	0.547753	-0.0885605	0.0993109	0.0963563	-0.243744	0.379755	0.586739	1.09259	0.787328	1.20244	0.82235	-0.138923	0.363803	0.812844	0.491282	0.646564	0.833022	0.511331	0.601446	0.224268	0.319404
22378	Wbp2	0.24726	1.04375	1.39194	1.58453	1.89344	1.42168	1.07863	0.848789	0.780588	0.567351	0.457752	0.706918	0.971749	0.963471	1.14646	1.56636	0.40554	0.424621	1.31527	0.793769	-0.129784	1.16609	1.24766	0.776342	0.723899	0.78609	0.603259	0.642227	0.473602	1.16275
22381	Wbp5	-0.403663	0.520064	0.814408	0.48331	0.971749	1.17921	1.51107	1.31394	1.17552	1.1218	-0.127376	-0.119346	-0.156382	-0.0498911	0.448895	0.715181	1.14845	0.860597	1.03241	1.08523	-0.219735	-0.31204	1.63524	1.45299	1.27952	1.42455	1.18206	1.23237	0.570883	0.839041
22634	Plagl1	0.338233	-1.48553	-1.37727	-0.477782	-0.629756	-1.3666	-0.694361	1.65727	1.95687	2.76508	0.693313	0.11778	-0.091249	-0.770142	0.112205	0.547984	2.64427	4.24217	-0.0628098	0.161727	0.578507	0.24101	-0.323134	1.39194	0.924717	1.11193	1.73006	0.333452	-0.541352	-0.229479
22793	Zyx	1.92988	-0.324921	0.661263	0.525342	1.13372	0.987558	1.68801	1.64155	1.50833	1.42679	2.01011	0.223636	0.877528	0.494791	0.802795	0.791399	0.703326	0.881499	1.65103	0.990183	0.497304	-0.826873	1.3205	1.56199	1.58453	1.75202	1.42679	1.72014	-0.202782	-0.290505
23789	Coro1b	-0.8383	0.463676	1.25933	1.02598	0.918866	0.980335	0.815534	0.596055	0.536111	0.434791	0.0634471	0.687891	0.929545	1.25142	0.617636	0.934731	0.600763	0.541271	1.1894	0.492338	-0.59161	0.582367	0.672646	0.424825	0.80779	0.452014	0.28839	1.01571	1.19197	1.1218
23849	Klf6	0.0145536	0.129635	0.0261393	0.0703258	0.163608	0.11662	0.996531	0.142729	0.677867	0.859481	0.0978052	0.107769	0.166206	0.407686	0.197725	0.71088	0.900042	0.543749	0.568456	0.408488	-0.112456	0.000497436	0.213656	0.944478	0.881499	0.977544	1.02255	0.205601	0.00330419	0.337153
23850	Pappa2	-0.759896	0.380644	0.273313	0.627546	1.61401	1.71765	1.95687	1.407	1.24766	1.2729	0.382138	0.0685071	0.123433	0.693919	0.575623	1.00087	0.875264	1.18206	0.636929	1.78927	-0.93806	-0.461851	2.17331	1.42455	1.63293	1.39911	1.12805	1.57221	1.60735	1.07095
23872	Ets2	0.162762	1.92186	1.23046	1.17037	0.433933	1.41776	1.4725	1.53436	1.91402	1.74919	-0.920246	-0.524365	-0.0412165	-0.13317	0.188539	0.0182336	1.48431	1.54318	0.137271	1.03241	-1.9586	-0.32203	0.0262144	1.21527	0.50214	1.21017	1.01352	-0.219306	-0.336424	-0.60689
23971	Papss1	-0.0958796	2.09346	2.23333	1.7728	2.17844	2.36701	2.03013	1.76651	1.55586	1.32344	0.763926	0.769141	0.31696	0.0711677	0.98633	1.1737	1.54645	1.41475	1.73323	1.10171	-0.657829	2.17844	1.03991	0.977544	1.37825	0.855626	0.849613	0.988189	2.33253	1.79171
24000	Ptpn21	-0.328852	0.694596	0.761436	0.804852	0.804204	0.643536	0.702988	1.26351	1.03029	0.860597	0.0163815	-0.253928	0.0941752	-0.373687	0.0522307	0.463497	0.142542	0.220695	0.122657	0.707264	0.0996204	0.507255	0.691371	1.31527	1.02003	1.23606	1.13122	1.21435	-0.189513	0.323812
24059	Slco2a1	-0.018511	0.0230461	0.0490113	-0.11371	0.0348919	0.0592708	0.454516	2.12148	2.29323	2.56742	0.0564352	0.0344281	0.0841974	0.0756622	0.0901629	0.052071	0.322314	0.790366	0.0796853	2.54355	-0.0272394	-0.0132482	2.66746	3.96946	3.22445	3.90956	3.90956	3.36276	0.392958	-0.0172684
26395	Map2k1	0.0158028	0.787328	0.581516	0.437364	0.507083	0.499495	0.620049	0.640528	0.66096	0.581516	-0.219182	-0.0942807	-0.119568	-0.20938	0.213086	0.29691	0.159797	0.0468105	0.637219	0.434432	-0.406505	1.06499	0.211106	0.296806	0.369314	-0.16557	0.204987	0.29602	0.60433	0.202119
26407	Map3k4	-1.08017	0.0193698	0.954453	0.634795	0.584146	1.09905	0.710529	0.540062	0.663109	0.559441	-0.905305	-1.25837	-0.261927	0.0761483	0.535272	0.915949	0.397927	0.0417657	0.298404	0.506428	-0.659911	-0.174147	0.701475	0.60551	0.471642	0.4776	0.314024	0.585384	0.566379	0.44481
26415	Mapk13	-1.36951	0.229779	0.310709	0.831026	1.14646	1.46934	1.33137	0.729872	0.821905	0.418064	-0.206134	-0.942698	-0.283701	-0.298344	-0.3377	0.186022	-0.324728	-0.182486	0.612368	0.331474	-0.22779	-0.405585	0.97019	0.424329	-0.265104	0.444968	0.262051	0.286519	0.175807	0.369314
26427	Creb3l1	-0.11896	-0.0239285	-0.0832729	0.98886	-0.0133276	0.0463133	-0.0173408	-0.0049345	0.667086	1.76651	-0.064013	-0.729994	0.166781	0.142429	0.143732	0.287946	0.958202	1.40048	0.11477	0.159511	-0.100145	-0.156079	-0.102517	0.0461124	-0.0162901	0.45511	1.12553	0.142492	-0.217774	-0.0831498
26432	Plod2	0.133981	0.665073	0.400699	-0.165749	0.643038	0.257857	0.410269	1.61866	1.48819	1.81735	1.20429	0.158932	0.790366	0.757701	1.6382	1.53758	2.1108	2.22615	1.90231	2.40799	0.533892	1.9611	1.2425	1.52589	2.38169	1.6006	1.91402	2.31946	0.429599	0.871545
26879	B3galnt1	-0.654223	0.303963	-0.0778976	-0.110985	-0.677854	-0.0115891	0.335313	0.677867	0.51593	0.652197	-0.123713	-0.159726	-0.115109	-0.140936	-0.306066	-0.0833805	0.892417	0.775334	-0.073099	1.0965	-0.152691	0.422798	0.555109	1.47932	0.629597	0.944478	1.18124	0.447047	0.764284	0.267165
26898	Ctsj	-0.0859371	-0.0549616	-0.030458	-0.0263504	-0.0657174	-0.0518118	-0.0589408	-0.0328262	1.30448	4.08514	0.0292242	0.00079145	-0.00407609	-0.00250268	-0.0257593	-0.0105758	-0.0812886	1.78927	0.0530821	0.861435	0.0125446	0.000267127	0.0209097	0.109895	-0.0530344	0.0157825	0.594953	0.0273061	-0.0697127	-0.00253927
26914	H2afy	-0.728551	-0.108512	0.721286	1.39911	0.818471	1.70762	1.09422	0.832048	0.791399	0.479544	-0.769845	-0.172469	-0.102853	-0.204183	-0.0501954	0.230184	0.531705	0.45678	1.06599	0.571304	0.213656	-0.29686	1.17037	0.268272	0.0168544	0.32525	0.0884072	0.400554	0.646868	0.726156
26941	Slc9a3r1	0.133815	0.490528	0.802795	1.86542	0.704633	0.853806	1.42305	1.34836	0.990183	1.00442	0.347538	0.896441	1.65103	0.773518	1.13631	1.01352	0.298047	-0.0402181	0.851354	1.02824	0.0455464	0.660165	1.0392	0.663345	1.32983	0.767283	1.00964	1.54107	-0.23852	-0.883041
26943	Serinc3	-0.0299464	0.136617	0.542543	0.504654	0.767012	0.915431	0.97834	0.936326	0.834415	0.885981	1.30448	0.31887	-0.23697	-0.413689	0.127095	0.48684	0.67439	0.936326	0.775968	1.00172	-0.152239	1.3552	0.973682	1.16351	1.08245	0.955736	0.885981	0.758534	1.38018	0.714149
26949	Vat1	-0.0584517	0.624802	0.329972	0.712783	0.622229	0.37921	0.28572	0.276518	0.499495	0.629597	0.206049	0.154426	0.184563	0.247869	0.695569	0.833387	0.589006	0.252469	0.707615	0.0102106	0.0187188	0.957537	-0.15338	-0.176409	-0.303365	-0.0178975	0.761436	-0.0193654	-0.258191	0.332367
27015	Polk	-0.988098	0.470096	-0.630853	0.446408	0.421519	0.392167	0.648613	0.643536	0.746732	0.412546	-0.0378081	0.117656	-0.0265559	-0.0671026	0.152765	0.175487	0.223713	0.429047	0.209002	0.883029	0.519327	-0.426079	0.998764	1.66015	0.927499	1.56636	0.846066	0.78609	0.935848	0.607153
27059	Sh3d19	-1.40523	-0.386098	0.663976	1.34975	0.756326	0.868503	1.18602	1.13549	1.08107	0.987558	-0.524365	0.509617	-0.22475	-0.120879	1.25601	1.75742	0.647212	0.329124	0.914521	2.14966	-2.60069	-0.907959	0.927963	1.40048	1.30941	1.10171	1.2392	0.971155	0.476168	0.106201
27205	Podxl	-0.00761472	-1.56626	0.223085	1.75449	1.59538	1.83722	1.59538	1.75449	1.56834	1.52589	-0.268554	-0.384976	-0.10139	0.754482	0.782207	1.55804	2.18257	1.18421	2.437	2.42052	0.341242	0.577406	2.93927	2.7789	2.8303	2.5118	2.46539	2.69918	2.12148	1.23829
27206	Nrk	-0.220942	0.0190452	0.0155134	0.206363	-0.14986	0.508241	1.52014	2.86559	2.9075	2.92391	-0.282418	-0.311108	-0.155524	-0.219113	-0.0630888	-0.0760366	1.09982	1.17037	0.164121	1.75202	0.230184	1.02074	2.5118	2.56742	2.59096	2.46539	2.79642	2.66746	0.384777	0.0457733
27215	Azi2	0.610625	-0.0517282	0.471642	0.498937	0.731468	0.920298	1.07682	0.701779	0.626057	0.455559	0.361995	0.209282	0.218481	-0.0518118	0.524226	0.325105	0.146943	0.28988	0.358465	0.691929	-0.28447	0.323281	0.857895	0.494395	1.09497	0.53783	0.420838	0.631511	0.378956	0.00427657
27279	Tnfrsf12a	-0.161818	0.0257419	-0.11233	0.0638338	0.0423182	0.425115	1.02127	1.14646	0.937548	1.11559	-1.08017	-1.67564	-1.17959	-1.48553	-1.29959	-0.945119	-0.0929404	0.590428	-0.0303584	0.967009	-0.366178	-0.476785	0.499306	1.61214	1.07447	1.89818	1.61401	1.2392	-0.443672	-0.382623
27357	Gyg	0.761758	2.16131	1.85946	2.92391	2.24287	3.00377	2.36701	1.70548	1.5306	1.6006	0.323281	0.869016	0.0148439	0.234358	0.363693	0.353433	2.93927	2.54355	0.930824	1.18206	-0.219897	-0.277745	2.20369	1.84152	1.56199	1.85946	1.38176	1.25759	1.26242	1.21435
27373	Csnk1e	-0.0200061	4.24217	5.13528	5.78145	4.75269	4.75269	3.00377	2.09346	2.08245	1.82077	-1.00929	-0.0347206	-0.813276	-0.862634	0.476513	0.79921	0.882428	0.709543	1.30706	0.900407	-1.24429	0.175358	1.85696	0.814776	0.570215	0.720947	0.48583	0.774619	1.05561	1.91402
27375	Tjp3	-2.00594	0.97834	2.31946	2.02513	2.25043	2.66746	2.2628	1.60735	1.44092	0.866337	-0.877096	-0.0916495	-0.514786	-0.162018	0.0562471	0.915431	0.130526	-0.0211477	1.70548	0.772751	-1.15161	1.92988	1.57019	0.784902	0.715181	0.70537	0.242385	1.17998	1.86161	1.93588
27388	Ptdss2	0.436749	1.03703	0.785665	0.820639	0.853806	0.849613	0.678131	0.641355	0.475104	0.484527	-0.091439	0.695268	0.0817571	0.103451	0.00286652	0.0973502	0.27271	-0.0608479	0.125548	0.24101	-0.0930927	0.840443	0.92855	0.458358	0.508241	0.447986	0.319791	1.00442	0.981674	0.564567
27410	Abca3	-0.0026018	0.148184	0.0519269	-0.0227064	0.332963	0.245517	0.95627	1.3655	0.941793	0.815852	-0.00139833	-0.0489049	0.00861871	-0.0427075	-0.0612642	0.00174405	0.212072	0.397812	0.00385674	1.04057	-0.0971789	-0.252183	0.00340044	0.860597	0.27746	0.946609	0.678396	0.440191	-0.0565459	-0.0887627
27428	Shroom3	0.439314	-0.00563659	1.09905	1.24428	1.11474	1.38888	1.13631	1.13122	0.851913	0.76885	0.410591	0.243985	0.27284	0.210461	0.184912	0.216163	0.18557	0.0826836	0.265708	0.64172	-1.27783	0.949423	1.42168	1.19433	1.25374	0.870604	0.818822	0.863109	0.998275	0.947715
27494	Amot	0.101575	0.806804	2.74679	4.16511	4.08514	3.8558	3.12823	3.46311	2.93927	2.8303	0.346141	0.122943	0.00104194	-0.0116243	0.570432	0.875734	3.2939	2.42904	4.58964	3.59236	0.0592708	0.0951055	3.90956	3.00377	3.80432	2.72901	3.2486	3.32592	0.958725	0.765115
27973	Vkorc1	-0.804523	-0.0864699	-0.546144	-0.816877	-0.269731	0.148725	0.630612	0.466576	0.659193	0.556903	-0.372487	0.404175	-0.353073	-0.0639379	-0.0651483	-0.349987	0.764284	0.749911	-0.269543	1.23324	-0.595931	-0.670599	0.589716	1.17283	1.03373	1.20618	0.962011	0.757349	0.518332	0.0628101
27981	D4Wsu53e	0.00828129	0.72883	0.895743	0.518865	1.43795	0.827059	0.490857	0.499306	0.59843	0.353257	1.407	0.946111	0.42257	-0.0439007	0.198028	-0.00418005	0.144539	0.360025	0.385101	0.168553	-0.263671	0.981674	0.885131	0.730496	0.645869	0.67058	0.60776	0.643802	2.06633	2.22019
27984	Efhd2	0.0155861	2.00267	1.70548	2.22019	1.70323	2.1108	1.65388	1.42455	1.79436	1.58453	0.559441	2.36701	0.390752	0.549637	1.02735	1.78927	1.62824	2.00267	1.09497	1.36254	-0.643154	-0.317599	1.26351	1.03703	0.85088	1.01437	0.993825	0.788776	0.92226	0.853479
27999	Fam3c	0.474813	1.73323	1.00584	1.68311	1.407	0.808643	0.395716	0.0609802	0.162292	0.32338	-0.0844646	1.06002	1.09718	1.15681	0.598833	0.129126	-0.517222	-0.337218	-0.953061	-0.241687	-0.237332	0.703891	-0.113437	0.0415597	-0.0982135	-0.175718	-0.0727825	-0.312669	-0.0165081	0.441323
28169	Agpat3	0.0471945	0.37036	0.671734	0.965257	1.2401	1.34318	1.20319	1.1496	0.860597	0.650735	-0.045785	0.0213412	-0.106227	0.475428	0.466773	0.782501	0.420526	0.40637	1.41475	1.25759	0.258195	0.0373382	1.35265	0.954453	0.968104	1.12648	0.958725	0.982231	0.437495	0.301297
29815	Bcar3	0.231682	1.71503	1.90611	1.89818	1.59093	1.34713	0.503858	0.417925	0.623088	0.892779	-0.527666	1.3123	0.764666	0.436051	1.0476	1.5002	0.238589	0.166348	0.639364	0.638786	0.063977	2.76508	0.933091	0.73916	1.11559	0.686971	0.948721	0.91301	1.44678	1.61401
29820	Tnfrsf19	-0.749798	-0.862634	-0.2067	-0.0148908	-0.127498	0.0743962	-0.047036	0.840776	0.816565	0.951271	-0.0203709	0.124089	0.164859	0.241919	0.169781	0.159797	0.891006	1.119	1.49866	0.787687	1.06211	0.331265	0.401148	1.09718	0.375261	0.712381	0.682048	0.418886	0.239936	0.404542
29857	Mapk12	-0.564279	0.0749948	1.01867	0.312477	2.07231	1.33533	1.31101	0.142188	-0.036163	0.106453	-1.01227	0.298283	0.313777	0.622229	1.29464	2.22615	0.604826	0.0397272	1.44862	0.555898	-0.19922	0.707833	0.519125	0.3098	0.483777	0.329493	0.104206	0.392958	0.611817	1.2401
29864	Rnf11	0.63618	1.95687	1.12805	1.99384	1.25463	1.38176	1.16069	0.763472	1.00323	1.20845	-0.00904653	0.0089787	-0.0427729	-0.0402643	-0.0950691	0.04894	0.512104	0.863109	0.0996204	0.417634	-0.920596	0.26239	0.589479	1.17628	0.830165	0.912582	0.917704	0.581516	0.748611	0.63419
29875	Iqgap1	0.370653	0.813164	1.98413	1.38176	1.25142	0.85088	0.687891	0.648613	0.462671	0.610625	0.228545	0.58128	0.587775	1.03703	0.935361	0.904363	0.0473106	0.0465321	0.702988	0.300124	-0.221223	0.316862	0.715181	0.242012	0.414476	-0.180455	0.198785	0.277225	0.514491	0.431948
29876	Clic4	-0.824046	0.227361	0.239631	-0.0121815	0.582692	0.516479	0.707264	0.606376	0.804204	0.881499	-0.21867	-0.210462	0.169288	0.107476	0.649223	0.454682	0.484167	0.535773	0.747838	0.497511	-1.22394	-0.283624	0.234745	0.695569	0.603834	1.00806	0.783758	0.691371	-0.385506	0.0132149
30928	Zbtb18	0.0220175	1.16947	1.10075	1.59538	1.19889	0.918316	0.913353	0.713032	0.591436	0.683238	0.965257	0.676044	0.43426	0.311015	0.754482	0.687558	0.229432	0.186981	0.429457	0.589209	-0.548587	0.5738	0.548381	0.349483	0.714817	0.254088	0.445264	0.265552	0.390752	0.320972
30945	Rnf19a	0.014022	2.25043	0.429457	0.228766	0.717918	0.581929	0.462268	0.597532	0.713747	0.640528	0.0515301	0.0417931	0.0967038	-0.069401	0.13611	0.208652	0.741883	0.663345	1.14209	0.720947	0.367465	1.66458	0.170736	0.724931	0.95677	0.276606	0.41177	0.430504	0.931875	0.643802
30963	Ptpla	0.864901	1.12272	0.44043	0.703326	0.359698	0.533112	0.606833	0.441091	0.207284	0.457977	0.617853	1.25142	0.262662	0.235527	1.12443	1.42952	0.735838	0.82235	1.34191	0.444061	1.3205	0.491071	0.362585	0.307829	1.21654	0.418375	0.732953	0.723899	0.495651	0.308123
50527	Ero1l	0.408331	3.02399	1.54107	1.74327	2.42052	1.2729	0.433469	1.21753	1.25759	1.09497	1.57611	1.33762	0.338986	0.566886	0.614897	1.11266	1.02127	2.0988	1.78304	1.67211	-0.175251	1.5867	-0.296779	0.0538169	1.08657	-0.248595	0.615067	0.546752	1.63524	1.47641
50528	Tmprss2	-0.556292	0.0158491	-0.040018	0.0515043	0.358465	0.459172	2.63135	3.17175	3.14653	3.00377	0.0253445	0.0124535	0.067381	0.00538478	0.0294261	0.119568	3.27046	2.55464	0.767012	3.10763	0.522883	0.0340336	0.959438	3.08748	2.93927	3.10763	3.10763	3.02399	-0.0731595	0.0374209
50766	Crim1	-0.276927	-0.245046	-0.215148	-0.0795547	-0.0935959	-0.0414746	0.0509856	0.473419	0.535773	1.56199	0.143539	-0.00209661	-0.0117374	-0.0231188	-0.0464602	-0.0152087	-0.0463427	0.621698	0.0182958	-0.0435762	-0.27845	0.594583	0.77408	1.83722	2.33253	1.67211	2.17844	2.08772	-0.239589	-0.219789
50790	Acsl4	0.0230986	0.0393421	1.06302	2.00739	2.14966	1.03307	0.508241	0.316862	0.407142	0.396845	-0.602505	1.85946	0.507083	0.85298	2.71274	1.55586	-0.552973	-0.456259	-0.0639861	0.266534	-0.310727	-0.219789	0.0784499	0.335313	1.20618	0.372594	0.120676	0.304099	-0.218799	-0.127404
50887	Hmgn5	0.0732263	-0.0607314	0.835936	1.13473	0.911751	0.572859	0.412697	0.748611	0.734827	0.701779	0.987558	0.390194	0.305504	1.14209	1.34713	1.15171	0.0146718	-0.144111	0.28268	0.53414	-0.319461	0.0142565	-0.124724	-0.154084	0.706102	-0.221658	0.152982	0.313676	0.66528	0.732635
51793	Ddah2	-1.15161	0.113847	0.919772	2.13174	1.73637	1.88034	1.66015	1.08107	1.15791	1.21654	-2.53617	-1.69266	-0.615756	-0.364923	-0.298706	0.924717	1.669	1.27395	2.08245	1.27071	-0.799681	-0.638211	0.779015	0.607993	0.390594	0.727336	0.819307	0.397619	0.45678	0.382306
51885	Tubgcp4	0.22997	0.697204	1.22916	1.51519	0.902265	0.671734	0.479931	-0.0504856	0.299317	0.121882	1.34564	1.3655	0.707615	0.550632	0.67058	0.612368	0.0990008	-0.0762062	0.8456	-0.037144	-0.151537	0.997755	-0.190921	0.264938	-0.10402	-0.126855	-0.387652	-0.313595	0.397812	0.83385
51902	Rnf24	0.015431	-0.0377711	0.266338	0.0868685	0.0858493	0.102363	0.0267696	0.324029	0.128107	0.948223	-0.0232209	-0.0203135	-0.00074343	0.0249296	0.0161354	-0.00610268	0.278747	0.224768	-0.0226692	0.666215	-0.243251	-0.218741	-0.195163	-0.163005	0.524226	0.40145	1.54809	0.460574	2.66746	2.86559
52055	Rab11fip5	-0.175455	-0.143119	-0.0665134	0.017968	0.105768	0.269322	0.604826	1.14	0.908187	1.24686	0.0109018	-0.0541025	-0.0355314	-0.0552589	-0.0815564	-0.0424919	-0.0389975	0.167326	-0.013083	0.672983	-0.026738	0.237977	1.10075	1.1894	1.22797	1.28326	1.49866	1.14109	-0.074544	0.457977
52118	Pvr	1.17552	2.38169	1.02074	1.08597	0.637731	0.617853	1.02255	1.30183	1.52589	1.06903	0.0282792	0.0221188	0.0248263	-0.0470297	-0.0095291	0.0181503	0.0135976	0.172678	0.0149848	2.07231	0.0317574	1.54318	0.171035	1.37197	1.59746	0.48488	1.3034	0.23834	0.860597	0.254433
52120	Hgsnat	-0.307907	1.45607	1.4624	0.28988	1.7728	2.07556	1.66458	1.27719	1.78626	1.27639	0.0400961	0.374312	-0.381497	0.0226366	0.234834	0.101442	0.753154	0.531511	0.294149	0.542803	-0.841741	0.0300601	1.33137	0.893844	1.02331	1.17472	0.825401	0.947242	0.958202	0.665663
52335	Atxn1l	0.0291317	0.0069134	0.0969056	-0.00576153	0.0893969	0.0465568	0.221862	0.635075	0.243289	0.154226	-0.329973	0.116987	0.0783874	0.220369	0.185785	0.190098	0.617636	0.25357	0.214643	0.0957859	-0.254451	-0.102141	-0.102013	0.04161	0.0996791	0.506004	0.528243	0.372172	0.63419	0.821905
52357	Wwc2	0.0617516	0.797819	1.23463	0.859112	0.310473	0.965257	1.82453	1.62824	1.46934	0.972393	-0.227679	-0.0266343	0.0213135	-0.0374395	-0.011164	0.12627	0.338779	0.147828	-0.0176073	0.948223	-0.623391	-0.308175	0.706918	1.04533	1.34975	0.938135	1.02393	0.609421	0.609931	0.190885
52377	Rcn3	-0.763037	1.51308	1.16351	0.128997	1.27639	1.48049	1.41475	0.762463	0.989503	1.27804	0.513032	0.804852	-0.174341	0.706457	0.488429	0.145689	1.6382	1.68077	1.05906	0.752753	-1.42551	-0.19454	0.786856	1.13283	0.933091	1.2191	1.0916	0.874101	0.0856983	0.711255
52428	Rhpn2	0.663628	1.8336	1.20845	1.86161	0.969697	0.876074	1.17998	0.992384	0.667396	0.528671	0.431948	1.36118	0.197063	0.651553	0.439025	0.294719	0.499306	-0.0948307	0.453935	1.28997	-0.714579	1.0983	0.804852	0.780173	1.38018	0.658962	1.00667	0.867882	0.925056	0.652524
52502	Carhsp1	-0.170515	-0.427269	0.0272768	0.0568576	0.510348	0.46389	0.881774	0.795896	0.962704	1.035	0.0768674	0.203891	0.439025	0.269322	0.545384	0.778633	0.944478	0.843705	1.47932	0.88909	-0.0973631	0.237705	0.555627	1.42679	1.10785	1.4725	1.08597	0.955736	0.205153	0.208652
52538	Acaa2	0.0661596	-0.288037	-0.0167644	0.15317	-0.188104	-0.184566	0.159292	0.575878	0.73432	0.638438	-0.0405284	-0.1111	-0.00516586	-0.182486	-0.453857	-0.0263286	-0.0387196	0.595237	0.130874	0.673925	0.712381	0.460193	0.254185	0.786856	1.17998	0.893146	0.948223	1.16351	0.726961	0.338779
52588	Tspan14	0.0724878	0.0652847	0.461788	0.361376	1.13895	1.2862	1.38593	1.31657	1.42679	1.32606	1.27071	0.858501	-0.285048	0.366269	0.247962	0.00689692	1.03373	0.669722	0.75528	1.23135	-1.18413	-0.121637	0.913884	1.0074	0.834953	0.819307	1.16151	0.578917	0.0735679	0.333319
52666	Arhgef25	-0.0611154	1.9495	2.01417	1.07298	1.52176	0.887393	0.121718	0.343177	0.595745	0.560641	0.709845	0.832505	0.808266	0.00973737	0.83385	1.0364	0.534443	0.548634	0.974387	0.136345	-0.740982	0.824571	-0.502573	-0.489272	-0.0517686	-0.377718	-0.0970927	-0.51351	0.589716	0.587954
52822	Rufy3	-2.04088	-0.478536	1.08391	0.616123	1.01634	1.68077	0.997116	0.839934	0.627223	0.44423	0.279739	0.358465	-0.0959553	-0.1353	0.324984	0.00539554	0.31286	-0.0260465	0.445709	1.04105	0.362314	0.394818	1.46539	0.948721	1.17821	0.636518	0.941793	0.699145	1.42952	1.53246
52837	Tmx4	2.20369	2.13825	0.91654	1.17472	1.22241	1.51308	0.823135	0.882428	0.986967	1.16795	0.0832406	-0.522073	-0.0257153	0.0982369	0.442662	0.50746	1.09422	1.41003	0.0464397	0.652684	-0.820411	-0.160373	0.341952	0.357909	0.0457883	-0.229276	0.772006	0.353433	0.0177671	0.45069
53310	Dlg3	0.0679979	1.24323	1.75202	2.07556	1.79436	1.74327	1.40859	1.10946	1.25601	1.19889	0.723593	1.20102	1.21233	1.44092	1.34836	1.24686	0.915949	0.593482	0.685709	0.729872	-0.391166	0.713032	0.318528	0.38997	0.600224	0.441943	0.526051	0.317967	1.13549	1.69637
53330	Vamp4	0.083693	0.188267	0.559934	0.590696	0.741883	0.722825	0.765556	0.682872	0.603439	0.593745	0.475778	0.243389	-0.107619	-0.0591581	0.376829	0.446511	0.452576	0.480649	1.03169	0.357792	-0.0170592	0.575338	-0.287486	0.390752	0.258663	0.23609	0.154991	0.422667	1.13719	0.592105
53331	Stx7	-0.11223	0.70573	1.74478	0.526495	1.90611	1.99384	2.39869	1.74327	1.78304	1.49866	-0.0650467	0.085899	0.113723	0.141502	1.43132	1.76367	1.65727	1.30594	1.80147	2.46539	-1.20479	0.436197	2.3914	2.07231	2.16719	2.0489	1.67211	1.84602	1.21527	1.52817
53378	Sdcbp	0.483483	0.826681	0.712783	0.893844	1.06599	1.05476	1.13051	1.15487	1.2885	1.22916	1.05561	0.208652	-0.0735815	-0.0215012	0.140519	0.521089	1.1218	1.2392	0.819874	1.05815	-0.183319	0.122598	0.832505	1.35265	1.10452	1.30183	1.06302	1.00507	0.674964	0.764666
53382	Txnl1	0.237006	0.482519	0.64556	0.935848	0.876074	0.873541	0.903721	0.427783	0.166844	0.354954	-0.995371	0.611642	0.427783	0.421245	0.89168	0.720619	0.118085	-0.0815564	0.187631	0.201998	1.57831	0.811281	0.922975	0.741883	0.672005	0.687891	0.660165	0.38171	0.824957	0.558724
53417	Hif3a	0.269209	0.527097	0.708168	0.684136	1.89818	0.368688	0.414154	0.398406	0.288646	0.246196	-0.0287471	0.065698	0.442312	1.23046	0.808266	0.79333	0.557122	0.614326	1.08984	0.221766	-0.212091	0.997116	0.53414	0.135383	0.721797	0.186729	-0.0903247	0.583358	1.06599	1.69079
53599	Cd164	0.454516	0.361376	0.846066	0.886788	0.967486	0.917704	1.10171	1.08245	1.19889	0.98366	0.812119	0.29065	0.0998942	0.0701538	0.329618	0.422384	0.29751	0.32756	0.282782	0.802013	-0.130043	0.464633	1.29928	1.11193	1.1894	1.10785	0.976645	0.839041	0.88348	0.837889
53602	Hpcal1	0.186545	0.598588	1.04057	1.49395	2.16131	2.49181	1.8141	1.33762	1.5176	1.20042	0.682319	0.252118	0.79333	0.74828	0.722825	1.06975	0.77408	1.06211	1.42679	1.48665	-0.472133	0.43589	1.9495	1.30706	1.16351	1.50657	0.92855	1.20102	1.46093	1.80147
53614	Reck	-0.253456	-0.258392	0.230674	0.556903	0.556691	0.933091	1.2392	0.690559	0.566379	0.569189	-0.0230758	-0.188418	-0.0949889	-0.0782877	-0.0984395	-0.0374011	1.02735	0.931875	0.301453	1.70323	-0.101994	-0.223546	0.623738	0.963471	1.04826	0.43409	0.844766	0.545603	0.461472	0.421245
53618	Fut8	0.288971	-0.106249	0.350483	0.615067	0.577579	0.518865	0.476168	0.969256	1.20845	1.70098	-0.0964745	-0.709933	-0.0870103	-0.16735	-0.072583	-0.0998015	0.682048	0.695569	-0.329276	0.938851	0.14677	1.06705	1.15171	1.80565	1.74919	1.86957	1.77497	1.37084	0.991652	0.78412
53624	Cldn7	1.03848	4.58964	4.91671	3.90956	4.91671	4.16511	3.63984	2.8892	2.81208	2.46539	-0.42217	-0.031671	-0.00504159	0.323158	1.38176	2.46539	1.25463	0.982231	2.23333	1.49866	-0.476019	0.0313752	1.94451	2.03444	1.91059	2.05955	1.80565	1.80928	-0.142872	0.45511
53868	Rab25	0.426816	0.585384	1.53576	1.4395	2.63135	2.56742	1.23046	0.579997	0.461322	0.195314	-0.625511	-0.311781	0.210212	0.843156	0.984396	0.896441	0.0121444	-0.403159	0.924717	0.098476	0.526495	0.435394	1.35682	0.200584	0.672983	0.293919	0.0877884	0.500638	0.483777	0.380756
53869	Rab11a	0.2003	1.15171	1.03781	0.709227	1.54645	1.41475	1.40381	1.15681	1.20319	1.14561	-0.0125665	0.039364	-0.56936	-0.0585244	0.371591	0.483152	0.804852	0.67086	0.66528	1.22432	-1.0496	-0.260576	0.731468	1.17037	1.2862	1.09568	1.04636	0.888011	0.741883	0.862612
53872	Caprin1	0.194568	0.669476	0.814019	0.466929	1.15267	1.21336	0.506428	0.220971	0.521895	0.533738	0.284711	0.157054	0.335937	0.302734	0.245517	0.428352	0.432409	0.251353	0.662895	0.366734	-0.646995	0.934731	0.320972	0.261792	0.467737	-0.147288	0.134045	-0.166967	1.08391	1.26134
53945	Slc40a1	0.609421	0.824571	1.90231	3.63984	2.60178	3.04914	3.02399	2.45577	1.92988	1.58867	2.42904	2.31946	0.420163	1.00442	0.747556	1.12272	0.183848	0.696229	1.08597	2.1904	0.0149943	0.55368	3.22445	2.13825	2.92391	1.8504	2.37541	2.71274	0.00767117	0.699703
54139	Irf6	-0.0665212	0.18798	1.12961	-0.0781319	1.06975	1.74919	2.60178	2.03444	2.16719	1.65103	-0.0139694	-0.0408822	-0.0241007	-0.0165334	0.00233915	0.00539084	0.4813	0.691701	0.044965	1.88034	-0.115783	1.04692	1.33762	2.22019	1.3552	1.95687	1.57996	0.809981	0.582692	0.959981
54160	Copg2	0.0296796	0.640233	0.894724	0.902746	1.13549	1.3275	0.844766	0.779015	0.83748	0.498254	-1.39654	0.120949	-0.397727	-0.423852	0.209282	0.397037	0.62141	0.274356	0.67328	0.555627	-0.91469	-1.15244	-0.0129644	0.0265029	0.284468	0.0606271	-0.110702	-0.258191	0.229888	0.655808
54324	Arhgef5	0.0322516	-0.390007	0.259269	-0.0438107	0.31128	0.308959	0.55368	0.825401	1.24686	1.40048	0.00156534	-0.23438	0.0678745	-0.590853	-0.0474605	0.106078	0.3553	0.675732	0.0797327	0.665073	0.542803	0.663109	0.582692	1.44521	1.24428	1.61401	1.31802	1.34064	0.537143	0.373051
54325	Elovl1	-0.70113	-0.487778	0.0366584	0.593206	0.707833	0.543896	1.11266	1.3746	1.32468	1.34191	1.12443	0.788776	0.407843	0.592284	0.50746	0.513032	1.61401	1.39911	1.20548	1.76367	-0.276085	-0.113578	0.683526	1.46775	1.26134	1.85405	1.41776	1.08107	-0.32195	0.0161619
54383	Phc2	-0.0374252	-0.436069	-0.315342	-0.963383	0.173424	-0.0555431	0.661487	0.803182	0.796664	0.679436	0.652684	0.193977	0.295814	0.0187092	0.344841	0.315704	1.33653	1.17821	1.72014	0.893844	0.0114291	-0.199658	0.00250469	0.469929	0.852451	0.812437	0.649751	0.839934	-0.205278	-0.358077
54391	Rfk	1.03307	0.929545	0.785351	1.54645	1.13051	1.09982	1.54645	1.20731	1.22111	1.20429	0.767987	0.02073	-0.0963944	0.288541	0.300323	0.346799	0.641355	0.276606	0.385513	0.803693	0.279739	-0.548441	0.694596	0.847518	0.678396	0.981013	0.855954	0.639662	0.0311266	-0.32195
54409	Ramp2	-0.0267857	0.206678	1.16461	0.329124	1.42455	1.72235	1.56834	1.74721	1.34975	2.1108	0.209588	-0.252497	0.79991	0.687288	1.7728	3.2486	2.20369	1.5028	1.68311	1.85405	0.550356	0.0400441	2.08245	1.59875	2.35722	1.59538	2.01417	2.14966	0.301834	0.321764
54419	Cldn6	-0.0128565	1.76067	2.36701	2.69918	2.59096	2.84545	2.3914	2.02513	1.58453	1.64155	0.124339	0.172604	-0.0541539	0.676757	1.03373	1.39911	1.04057	0.845071	1.49395	1.39194	-0.667018	-0.943396	1.97863	1.63524	1.67528	1.74478	1.35161	1.77497	-0.132337	-0.154381
54473	Tollip	0.154226	-0.46627	0.609653	1.00584	1.17037	1.29597	1.25759	1.05815	1.00442	0.885501	0.290928	-0.323031	0.116877	0.648347	0.410135	0.789615	0.679436	0.652524	0.898184	0.987558	-0.281545	-0.686042	0.920298	1.18124	0.831517	1.15487	1.08877	0.617853	0.0944835	1.05305
54607	Socs6	0.892779	0.622229	1.16609	1.52388	0.556258	0.619781	0.83385	0.98633	0.691929	0.677662	0.550632	0.595513	0.388799	0.741252	0.843705	0.384777	0.61023	0.260757	0.314641	0.518078	-0.188795	0.040879	0.0138025	0.706457	0.444521	0.540062	0.516844	0.0955896	-0.689514	-0.33885
54609	Ubqln2	0.254829	0.0237444	0.842574	0.647212	0.372295	0.189013	0.554723	1.17998	0.814408	0.981674	0.270418	0.20697	-0.0305222	0.102513	0.580465	0.832505	0.578282	0.326699	0.335313	0.600763	-0.336863	0.0263788	-0.0520142	1.03373	1.30183	0.740542	1.05561	0.941162	-0.675246	-0.545428
54637	Praf2	-0.0387502	-0.274729	0.0573115	0.180737	0.137194	0.190274	0.529979	0.663976	0.72883	0.543098	-0.382179	-0.711345	0.695832	0.047807	0.285878	0.409422	0.537316	0.700705	0.319791	0.997755	-0.387652	-0.232987	0.222509	0.837103	0.452576	0.969256	0.644725	0.214158	-0.0840089	-0.18287
54673	Sh3glb1	-0.313026	0.0771101	0.0336933	0.175807	0.270621	0.174064	0.44749	0.608254	0.94343	0.740542	0.0196148	0.0847234	0.460416	0.12514	0.0664574	0.264721	0.863441	0.726961	0.420838	0.662476	-0.0957612	0.364422	0.429457	0.93264	0.676044	0.979026	0.782501	0.384238	0.109681	0.249742
[truncated: 674 more rows]
