# Supplementary material for: Transcriptional regulatory networks underlying the reprogramming of spermatogonial stem cells to multipotent stem cells
Source: Exp Mol Med. 2017 Apr 14;49(4):e315–. doi: 10.1038/emm.2017.2 (PMC5420799; doi:10.1038/emm.2017.2)
Supplement: Supplementary Table 5 [file emm20172x9.xls]

## Sheet: Sheet1
Gene			log2-Fold-change (FC)			adjusted P-value (P)
EntrezID	Symbol	Group	iSSCs/SSCs	mSSCs/SSCs	mSSCs/iSSCs	iSSCs/SSCs	mSSCs/SSCs	mSSCs/iSSCs
66143	Eef1e1	1	0.796442	1.54643	0.749991	0.000227429	2.25879e-05	0.0007554
27267	Cars	1	0.0926714	0.599898	0.507226	0.376521	0.0150766	0.0351715
97541	Qars	1	0.278786	0.748604	0.469817	0.022804	0.00128345	0.00228427
104458	Rars	2	0.68401	1.13219	0.448182	0.00996742	0.00305641	0.009829
22321	Vars	3	-0.0581661	0.649033	0.707199	0.962967	0.00285938	0.00298331
22375	Wars	3	-0.0381163	1.2206	1.25871	0.585284	4.49883e-05	9.40414e-05
23874	Farsb	3	0.450842	1.14529	0.694447	0.0031632	9.16787e-05	0.000784498
105148	Iars	3	0.306471	1.06713	0.760658	0.00122923	0.00037443	0.00294324
226414	Dars	3	0.31077	1.04028	0.72951	0.032646	0.000161905	0.00553201
13722	Aimp1	3	0.311476	1.44968	1.1382	0.0652657	0.000436707	0.00106328
20226	Sars	3	0.262919	1.16324	0.900318	0.0378814	0.000338967	0.00102095
70223	Nars	3	-0.0570648	1.79228	1.84934	0.73058	2.9827e-05	1.71551e-05
85305	Kars	3	0.398388	1.56966	1.17127	0.011946	5.42563e-05	3.16729e-05
107045	Lars	3	0.0273723	1.85005	1.82268	0.830586	9.38276e-05	2.44018e-05
107508	Eprs	3	0.372887	1.67862	1.30573	0.239341	0.00125412	0.000475017
110960	Tars	3	0.100843	1.28969	1.18885	0.392822	0.000134598	0.00025784
216443	Mars	3	0.5234	1.2157	0.692295	0.000811065	0.000212098	0.003681
234734	Aars	3	0.22645	0.939851	0.7134	0.0534818	0.000443635	0.0018529
353172	Gars	3	0.341093	1.03095	0.689858	0.0118082	0.000121284	0.00280169
