# Supplementary material for: Transcriptional regulatory networks underlying the reprogramming of spermatogonial stem cells to multipotent stem cells
Source: Exp Mol Med. 2017 Apr 14;49(4):e315–. doi: 10.1038/emm.2017.2 (PMC5420799; doi:10.1038/emm.2017.2)
Supplement: Supplementary Table 6 [file emm20172x10.xls]

## Sheet: 1
gene name	Forward	Revese	product size
Aspm	GAAGCAGAATTCCTGTGTAG	GGTATCCATGATTGGCATAAT	228
Act16a	ACAGAGTTTCACTGACAGGT	AGCCCTCAAGGGCATTT	225
Ccnb1	CCTCACAAAGCACATGAC	CCTAAACTCAGAAGCAACAA	277
Cdk1	CAAGAACCTGGACGAGAAC	AAGTCCAGATGACAGTTTACAA	250
Cdk2	ATCTATGACTCTCCCTGTCTTC	TGCTACCAGAGAGCTGATAC	237
Dlgap5	CTTCTGAATGCCACCTTCTT	TCTGTATAGTCCTGGCTGTC	312
Fgf4	CCTTTCTTTACCGACGAGTGT	AGAGAAAGTGCTCCTCCTGA	240
E2f4	ACTTAAAGAGCATGAGTGGG	ATTCTTGGGGTTGAGCTAAG	171
Eed	TGGTATGGATCACTCTCTTAAAC	ATGTCACACTGGCTGTAATC	327
Esrrb	TGACCACTCTCTGTGAATTG	ATGATATAGTCCTCGGCGTA	202
Kat6b	ATGGGAAGCCAGCCATA	TGCATTCACACCAATGCT	244
Kat7	CCAGGAAACAGCTGTGAAT	TGGCTCGGAATGATAGGT	224
Kif11	GAACATCCCAGTGCAGATT	GCTTACTACATCCTTGGACTAC	346
Kntc1	GTATTCAAAGCATTGTGGGAAG	GAGACATTCAAGTTAGTTAGGTCA	236
Lin28a	CTAGACCATCATGCCAAGGAA	CAAGGAAAGACAGGGTGACA	356
Mad2l1	GAATCGGGACCGCAATTTA	CCAGGAAGAACCCAAGAAAT	279
Mtf2	CTTAGCAGATCAGGAGTTGCAG	ACGAGTGCAGTGAACATTACG	206
Nanog	CTTCTACCAGTCCCAAACAA	TTCTGAAACCTGTCCTTGAG	148
Nodal	TTGCTTTGGGAAGCTGAGAG	TGGAACTTGACCCTCCTACA	115
Oct4/Pou5f1	ATGAGAACCTTCAGGAGATATG	GACTGAGTAGAGTGTGGTGAAGT	230
PlK1	GAGGAGTATGGCTGCTGCAA	AAACCCACACCCAGACATGTA	283
Phf17	GCAATGGCTCCCTAGTCAAA	TGCTGCTGGCATGGATAC	291
Prmt8	AGAAGACTACCTCACTGTCC	TGGTGTGGTCCTCCTAAC	253
Pttg1	AGCACCAGATCTCACTTCT	TCTGCATCGTAACAAACAGG	208
Rad51	ATCTATGACTCTCCCTGTCTTC	TGCTACCAGAGAGCTGATAC	318
Sox2	AGTGGAAACTTTTGTCCGAG	GGAAGCGTGTACTTATCCTT	151
Suz12	AGGCGTTTACAGCTTTTAGA	CCATCAAGAATTGTCTCCCA	104
Tfap2c	CTCTAATCGCCATCGATAAGTCC	AACCAAGTGGCTTCAGGATAG	300
Trp53	AACTTACCAGGGCAACTATG	GTGCTGTGACTTCTTGTAGA	202
Znf143	TCTAAAGACGGGAGACTCAT	TGGTATCTGGGTCAATTGTG	340
